# Supplementary material for: Influence of ND10 Components on Epigenetic Determinants of Early KSHV Latency Establishment
Source: PLoS Pathog. 2014 Jul 17;10(7):e1004274. doi: 10.1371/journal.ppat.1004274 (PMC4102598; doi:10.1371/journal.ppat.1004274)
Supplement: Dataset S1 — Analysis of gene expression by RNA-seq in mock-infected (0 h time point) and SLK cells that had been infected with KSHV for 2 h, 4 h, 8 h, 12 h, 16 h, 24 h, 48 h or 96 h. Expression values (RPKM; reads per kilobase and million mapped reads) of individual samples are given in the rightmost columns. Fold changes of expression (relative to mock samples) and corresponding p-values (uncorrected, FDR-corrected, as well as Bonferroni corrected) as determined by Baggerley's test (CLC Genomics Workbench v6.5.1) are given for each time point of infection. The full range of expression values, expression changes and p-values across all time points is given in the leftmost columns. (XLSX) [file ppat.1004274.s013.xlsx]

## Sheet: Dataset_S1
			Expression change-							Expression change -				Expression change -				Expression change -				Expression change -				Expression change -				Expression change -				Expression change -				Expression change -
			any sample vs. mock							02h vs. mock				04h vs. mock				08h vs. mock				12h vs. mock				16h vs. mock				24h vs. mock				48h vs. mock				96h vs. mock				Expression Values
	Feature ID	Feature Description	RPKM - min	RPKM - max	Fold change - min	Fold change - max	P-value - min	FDR p-value - min	Bonferroni - min	02h vs mock - fold change	02h vs mock - P-value	02h vs mock - FDR p-value	02h vs mock - Bonferroni	04h vs mock - fold change	04h vs mock - P-value	04h vs mock - FDR p-value	04h vs mock - Bonferroni	08h vs mock - fold change	08h vs mock - P-value	08h vs mock - FDR p-value	08h vs mock - Bonferroni	12h vs mock - fold change	12h vs mock - P-value	12h vs mock - FDR p-value	12h vs mock - Bonferroni	16h vs mock - fold change	16h vs mock - P-value	16h vs mock - FDR p-value	16h vs mock - Bonferroni	24h vs mock - fold change	24h vs mock - P-value	24h vs mock - FDR p-value	24h vs mock - Bonferroni	48h vs mock - fold change	48h vs mock - P-value	48h vs mock - FDR p-value	48h vs mock - Bonferroni	96h vs mock - fold change	96h vs mock - P-value	96h vs mock - FDR p-value	96h vs mock - Bonferroni	mock - RPKM	02h - RPKM	04h - RPKM	08h - RPKM	12h - RPKM	16h - RPKM	24h - RPKM	48h - RPKM
	A1BG	alpha-1-B glycoprotein	0	0.14	'-inf	-1.889	0.621	1	1	'-inf	0.621	1	1	'-inf	0.621	1	1	'-inf	0.621	1	1	'-inf	0.621	1	1	'-inf	0.621	1	1	-1.889	0.849	1	1	'-inf	0.621	1	1	'-inf	0.621	1	1	0.245	0	0	0	0	0	0.14	0
	A1CF	APOBEC1 complementation factor	0	0.102	'-inf	3.651	0.837	1	1	1.81	0.938	1	1	-1.329	0.975	1	1	-1.242	0.979	1	1	'-inf	0.865	1	1	-1.35	0.973	1	1	2.3	0.9	1	1	3.651	0.837	1	1	1.55	0.953	1	1	0.029	0.045	0.019	0.029	0	0.024	0.072	0.102
	A4GALT	alpha 1,4-galactosyltransferase	2.33	7.168	-1.867	1.499	0.44	1	1	1.499	0.537	1	1	-1.161	0.84	1	1	1.356	0.613	1	1	-1.194	0.791	1	1	-1.715	0.488	1	1	-1.201	0.796	1	1	-1.126	0.869	1	1	-1.867	0.44	1	1	4.186	5.417	3.19	7.168	5.111	2.783	3.776	3.595
	AAAS	achalasia, adrenocortical insufficiency, alacrimia	7.679	11.749	-1.46	1.16	0.405	1	1	1.019	0.968	1	1	-1.182	0.724	1	1	-1.418	0.449	1	1	-1.46	0.405	1	1	-1.321	0.546	1	1	-1.182	0.711	1	1	1.16	0.73	1	1	1.102	0.82	1	1	10.26	9.021	7.679	9.139	10.238	8.856	9.406	11.503
	AACS	acetoacetyl-CoA synthetase	8.42	9.151	-1.49	1.062	0.408	1	1	1.062	0.9	1	1	1.051	0.917	1	1	-1.362	0.521	1	1	-1.49	0.408	1	1	-1.252	0.639	1	1	-1.094	0.847	1	1	1.013	0.978	1	1	-1.122	0.808	1	1	9.24	8.466	8.59	8.572	9.037	8.42	9.151	9.047
	AADAT	aminoadipate aminotransferase	3.048	7.211	-3.666	-1.202	0.041	0.765	1	-1.22	0.686	1	1	-1.202	0.706	1	1	-2.813	0.075	0.877	1	-2.911	0.065	0.765	1	-3.666	0.041	1	1	-1.875	0.232	1	1	-1.797	0.269	1	1	-1.449	0.452	1	1	9.797	6.928	7.211	4.4	4.904	3.048	5.663	5.271
	AAGAB	alpha- and gamma-adaptin binding protein	15.999	22.308	-1.34	1.125	0.39	1	1	1.062	0.859	1	1	-1.012	0.973	1	1	-1.34	0.39	1	1	-1.272	0.461	1	1	1.068	0.833	1	1	1.125	0.708	1	1	-1.068	0.846	1	1	-1.165	0.653	1	1	18.294	16.77	15.999	17.246	20.962	22.292	22.308	16.558
	AAK1	AP2 associated kinase 1	1.199	1.975	-1.648	1.582	0.679	1	1	1.429	0.755	1	1	1.582	0.679	1	1	-1.239	0.858	1	1	-1.648	0.695	1	1	-1.296	0.834	1	1	-1.058	0.962	1	1	-1.138	0.917	1	1	1.012	0.992	1	1	1.411	1.74	1.975	1.439	1.248	1.242	1.446	1.199
	AAMP	angio-associated, migratory cell protein	24.445	29.248	-1.233	1.307	0.355	1	1	1.255	0.44	1	1	1.307	0.355	1	1	1.026	0.928	1	1	-1.233	0.472	1	1	1.097	0.742	1	1	1.091	0.759	1	1	1.231	0.466	1	1	1.159	0.602	1	1	22.577	24.445	26.094	29.248	26.681	28.249	26.703	26.87
	AANAT	aralkylamine N-acetyltransferase	0	0.403	'-inf	7.387	0.607	1	1	'-inf	0.819	1	1	'-inf	0.819	1	1	'-inf	0.819	1	1	'-inf	0.819	1	1	'-inf	0.819	1	1	'-inf	0.819	1	1	'-inf	0.819	1	1	7.387	0.607	1	1	0.052	0	0	0	0	0	0	0
	AARS	alanyl-tRNA synthetase	38.536	117.592	-1.418	2.123	4.371e-06	0.0006202	0.112	1.05	0.805	1	1	-1.227	0.33	1	1	-1.151	0.461	1	1	-1.418	0.077	0.84	1	1.004	0.985	1	1	2.031	8.819e-06	0.001632	0.225	2.123	4.371e-06	0.0006202	0.112	1.982	2.551e-05	0.003248	0.651	53.436	48.441	38.536	58.657	54.925	61.166	117.592	109.666
	AARS2	alanyl-tRNA synthetase 2, mitochondrial	1.336	3.072	-1.468	1.16	0.721	1	1	1.16	0.876	1	1	-1.468	0.721	1	1	-1.123	0.9	1	1	-1.052	0.954	1	1	-1.034	0.971	1	1	1.1	0.916	1	1	-1.083	0.935	1	1	-1.04	0.967	1	1	2.218	2.22	1.336	2.494	3.072	2.446	2.644	1.979
	AARSD1	alanyl-tRNA synthetase domain containing 1	11.958	37.398	-1.583	1.199	0.193	1	1	-1.285	0.457	1	1	-1.583	0.193	1	1	1.188	0.532	1	1	1.199	0.495	1	1	-1.177	0.599	1	1	-1.243	0.493	1	1	-1.509	0.23	1	1	-1.058	0.855	1	1	21.4	14.373	11.958	32.118	37.398	20.745	18.655	13.712
	AASDH	aminoadipate-semialdehyde dehydrogenase	1.417	3.681	-1.514	1.4	0.68	1	1	-1.03	0.976	1	1	-1.514	0.689	1	1	-1.311	0.77	1	1	-1.263	0.794	1	1	1.129	0.887	1	1	1.4	0.68	1	1	1.233	0.81	1	1	1.342	0.725	1	1	2.425	2.033	1.417	2.336	2.798	3.123	3.681	2.89
	AASDHPPT	aminoadipate-semialdehyde dehydrogenase-phosphopantetheinyl transferase	9.638	25.992	-2.582	1.529	0.017	0.332	1	1.529	0.159	1	1	1.432	0.236	1	1	-2.582	0.017	0.332	1	-2.292	0.028	0.455	1	-1.3	0.428	1	1	-1.545	0.215	1	1	-1.526	0.238	1	1	-1.377	0.351	1	1	19.702	25.992	24.955	9.638	12.524	17.284	13.817	12.481
	AASS	aminoadipate-semialdehyde synthase	3.157	5.42	-1.322	1.818	0.39	1	1	1.31	0.72	1	1	1.818	0.39	1	1	-1.322	0.724	1	1	-1.286	0.741	1	1	1.175	0.821	1	1	1.131	0.866	1	1	1.145	0.857	1	1	-1.11	0.894	1	1	3.371	3.812	5.42	3.221	3.818	4.518	4.133	3.729
	AATF	apoptosis antagonizing transcription factor	45.496	68.426	-1.398	1.15	0.09	0.969	1	1.15	0.463	1	1	-1.004	0.985	1	1	-1.398	0.09	0.969	1	-1.188	0.348	1	1	-1.012	0.946	1	1	-1.265	0.234	1	1	-1.185	0.395	1	1	-1.111	0.586	1	1	55.769	55.35	49.159	50.401	68.426	62.82	47.779	45.496
	AATK	apoptosis-associated tyrosine kinase	0	0.123	1	'inf	0.725	1	1	'inf	0.861	1	1	1	1	1	1	'inf	0.725	1	1	1	1	1	1	'inf	0.841	1	1	'inf	0.848	1	1	'inf	0.727	1	1	1	1	1	1	0	0.031	0	0.123	0	0.04	0.037	0.122
	ABAT	4-aminobutyrate aminotransferase	0	0.027	1	'inf	0.869	1	1	1	1	1	1	'inf	0.89	1	1	'inf	0.883	1	1	1	1	1	1	1	1	1	1	1	1	1	1	'inf	0.869	1	1	1	1	1	1	0	0	0.019	0.022	0	0	0	0.027
	ABCA1	ATP-binding cassette, sub-family A (ABC1), member 1	1.29	3.646	-1.69	2.456	0.338	1	1	1.633	0.645	1	1	2.186	0.43	1	1	-1.49	0.742	1	1	-1.69	0.67	1	1	-1.358	0.799	1	1	1.141	0.903	1	1	2.456	0.338	1	1	1.936	0.493	1	1	1.536	2.164	2.97	1.302	1.325	1.29	1.899	3.646
	ABCA10	ATP-binding cassette, sub-family A (ABC1), member 10	0.069	0.411	-3.755	2.603	0.733	1	1	1.07	0.984	1	1	2.603	0.733	1	1	-2.97	0.803	1	1	-3.755	0.776	1	1	-1.586	0.9	1	1	-1.366	0.93	1	1	-1.426	0.923	1	1	-1.266	0.947	1	1	0.179	0.165	0.411	0.076	0.069	0.128	0.142	0.121
	ABCA12	ATP-binding cassette, sub-family A (ABC1), member 12	0.026	0.505	-8	2.853	0.69	1	1	-1.691	0.893	1	1	1.397	0.916	1	1	-1.713	0.883	1	1	-5.229	0.745	1	1	-8	0.722	1	1	-1.607	0.898	1	1	2.853	0.69	1	1	2.347	0.75	1	1	0.183	0.093	0.226	0.135	0.051	0.026	0.123	0.505
	ABCA13	ATP-binding cassette, sub-family A (ABC1), member 13	0	0.005362	1	'inf	0.942	1	1	'inf	0.942	1	1	1	1	1	1	1	1	1	1	1	1	1	1	1	1	1	1	1	1	1	1	1	1	1	1	1	1	1	1	0	0.005362	0	0	0	0	0	0
	ABCA2	ATP-binding cassette, sub-family A (ABC1), member 2	0.021	0.14	-7.866	-1.121	0.74	1	1	-1.207	0.961	1	1	-2.441	0.844	1	1	-1.515	0.912	1	1	-2.138	0.852	1	1	-7.028	0.745	1	1	-2.467	0.838	1	1	-1.121	0.975	1	1	-7.866	0.74	1	1	0.162	0.116	0.059	0.135	0.111	0.026	0.071	0.14
	ABCA3	ATP-binding cassette, sub-family A (ABC1), member 3	0.02	0.134	-4.117	1.264	0.843	1	1	-3.677	0.854	1	1	-3.665	0.854	1	1	1.264	0.957	1	1	-3.214	0.856	1	1	-3.571	0.852	1	1	-3.813	0.848	1	1	-1.038	0.994	1	1	-4.117	0.843	1	1	0.084	0.02	0.02	0.134	0.038	0.027	0.024	0.078
	ABCA5	ATP-binding cassette, sub-family A (ABC1), member 5	0.487	2.326	-5.741	1.371	0.28	1	1	1.246	0.828	1	1	1.371	0.748	1	1	-4.031	0.341	1	1	-5.741	0.28	1	1	-2.789	0.438	1	1	-2.531	0.473	1	1	-2.978	0.428	1	1	-2.398	0.495	1	1	1.917	2.062	2.326	0.601	0.487	0.784	0.821	0.622
	ABCA6	ATP-binding cassette, sub-family A (ABC1), member 6	0	0.018	1	'inf	0.894	1	1	'inf	0.912	1	1	'inf	0.909	1	1	1	1	1	1	1	1	1	1	1	1	1	1	1	1	1	1	'inf	0.894	1	1	'inf	0.909	1	1	0	0.012	0.013	0	0	0	0	0.018
	ABCA7	ATP-binding cassette, sub-family A (ABC1), member 7	0.043	0.501	-1.351	7.669	0.562	1	1	-1.351	0.961	1	1	1.853	0.9	1	1	4.448	0.673	1	1	3.495	0.725	1	1	1.867	0.89	1	1	3.519	0.751	1	1	7.669	0.562	1	1	3.713	0.742	1	1	0.068	0.043	0.111	0.379	0.344	0.144	0.257	0.501
	ABCA9	ATP-binding cassette, sub-family A (ABC1), member 9	0	0.025	1	'inf	0.874	1	1	1	1	1	1	'inf	0.91	1	1	'inf	0.907	1	1	1	1	1	1	'inf	0.897	1	1	1	1	1	1	1	1	1	1	'inf	0.874	1	1	0	0	0.013	0.014	0	0.017	0	0
	ABCB1	ATP-binding cassette, sub-family B (MDR/TAP), member 1	1.026	4.365	-1.891	2.643	0.261	1	1	1.843	0.515	1	1	2.643	0.261	1	1	-1.521	0.704	1	1	-1.321	0.788	1	1	-1.019	0.985	1	1	-1.07	0.948	1	1	1.1	0.926	1	1	-1.891	0.6	1	1	1.867	2.97	4.365	1.55	2.06	2.089	1.891	1.985
	ABCB10	ATP-binding cassette, sub-family B (MDR/TAP), member 10	6.13	17.559	-3.203	1.433	0.02	0.365	1	1.433	0.323	1	1	1.431	0.321	1	1	-2.859	0.032	0.504	1	-3.203	0.02	0.365	1	-1.913	0.141	1	1	-1.781	0.185	1	1	-1.792	0.19	1	1	-2.178	0.093	1	1	13.872	17.156	17.559	6.13	6.311	8.271	8.44	7.481
	ABCB4	ATP-binding cassette, sub-family B (MDR/TAP), member 4	0.115	0.58	-3.687	1.609	0.679	1	1	1.457	0.859	1	1	1.609	0.817	1	1	-1.42	0.88	1	1	-1.549	0.851	1	1	-1.345	0.899	1	1	1.225	0.921	1	1	1.21	0.929	1	1	-3.687	0.679	1	1	0.407	0.512	0.58	0.362	0.383	0.346	0.541	0.476
	ABCB6	ATP-binding cassette, sub-family B (MDR/TAP), member 6	2.917	5.17	-1.583	-1.123	0.52	1	1	-1.164	0.82	1	1	-1.583	0.52	1	1	-1.486	0.546	1	1	-1.471	0.546	1	1	-1.257	0.72	1	1	-1.123	0.852	1	1	-1.278	0.712	1	1	-1.233	0.746	1	1	5.22	3.87	2.917	4.438	5.17	4.738	5.036	3.948
	ABCB7	ATP-binding cassette, sub-family B (MDR/TAP), member 7	5.965	9.777	-1.762	1.31	0.3	1	1	1.254	0.64	1	1	1.31	0.57	1	1	-1.762	0.3	1	1	-1.511	0.419	1	1	1.03	0.95	1	1	1.066	0.892	1	1	-1.033	0.948	1	1	-1.125	0.814	1	1	8.321	9.008	9.644	5.965	8.026	9.777	9.616	7.786
	ABCB8	ATP-binding cassette, sub-family B (MDR/TAP), member 8	4.83	11.126	-1.282	1.529	0.373	1	1	1.191	0.743	1	1	-1.282	0.671	1	1	1.01	0.984	1	1	1.087	0.862	1	1	1.017	0.974	1	1	1.331	0.557	1	1	1.32	0.582	1	1	1.529	0.373	1	1	7.002	7.2	4.83	8.937	11.089	8.12	10.101	8.932
	ABCB9	ATP-binding cassette, sub-family B (MDR/TAP), member 9	0.494	0.979	-2.145	1.154	0.669	1	1	-1.164	0.925	1	1	-1.571	0.795	1	1	-2.145	0.669	1	1	-1.566	0.778	1	1	-1.721	0.749	1	1	-1.036	0.981	1	1	1.154	0.922	1	1	-1.393	0.839	1	1	0.878	0.651	0.494	0.517	0.817	0.582	0.918	0.979
	ABCC1	ATP-binding cassette, sub-family C (CFTR/MRP), member 1	6.743	7.926	-1.337	1.176	0.58	1	1	1.159	0.779	1	1	1.176	0.756	1	1	-1.309	0.615	1	1	-1.337	0.58	1	1	-1.122	0.826	1	1	-1.062	0.908	1	1	1.024	0.965	1	1	-1.121	0.831	1	1	7.273	7.278	7.563	7.017	7.926	7.391	7.421	7.195
	ABCC10	ATP-binding cassette, sub-family C (CFTR/MRP), member 10	0.179	1.601	-1.778	3.342	0.459	1	1	2.713	0.63	1	1	1.351	0.899	1	1	1.251	0.919	1	1	3.342	0.459	1	1	1.417	0.873	1	1	2.347	0.664	1	1	-1.778	0.842	1	1	2.91	0.574	1	1	0.329	0.769	0.393	0.519	1.601	0.531	0.836	0.179
	ABCC11	ATP-binding cassette, sub-family C (CFTR/MRP), member 11	0	0.084	1	'inf	0.773	1	1	1	1	1	1	1	1	1	1	'inf	0.874	1	1	1	1	1	1	1	1	1	1	'inf	0.877	1	1	1	1	1	1	'inf	0.773	1	1	0	0	0	0.025	0	0	0.024	0
	ABCC2	ATP-binding cassette, sub-family C (CFTR/MRP), member 2	0.789	4.278	-2.253	3.144	0.217	1	1	-1.121	0.928	1	1	1.052	0.967	1	1	-2.253	0.57	1	1	-1.454	0.76	1	1	1.608	0.642	1	1	2.116	0.441	1	1	3.144	0.217	1	1	2.625	0.305	1	1	1.408	1.084	1.309	0.789	1.411	2.581	3.228	4.278
	ABCC3	ATP-binding cassette, sub-family C (CFTR/MRP), member 3	4.23	10.591	-1.693	1.745	0.265	1	1	-1.044	0.942	1	1	-1.199	0.766	1	1	-1.601	0.441	1	1	-1.598	0.433	1	1	-1.693	0.405	1	1	-1.478	0.525	1	1	1.745	0.265	1	1	-1.041	0.943	1	1	6.279	5.193	4.635	4.953	5.726	4.23	4.606	10.591
	ABCC4	ATP-binding cassette, sub-family C (CFTR/MRP), member 4	7.48	21.383	-3.048	1.545	0.016	0.316	1	1.256	0.518	1	1	1.545	0.193	1	1	-2.034	0.088	0.959	1	-3.048	0.016	0.316	1	-1.595	0.236	1	1	-1.671	0.202	1	1	1.019	0.959	1	1	1.008	0.983	1	1	15.648	16.962	21.383	9.718	7.48	11.189	10.149	15.405
	ABCC5	ATP-binding cassette, sub-family C (CFTR/MRP), member 5	3.128	4.812	-1.176	1.549	0.547	1	1	1.377	0.67	1	1	1.549	0.547	1	1	-1.143	0.861	1	1	-1.176	0.828	1	1	1.058	0.939	1	1	1.338	0.68	1	1	1.019	0.981	1	1	-1.103	0.901	1	1	3.319	3.944	4.547	3.666	4.112	4.005	4.812	3.267
	ABCC6	ATP-binding cassette, sub-family C (CFTR/MRP), member 6	1.096	4.144	-1.963	2.701	0.276	1	1	-1.124	0.925	1	1	1.243	0.849	1	1	1.055	0.961	1	1	-1.963	0.608	1	1	-1.326	0.816	1	1	1.233	0.846	1	1	2.49	0.338	1	1	2.701	0.276	1	1	1.476	1.134	1.624	1.967	1.096	1.269	1.973	3.553
	ABCC9	ATP-binding cassette, sub-family C (CFTR/MRP), member 9	0.703	3.278	-3.026	2.538	0.345	1	1	1.711	0.619	1	1	2.538	0.345	1	1	-2.264	0.561	1	1	-3.026	0.465	1	1	-1.198	0.879	1	1	-1.14	0.912	1	1	-1.866	0.653	1	1	-1.88	0.646	1	1	1.46	2.156	3.278	0.815	0.703	1.39	1.389	0.756
	ABCD1	ATP-binding cassette, sub-family D (ALD), member 1	0.515	1.843	1.019	4.435	0.341	1	1	2.477	0.623	1	1	1.355	0.884	1	1	1.019	0.993	1	1	1.14	0.945	1	1	1.274	0.902	1	1	1.822	0.742	1	1	4.435	0.341	1	1	2.571	0.58	1	1	0.43	0.919	0.515	0.553	0.714	0.625	0.849	1.843
	ABCD2	ATP-binding cassette, sub-family D (ALD), member 2	0	0.008091	1	'inf	0.928	1	1	1	1	1	1	1	1	1	1	1	1	1	1	1	1	1	1	1	1	1	1	1	1	1	1	'inf	0.928	1	1	1	1	1	1	0	0	0	0	0	0	0	0.008091
	ABCD3	ATP-binding cassette, sub-family D (ALD), member 3	11.566	21.296	-2.404	1.262	0.024	0.413	1	1.162	0.643	1	1	1.262	0.463	1	1	-1.855	0.092	0.983	1	-2.404	0.024	0.413	1	-1.561	0.209	1	1	-1.484	0.263	1	1	-1.484	0.274	1	1	-1.373	0.363	1	1	19.08	19.143	21.296	12.991	11.566	13.942	13.931	12.425
	ABCD4	ATP-binding cassette, sub-family D (ALD), member 4	5.061	9.517	-1.122	1.095	0.844	1	1	-1.012	0.984	1	1	-1.066	0.915	1	1	1.095	0.863	1	1	1.071	0.894	1	1	1.048	0.931	1	1	1.078	0.891	1	1	-1.084	0.891	1	1	-1.122	0.844	1	1	6.1	5.204	5.061	8.44	9.517	7.293	7.129	5.44
	ABCE1	ATP-binding cassette, sub-family E (OABP), member 1	15.524	42.527	-2.541	1.363	0.001393	0.048	1	1.325	0.226	1	1	1.363	0.176	1	1	-2.498	0.001912	0.062	1	-2.541	0.001393	0.048	1	-1.491	0.121	1	1	-1.949	0.017	0.779	1	-2.196	0.007674	0.349	1	-1.639	0.066	1	1	35.264	40.318	42.527	17.83	20.22	26.978	19.607	15.524
	ABCF1	ATP-binding cassette, sub-family F (GCN20), member 1	9.49	17.261	-1.165	1.246	0.563	1	1	1.003	0.995	1	1	1.176	0.702	1	1	1.246	0.563	1	1	-1.165	0.711	1	1	-1.006	0.989	1	1	1.078	0.854	1	1	1.025	0.953	1	1	1.105	0.808	1	1	10.965	9.49	11.411	17.261	13.72	12.432	12.815	10.868
	ABCF2	ATP-binding cassette, sub-family F (GCN20), member 2	32.637	72.019	-2.58	1.245	1.216e-05	0.0008488	0.311	1.245	0.2	1	1	1.221	0.242	1	1	-2.58	1.216e-05	0.0008488	0.311	-2.133	0.0001617	0.008261	1	-1.431	0.053	1	1	-1.787	0.003505	0.245	1	-1.868	0.002342	0.143	1	-1.786	0.003771	0.218	1	66.667	71.64	72.019	32.637	45.549	53.128	40.437	34.501
	ABCF3	ATP-binding cassette, sub-family F (GCN20), member 3	6.504	8.435	-1.659	1.007	0.304	1	1	-1.022	0.963	1	1	1.007	0.988	1	1	-1.539	0.381	1	1	-1.659	0.304	1	1	-1.42	0.474	1	1	-1.378	0.513	1	1	-1.163	0.754	1	1	-1.512	0.415	1	1	9.466	7.993	8.435	7.772	8.316	7.604	7.444	7.87
	ABCG2	ATP-binding cassette, sub-family G (WHITE), member 2	0.977	2.534	-3.136	1.27	0.354	1	1	-1.063	0.951	1	1	1.27	0.795	1	1	-2.185	0.485	1	1	-3.136	0.354	1	1	-2.632	0.42	1	1	-1.468	0.708	1	1	-1.551	0.68	1	1	-1.355	0.764	1	1	2.255	1.831	2.534	1.304	1.048	0.977	1.665	1.405
	ABHD10	abhydrolase domain containing 10	24.624	37.933	-2.026	-1.04	0.01	0.223	1	-1.061	0.815	1	1	-1.243	0.406	1	1	-1.699	0.046	0.645	1	-2.026	0.01	0.223	1	-1.04	0.867	1	1	-1.057	0.816	1	1	-1.249	0.386	1	1	-1.045	0.855	1	1	34.594	28.142	24.624	25.725	24.888	37.933	35.459	26.774
	ABHD11	abhydrolase domain containing 11	4.855	13.507	-1.799	1.326	0.305	1	1	-1.313	0.622	1	1	-1.455	0.506	1	1	1.326	0.517	1	1	-1.049	0.918	1	1	-1.361	0.557	1	1	-1.799	0.305	1	1	-1.127	0.817	1	1	1.023	0.963	1	1	8.061	5.299	4.903	13.507	11.198	6.756	4.855	6.914
	ABHD12	abhydrolase domain containing 12	28.655	43.968	-1.152	1.27	0.32	1	1	1.086	0.75	1	1	1.032	0.903	1	1	1.109	0.656	1	1	-1.104	0.679	1	1	-1.152	0.578	1	1	-1.021	0.934	1	1	1.27	0.32	1	1	1.077	0.762	1	1	31.384	29.404	28.655	43.968	41.427	31.077	33.321	38.528
	ABHD12B	abhydrolase domain containing 12B	0	0.069	'-inf	-1.406	0.751	1	1	'-inf	0.751	1	1	'-inf	0.751	1	1	'-inf	0.751	1	1	'-inf	0.751	1	1	-1.747	0.912	1	1	'-inf	0.751	1	1	-1.406	0.945	1	1	-2.103	0.89	1	1	0.1	0	0	0	0	0.066	0	0.069
	ABHD13	abhydrolase domain containing 13	2.709	8.116	-2.183	1.801	0.289	1	1	1.718	0.349	1	1	1.801	0.299	1	1	-2.183	0.295	1	1	-2.17	0.289	1	1	-1.528	0.534	1	1	-1.867	0.391	1	1	-1.513	0.555	1	1	-1.954	0.367	1	1	5.093	7.551	8.116	2.948	3.419	3.802	2.956	3.253
	ABHD14A	abhydrolase domain containing 14A	0	0.0009064	'-inf	5.056	0.982	1	1	'-inf	0.989	1	1	5.056	0.982	1	1	'-inf	0.989	1	1	'-inf	0.989	1	1	'-inf	0.989	1	1	'-inf	0.989	1	1	'-inf	0.989	1	1	-1.025	1	1	1	0.0002026	0	0.0009064	0	0	0	0	0
	ABHD14B	abhydrolase domain containing 14B	9.197	27.488	-1.223	2.237	0.015	0.575	1	1.057	0.892	1	1	-1.223	0.64	1	1	1.27	0.497	1	1	-1.123	0.758	1	1	-1.198	0.654	1	1	-1.042	0.917	1	1	2.237	0.015	0.575	1	1.668	0.14	1	1	12.713	11.594	9.197	20.388	16.493	12.103	13.224	27.488
	ABHD15	abhydrolase domain containing 15	1.997	5.972	-2.56	1.76	0.311	1	1	1.239	0.775	1	1	-1.3	0.752	1	1	-1.723	0.515	1	1	-2.56	0.311	1	1	-1.256	0.769	1	1	1.21	0.787	1	1	1.76	0.396	1	1	1.324	0.687	1	1	3.51	3.752	2.389	2.573	1.997	3.187	4.601	5.972
	ABHD16A	abhydrolase domain containing 16A	1.259	2.322	-1.884	1.121	0.555	1	1	-1.483	0.72	1	1	1.121	0.906	1	1	-1.501	0.691	1	1	-1.884	0.555	1	1	-1.065	0.947	1	1	-1.476	0.71	1	1	1.11	0.912	1	1	-1.044	0.964	1	1	2.164	1.259	2.146	1.821	1.674	2.318	1.588	2.322
	ABHD16B	abhydrolase domain containing 16B	2.126	16.725	-1.244	4.321	0.005695	0.143	1	-1.244	0.805	1	1	-1.064	0.941	1	1	4.321	0.005695	0.143	1	2.186	0.189	1	1	1.133	0.869	1	1	1.522	0.556	1	1	1.051	0.951	1	1	-1.1	0.907	1	1	3.064	2.126	2.547	16.725	9.763	3.96	5.053	3.114
	ABHD2	abhydrolase domain containing 2	4.825	16.815	-1.753	2.328	0.046	1	1	1.773	0.206	1	1	2.328	0.046	1	1	-1.701	0.331	1	1	-1.753	0.298	1	1	1.059	0.904	1	1	1.209	0.681	1	1	-1.635	0.385	1	1	-1.304	0.613	1	1	8.163	12.491	16.815	6.064	6.785	9.855	10.7	4.825
	ABHD3	abhydrolase domain containing 3	2.686	9.725	-2.975	1.738	0.138	1	1	1.242	0.696	1	1	1.738	0.281	1	1	-2.975	0.138	1	1	-1.949	0.292	1	1	-1.801	0.359	1	1	-1.54	0.486	1	1	-1.351	0.623	1	1	-1.819	0.36	1	1	6.326	6.783	9.725	2.686	4.73	4.005	4.453	4.525
	ABHD4	abhydrolase domain containing 4	1.369	3.313	-1.46	2.499	0.354	1	1	1.526	0.711	1	1	1.982	0.523	1	1	-1.042	0.972	1	1	-1.46	0.761	1	1	1.499	0.701	1	1	1.709	0.605	1	1	2.499	0.354	1	1	1.273	0.831	1	1	1.371	1.806	2.404	1.662	1.369	2.344	2.539	3.313
	ABHD5	abhydrolase domain containing 5	2.758	10.794	-3.351	1.276	0.058	0.895	1	1.151	0.759	1	1	1.276	0.585	1	1	-1.763	0.266	1	1	-2.654	0.086	0.895	1	-1.91	0.222	1	1	-2.624	0.1	1	1	-3.351	0.058	1	1	-2.775	0.088	1	1	9.562	9.503	10.794	6.851	5.251	5.708	3.949	2.758
	ABHD6	abhydrolase domain containing 6	1.015	2.011	-1.595	1.216	0.694	1	1	-1.269	0.847	1	1	-1.387	0.794	1	1	-1.443	0.756	1	1	-1.595	0.694	1	1	-1.248	0.848	1	1	-1.49	0.744	1	1	1.057	0.96	1	1	1.216	0.853	1	1	1.592	1.083	1.015	1.394	1.454	1.455	1.158	1.626
	ABHD8	abhydrolase domain containing 8	0.97	4.595	-1.496	3.011	0.213	1	1	1.06	0.96	1	1	-1.44	0.774	1	1	1.2	0.857	1	1	-1.496	0.73	1	1	1.444	0.711	1	1	1.836	0.522	1	1	3.011	0.213	1	1	2.088	0.431	1	1	1.579	1.444	0.97	2.393	1.538	2.601	3.142	4.595
	ABI1	abl-interactor 1	7.345	19.648	-1.816	2.427	0.026	0.799	1	1.595	0.286	1	1	2.427	0.026	0.799	1	-1.505	0.411	1	1	-1.816	0.247	1	1	1.09	0.845	1	1	1.081	0.862	1	1	1.008	0.987	1	1	-1.142	0.782	1	1	9.152	12.601	19.648	7.683	7.345	11.378	10.726	8.916
	ABI2	abl-interactor 2	4.4	8.438	-1.595	1.65	0.356	1	1	1.501	0.467	1	1	1.65	0.356	1	1	-1.579	0.472	1	1	-1.595	0.453	1	1	-1.499	0.525	1	1	-1.327	0.649	1	1	1.046	0.939	1	1	1.025	0.966	1	1	5.782	7.489	8.438	4.625	5.283	4.4	4.721	5.846
	ABI3	ABI family, member 3	0.275	1.44	-1.069	4.368	0.402	1	1	-1.069	0.979	1	1	1.062	0.98	1	1	1.516	0.839	1	1	1.421	0.861	1	1	1.639	0.811	1	1	2.739	0.589	1	1	4.368	0.402	1	1	2.818	0.582	1	1	0.341	0.275	0.321	0.653	0.706	0.638	1.012	1.44
	ABI3BP	ABI family, member 3 (NESH) binding protein	0.205	2.198	-10.09	1.639	0.277	1	1	1.639	0.64	1	1	1.586	0.662	1	1	-9.567	0.283	1	1	-10.09	0.277	1	1	-2.455	0.526	1	1	-2.591	0.511	1	1	-3.955	0.407	1	1	-2.183	0.574	1	1	1.554	2.198	2.18	0.205	0.224	0.722	0.65	0.38
	ABL1	c-abl oncogene 1, non-receptor tyrosine kinase	1.21	3.624	-1.98	1.884	0.461	1	1	1.342	0.752	1	1	1.884	0.461	1	1	-1.395	0.739	1	1	-1.98	0.529	1	1	-1.528	0.685	1	1	-1.948	0.554	1	1	-1.48	0.714	1	1	-1.647	0.645	1	1	2.174	2.518	3.624	1.968	1.6	1.623	1.21	1.42
	ABL2	c-abl oncogene 2, non-receptor tyrosine kinase	2.414	8.122	-1.67	2.366	0.16	1	1	2.285	0.185	1	1	2.366	0.16	1	1	-1.109	0.882	1	1	-1.112	0.876	1	1	1.192	0.791	1	1	1.049	0.945	1	1	-1.473	0.628	1	1	-1.67	0.529	1	1	3.88	7.651	8.122	4.419	5.085	5.275	4.41	2.546
	ABLIM1	actin binding LIM protein 1	4.111	9.9	-2.175	1.824	0.243	1	1	1.595	0.382	1	1	1.824	0.243	1	1	-1.619	0.438	1	1	-2.175	0.243	1	1	-1.175	0.781	1	1	-1.021	0.97	1	1	1.443	0.487	1	1	-1.249	0.711	1	1	6.136	8.448	9.9	4.787	4.111	5.958	6.51	8.557
	ABLIM2	actin binding LIM protein family, member 2	0	0.066	1	'inf	0.798	1	1	1	1	1	1	'inf	0.836	1	1	1	1	1	1	1	1	1	1	1	1	1	1	1	1	1	1	'inf	0.798	1	1	'inf	0.831	1	1	0	0	0.043	0	0	0	0	0.066
	ABLIM3	actin binding LIM protein family, member 3	42.979	77.813	-1.401	1.133	0.089	1	1	-1.111	0.59	1	1	-1.225	0.306	1	1	1.035	0.843	1	1	-1.295	0.155	1	1	-1.182	0.369	1	1	1.133	0.474	1	1	-1.117	0.56	1	1	-1.401	0.089	1	1	59.537	46.25	42.979	77.813	66.974	57.465	73.089	51.513
	ABR	active BCR-related	3.279	6.041	-1.125	1.706	0.437	1	1	1.239	0.773	1	1	1.706	0.437	1	1	1.347	0.649	1	1	1.112	0.873	1	1	1.17	0.822	1	1	1.056	0.94	1	1	1.088	0.909	1	1	-1.125	0.878	1	1	3.551	3.796	5.358	6.041	5.755	4.74	4.062	3.735
	ABT1	activator of basal transcription 1	6.124	12.284	-1.037	1.32	0.569	1	1	1.039	0.945	1	1	1.122	0.832	1	1	1.279	0.607	1	1	1.234	0.652	1	1	1.32	0.569	1	1	1.312	0.583	1	1	-1.037	0.947	1	1	1.298	0.603	1	1	6.829	6.124	6.778	11.036	12.284	10.281	9.71	6.362
	ABTB1	ankyrin repeat and BTB (POZ) domain containing 1	0.845	3.151	1.116	3.226	0.292	1	1	1.908	0.639	1	1	1.116	0.943	1	1	2.425	0.44	1	1	2.131	0.505	1	1	3.226	0.292	1	1	2.975	0.345	1	1	2.898	0.38	1	1	2.504	0.451	1	1	0.857	1.411	0.845	2.624	2.66	3.151	2.762	2.399
	ABTB2	ankyrin repeat and BTB (POZ) domain containing 2	2.469	10.766	-3.561	1.83	0.089	0.91	1	1.573	0.379	1	1	1.83	0.222	1	1	-2.245	0.219	1	1	-3.561	0.089	0.91	1	-2.402	0.198	1	1	-2.42	0.198	1	1	-1.342	0.621	1	1	-2.799	0.153	1	1	6.652	9.033	10.766	3.742	2.722	3.159	2.979	4.791
	ACAA1	acetyl-CoA acyltransferase 1	11.694	23.115	-1.454	1.006	0.305	1	1	-1.373	0.38	1	1	-1.454	0.305	1	1	-1.05	0.874	1	1	-1.238	0.499	1	1	-1.209	0.565	1	1	-1.035	0.914	1	1	-1.005	0.988	1	1	1.006	0.986	1	1	19.22	12.078	11.694	23.115	22.618	18.137	20.126	18.487
	ACAA2	acetyl-CoA acyltransferase 2	9.358	13.973	-1.952	1.116	0.131	1	1	1.068	0.87	1	1	1.008	0.985	1	1	-1.749	0.201	1	1	-1.952	0.131	1	1	-1.357	0.461	1	1	-1.283	0.545	1	1	1.116	0.777	1	1	-1.007	0.986	1	1	12.958	11.946	11.552	9.358	9.675	10.891	10.945	13.973
	ACACA	acetyl-CoA carboxylase alpha	5.676	6.975	-1.524	1.159	0.487	1	1	1.159	0.8	1	1	1.135	0.827	1	1	-1.187	0.767	1	1	-1.524	0.487	1	1	-1.009	0.988	1	1	-1.035	0.953	1	1	1.112	0.853	1	1	1.131	0.825	1	1	5.934	5.938	5.96	6.317	5.676	6.71	6.215	6.375
	ACACB	acetyl-CoA carboxylase beta	0.056	0.394	-2.662	3.552	0.693	1	1	1.844	0.879	1	1	-1.018	0.997	1	1	-1.142	0.976	1	1	-2.662	0.859	1	1	1.464	0.922	1	1	3.552	0.693	1	1	2.266	0.825	1	1	-1.023	0.996	1	1	0.102	0.163	0.089	0.113	0.056	0.171	0.394	0.224
	ACAD10	acyl-CoA dehydrogenase family, member 10	2.283	14.816	-1.915	2.057	0.13	1	1	-1.362	0.664	1	1	-1.915	0.399	1	1	1.919	0.198	1	1	2.057	0.13	1	1	1.024	0.969	1	1	1.256	0.698	1	1	1.562	0.44	1	1	1.7	0.338	1	1	4.943	3.132	2.283	11.979	14.816	5.775	6.73	7.461
	ACAD11	acyl-CoA dehydrogenase family, member 11	0	0.419	1	'inf	0.517	1	1	1	1	1	1	'inf	0.648	1	1	'inf	0.668	1	1	'inf	0.546	1	1	'inf	0.596	1	1	'inf	0.517	1	1	'inf	0.63	1	1	1	1	1	1	0	0	0.209	0.184	0.365	0.281	0.419	0.233
	ACAD8	acyl-CoA dehydrogenase family, member 8	1.638	3.239	-1.432	1.264	0.726	1	1	1.264	0.8	1	1	1.179	0.86	1	1	1.136	0.882	1	1	-1.063	0.944	1	1	1.097	0.917	1	1	1.124	0.896	1	1	-1.167	0.876	1	1	-1.432	0.726	1	1	2.257	2.463	2.355	3.239	3.093	2.824	2.75	1.87
	ACAD9	acyl-CoA dehydrogenase family, member 9	13.336	16.819	-1.333	1.131	0.426	1	1	1.1	0.796	1	1	1.131	0.734	1	1	-1.197	0.616	1	1	-1.333	0.426	1	1	-1.315	0.466	1	1	-1.174	0.664	1	1	1.013	0.971	1	1	1.028	0.937	1	1	15.381	14.597	15.383	16.231	16.819	13.336	14.203	15.063
	ACADL	acyl-CoA dehydrogenase, long chain	0.036	0.556	-30.707	-1.352	0.373	1	1	-1.352	0.858	1	1	-1.715	0.763	1	1	-30.707	0.373	1	1	-7.491	0.439	1	1	-4.512	0.506	1	1	-4.162	0.521	1	1	-3.274	0.572	1	1	-2.209	0.67	1	1	0.871	0.556	0.449	0.036	0.169	0.22	0.227	0.257
	ACADM	acyl-CoA dehydrogenase, C-4 to C-12 straight chain	7.453	29.149	-4.212	1.334	0.0004869	0.02	1	1.334	0.296	1	1	1.326	0.304	1	1	-4.212	0.0004869	0.02	1	-3.299	0.001573	0.053	1	-1.718	0.09	1	1	-1.868	0.058	1	1	-1.711	0.102	1	1	-2.034	0.037	1	1	24.85	28.622	29.149	7.453	10.976	16.494	14.415	14.037
	ACADS	acyl-CoA dehydrogenase, C-2 to C-3 short chain	0.682	1.763	-1.532	1.292	0.772	1	1	1.014	0.992	1	1	-1.419	0.818	1	1	1.275	0.839	1	1	1.079	0.95	1	1	-1.532	0.772	1	1	1.086	0.95	1	1	-1.28	0.865	1	1	1.292	0.838	1	1	1.094	0.958	0.682	1.763	1.721	0.814	1.287	0.827
	ACADSB	acyl-CoA dehydrogenase, short/branched chain	1.452	3.992	-2.88	1.572	0.32	1	1	1.325	0.729	1	1	1.572	0.561	1	1	-2.454	0.383	1	1	-2.88	0.32	1	1	-1.434	0.686	1	1	-1.206	0.828	1	1	1.04	0.963	1	1	-1.247	0.801	1	1	2.871	3.283	3.992	1.478	1.452	2.283	2.58	2.884
	ACADVL	acyl-CoA dehydrogenase, very long chain	38.042	75.976	-1.196	1.17	0.381	1	1	-1.035	0.869	1	1	-1.196	0.4	1	1	1.17	0.381	1	1	-1.09	0.642	1	1	-1.126	0.548	1	1	-1.119	0.574	1	1	1.06	0.767	1	1	1.121	0.548	1	1	51.428	42.902	38.042	75.976	68.747	52.099	49.825	52.677
	ACAP1	ArfGAP with coiled-coil, ankyrin repeat and PH domains 1	0	0.051	1	'inf	0.821	1	1	1	1	1	1	'inf	0.841	1	1	'inf	0.821	1	1	1	1	1	1	1	1	1	1	1	1	1	1	1	1	1	1	1	1	1	1	0	0	0.04	0.051	0	0	0	0
	ACAP2	ArfGAP with coiled-coil, ankyrin repeat and PH domains 2	1.364	4.586	-2.833	1.694	0.317	1	1	1.476	0.613	1	1	1.694	0.477	1	1	-2.833	0.317	1	1	-2.339	0.379	1	1	-1.7	0.558	1	1	-1.306	0.754	1	1	-1.169	0.854	1	1	-1.872	0.508	1	1	3.06	3.899	4.586	1.364	1.906	2.053	2.539	2.529
	ACAP3	ArfGAP with coiled-coil, ankyrin repeat and PH domains 3	0.647	1.469	-2.8	1.071	0.479	1	1	1.071	0.952	1	1	-1.255	0.853	1	1	-1.907	0.614	1	1	-2.646	0.485	1	1	-2.8	0.479	1	1	-2.541	0.513	1	1	-1.283	0.836	1	1	-1.165	0.895	1	1	1.589	1.469	1.12	1.052	0.875	0.647	0.678	1.197
	ACAT1	acetyl-CoA acetyltransferase 1	39.714	58.362	-1.719	1.054	0.011	0.235	1	1.054	0.789	1	1	-1.127	0.559	1	1	-1.719	0.011	0.235	1	-1.694	0.011	0.241	1	-1.056	0.772	1	1	-1.153	0.466	1	1	-1.262	0.258	1	1	-1.2	0.361	1	1	54.048	49.174	42.44	39.714	46.502	58.362	50.786	41.407
	ACAT2	acetyl-CoA acetyltransferase 2	36.152	55.77	-1.394	1.337	0.129	1	1	1.043	0.85	1	1	-1.056	0.81	1	1	-1.384	0.146	1	1	-1.394	0.129	1	1	1.082	0.701	1	1	1.157	0.474	1	1	1.337	0.151	1	1	1.14	0.526	1	1	43.143	38.83	36.152	39.392	45.099	53.225	54.089	55.77
	ACBD3	acyl-CoA binding domain containing 3	10.957	36.702	-2.018	2.37	0.0028	0.169	1	1.665	0.104	1	1	2.37	0.0028	0.169	1	-2.018	0.074	0.869	1	-1.917	0.086	0.895	1	-1.189	0.613	1	1	-1.23	0.555	1	1	-1.057	0.873	1	1	-1.378	0.379	1	1	17.503	25.147	36.702	10.957	13.306	16.784	15.426	16.012
	ACBD4	acyl-CoA binding domain containing 4	0.162	1.541	1.102	9.061	0.302	1	1	2.848	0.716	1	1	1.102	0.978	1	1	3.807	0.568	1	1	3.945	0.533	1	1	2.056	0.797	1	1	8.539	0.302	1	1	9.061	0.307	1	1	4.05	0.574	1	1	0.166	0.409	0.162	0.801	0.957	0.39	1.541	1.458
	ACBD5	acyl-CoA binding domain containing 5	1.838	4.671	-2.927	1.271	0.228	1	1	1.271	0.722	1	1	1.124	0.866	1	1	-2.927	0.228	1	1	-2.533	0.268	1	1	-1.326	0.694	1	1	-1.338	0.688	1	1	1.072	0.919	1	1	-1.276	0.736	1	1	4.258	4.671	4.232	1.838	2.449	3.661	3.448	4.41
	ACBD6	acyl-CoA binding domain containing 6	34.071	45.926	-1.325	1.204	0.231	1	1	1.089	0.721	1	1	1.074	0.765	1	1	-1.113	0.641	1	1	-1.325	0.231	1	1	1.111	0.635	1	1	-1.088	0.721	1	1	1.204	0.413	1	1	1.102	0.669	1	1	36.248	34.071	34.431	41.154	39.869	45.926	36.118	42.171
	ACBD7	acyl-CoA binding domain containing 7	0.114	0.423	1.375	4.453	0.652	1	1	1.375	0.943	1	1	3.161	0.754	1	1	2.364	0.803	1	1	1.77	0.873	1	1	2.306	0.816	1	1	4.078	0.662	1	1	4.453	0.652	1	1	3.075	0.747	1	1	0.096	0.114	0.268	0.286	0.247	0.252	0.423	0.412
	ACCS	1-aminocyclopropane-1-carboxylate synthase homolog (Arabidopsis)(non-functional)	0.539	2.423	-4.112	1.428	0.358	1	1	-1.387	0.785	1	1	-2.856	0.466	1	1	-4.112	0.358	1	1	-2.904	0.435	1	1	-1.833	0.621	1	1	-1.224	0.855	1	1	1.428	0.719	1	1	-1.197	0.871	1	1	1.756	1.093	0.544	0.539	0.881	1.093	1.554	2.423
	ACD	adrenocortical dysplasia homolog (mouse)	16.04	52.829	-1.374	1.456	0.108	1	1	-1.093	0.767	1	1	-1.374	0.315	1	1	1.231	0.413	1	1	1.456	0.108	1	1	1.157	0.582	1	1	1.099	0.728	1	1	1.246	0.417	1	1	1.302	0.315	1	1	24.907	19.666	16.04	38.715	52.829	32.854	29.658	29.997
	ACE	angiotensin I converting enzyme	0	0.023	1	'inf	0.879	1	1	'inf	0.879	1	1	1	1	1	1	1	1	1	1	1	1	1	1	1	1	1	1	1	1	1	1	1	1	1	1	1	1	1	1	0	0.023	0	0	0	0	0	0
	ACE2	angiotensin I converting enzyme 2	0	0.047	'-inf	2.814	0.896	1	1	2.156	0.935	1	1	1.12	0.992	1	1	'-inf	0.896	1	1	'-inf	0.896	1	1	'-inf	0.896	1	1	'-inf	0.896	1	1	2.814	0.904	1	1	-1.047	0.997	1	1	0.017	0.032	0.017	0	0	0	0	0.047
	ACER2	alkaline ceramidase 2	0	0.221	'-inf	-1.034	0.612	1	1	-1.276	0.937	1	1	-1.034	0.991	1	1	-1.935	0.836	1	1	'-inf	0.612	1	1	-3.147	0.759	1	1	-7.08	0.682	1	1	-4.903	0.713	1	1	-2.529	0.794	1	1	0.258	0.174	0.221	0.168	0	0.093	0.039	0.051
	ACER3	alkaline ceramidase 3	3.295	9.183	-1.862	1.691	0.316	1	1	1.148	0.81	1	1	1.691	0.316	1	1	-1.225	0.723	1	1	-1.862	0.327	1	1	-1.423	0.562	1	1	-1.504	0.514	1	1	-1.801	0.38	1	1	-1.408	0.58	1	1	6.139	6.082	9.183	6.329	4.804	4.919	4.425	3.295
	ACHE	acetylcholinesterase	0	0.172	'-inf	1.282	0.693	1	1	1.282	0.944	1	1	-1.804	0.89	1	1	-1.897	0.876	1	1	'-inf	0.693	1	1	-1.751	0.89	1	1	'-inf	0.693	1	1	-3.287	0.811	1	1	'-inf	0.693	1	1	0.155	0.172	0.076	0.104	0	0.101	0	0.046
	ACIN1	apoptotic chromatin condensation inducer 1	21.244	24.909	-1.193	1.539	0.177	1	1	1.539	0.177	1	1	1.497	0.206	1	1	1.132	0.69	1	1	-1.193	0.59	1	1	1.069	0.836	1	1	1.201	0.564	1	1	1.415	0.269	1	1	1.241	0.497	1	1	17.426	23.154	23.081	24.909	21.284	21.244	22.677	23.837
	ACLY	ATP citrate lyase	64.817	96.666	-1.907	1.172	6.732e-05	0.003925	1	1.172	0.272	1	1	1.044	0.769	1	1	-1.862	0.0001508	0.007655	1	-1.907	6.732e-05	0.003925	1	-1.332	0.059	1	1	-1.34	0.056	1	1	-1.146	0.368	1	1	-1.449	0.019	0.708	1	95.53	96.666	88.266	64.817	73.013	81.82	77.273	80.592
	ACMSD	aminocarboxymuconate semialdehyde decarboxylase	0.079	1.192	-2.323	6.35	0.392	1	1	2.214	0.777	1	1	-2.185	0.846	1	1	-2.323	0.828	1	1	-1.702	0.878	1	1	-2.121	0.845	1	1	3.03	0.646	1	1	6.35	0.392	1	1	4.397	0.513	1	1	0.194	0.371	0.079	0.106	0.166	0.104	0.638	1.192
	ACN9	ACN9 homolog (S. cerevisiae)	0.375	2.306	-7.743	1.342	0.239	1	1	1.342	0.763	1	1	-1.064	0.953	1	1	-2.556	0.453	1	1	-7.743	0.239	1	1	-1.608	0.668	1	1	-1.971	0.566	1	1	-1.274	0.822	1	1	-1.205	0.858	1	1	1.99	2.306	1.654	0.984	0.375	1.412	1.094	1.51
	ACO1	aconitase 1, soluble	16.184	22.887	-1.311	1.402	0.283	1	1	1.368	0.326	1	1	1.402	0.283	1	1	-1.234	0.525	1	1	-1.311	0.409	1	1	-1.301	0.443	1	1	-1.181	0.622	1	1	1.148	0.668	1	1	-1.089	0.798	1	1	18.455	21.788	22.887	18.895	20.516	16.184	16.935	20.472
	ACO2	aconitase 2, mitochondrial	8.483	11.166	-1.336	1.132	0.513	1	1	1.02	0.965	1	1	1.132	0.779	1	1	-1.261	0.604	1	1	-1.336	0.513	1	1	-1.124	0.792	1	1	-1.116	0.806	1	1	-1.069	0.882	1	1	-1.254	0.626	1	1	10.238	9.017	10.257	10.259	11.166	10.39	9.944	9.254
	ACOT1	acyl-CoA thioesterase 1	0.599	2.608	-4.246	1.307	0.308	1	1	-1.122	0.912	1	1	-1.347	0.785	1	1	-3.12	0.383	1	1	-4.246	0.308	1	1	-1.507	0.701	1	1	-3.735	0.346	1	1	1.307	0.773	1	1	-1.444	0.732	1	1	2.064	1.587	1.356	0.835	0.708	1.562	0.599	2.608
	ACOT11	acyl-CoA thioesterase 11	0	0.139	1	'inf	0.709	1	1	1	1	1	1	1	1	1	1	1	1	1	1	'inf	0.77	1	1	'inf	0.784	1	1	'inf	0.854	1	1	'inf	0.709	1	1	'inf	0.823	1	1	0	0	0	0	0.086	0.075	0.034	0.139
	ACOT13	acyl-CoA thioesterase 13	2.13	5.948	-1.939	1.752	0.401	1	1	-1.035	0.965	1	1	-1.458	0.658	1	1	-1.842	0.474	1	1	-1.939	0.435	1	1	-1.319	0.725	1	1	-1.027	0.972	1	1	1.752	0.401	1	1	1.302	0.706	1	1	3.512	2.929	2.13	2.409	2.64	3.036	3.707	5.948
	ACOT2	acyl-CoA thioesterase 2	5.36	9.5	1.105	1.817	0.263	1	1	1.208	0.755	1	1	1.12	0.853	1	1	1.129	0.827	1	1	1.105	0.854	1	1	1.409	0.525	1	1	1.35	0.587	1	1	1.817	0.263	1	1	1.279	0.664	1	1	5.41	5.642	5.36	7.719	8.708	8.691	7.914	9.5
	ACOT4	acyl-CoA thioesterase 4	0	0.055	1	'inf	0.815	1	1	1	1	1	1	1	1	1	1	1	1	1	1	1	1	1	1	1	1	1	1	1	1	1	1	'inf	0.815	1	1	1	1	1	1	0	0	0	0	0	0	0	0.055
	ACOT7	acyl-CoA thioesterase 7	23.998	34.82	1.02	1.309	0.311	1	1	1.19	0.551	1	1	1.309	0.343	1	1	1.091	0.747	1	1	1.02	0.941	1	1	1.307	0.311	1	1	1.108	0.714	1	1	1.156	0.611	1	1	1.044	0.882	1	1	23.364	23.998	27.051	32.2	34.73	34.82	28.054	26.103
	ACOT8	acyl-CoA thioesterase 8	5.821	13.55	-1.299	1.64	0.255	1	1	-1.251	0.672	1	1	-1.299	0.622	1	1	1.182	0.702	1	1	-1.01	0.981	1	1	1.255	0.607	1	1	1.034	0.944	1	1	1.64	0.255	1	1	1.236	0.641	1	1	8.549	5.897	5.821	12.766	12.329	12.233	9.576	13.55
	ACOT9	acyl-CoA thioesterase 9	30.039	74.762	-1.461	1.304	0.104	1	1	1.094	0.674	1	1	1.18	0.427	1	1	1.304	0.151	1	1	1.038	0.843	1	1	1.186	0.381	1	1	1.026	0.899	1	1	-1.461	0.104	1	1	-1.247	0.316	1	1	45.394	42.86	47.397	74.762	68.686	61.393	50.492	30.039
	ACOX1	acyl-CoA oxidase 1, palmitoyl	6.254	9.529	-1.977	1.247	0.205	1	1	1.247	0.638	1	1	1.162	0.752	1	1	-1.788	0.275	1	1	-1.977	0.205	1	1	-1.469	0.452	1	1	-1.337	0.564	1	1	-1.358	0.555	1	1	-1.31	0.593	1	1	8.853	9.529	9.099	6.254	6.526	6.874	7.174	6.301
	ACOX2	acyl-CoA oxidase 2, branched chain	0	0.055	1	'inf	0.815	1	1	1	1	1	1	1	1	1	1	1	1	1	1	1	1	1	1	1	1	1	1	'inf	0.815	1	1	1	1	1	1	1	1	1	1	0	0	0	0	0	0	0.055	0
	ACOX3	acyl-CoA oxidase 3, pristanoyl	4.392	9.686	-1.338	1.093	0.64	1	1	1.031	0.959	1	1	-1.134	0.837	1	1	1.006	0.991	1	1	1.093	0.863	1	1	-1.028	0.961	1	1	1.007	0.99	1	1	-1.338	0.64	1	1	-1.246	0.715	1	1	6.082	5.412	4.745	7.732	9.686	6.75	6.636	4.392
	ACP1	acid phosphatase 1, soluble	60.192	103.205	-1.551	1.429	0.011	0.237	1	1.36	0.049	1	1	1.429	0.02	0.674	1	-1.551	0.011	0.237	1	-1.272	0.13	1	1	1.172	0.29	1	1	-1.022	0.893	1	1	-1.24	0.209	1	1	-1.062	0.711	1	1	77.237	90.677	97.633	62.9	88.5	103.205	81.932	60.192
	ACP2	acid phosphatase 2, lysosomal	2.581	3.651	-1.195	1.078	0.826	1	1	1.053	0.952	1	1	1.078	0.93	1	1	1.018	0.982	1	1	-1.195	0.826	1	1	-1.189	0.839	1	1	-1.125	0.889	1	1	-1.002	0.998	1	1	1.017	0.984	1	1	2.839	2.581	2.707	3.651	3.461	2.723	2.733	2.739
	ACP5	acid phosphatase 5, tartrate resistant	0.298	1.292	-3.656	1.362	0.524	1	1	1.362	0.826	1	1	-1.099	0.951	1	1	1.072	0.959	1	1	-2.429	0.612	1	1	-3.656	0.524	1	1	-1.022	0.988	1	1	1.22	0.886	1	1	-1.29	0.868	1	1	0.954	1.121	0.768	1.292	0.572	0.298	1.011	1.125
	ACP6	acid phosphatase 6, lysophosphatidic	1.096	6.274	-2.183	2.141	0.277	1	1	-1.559	0.655	1	1	-2.183	0.47	1	1	-1.108	0.903	1	1	-1.112	0.896	1	1	-1.071	0.936	1	1	2.141	0.277	1	1	2.045	0.33	1	1	1.525	0.582	1	1	2.704	1.497	1.096	3.084	3.543	2.88	6.274	5.343
	ACPL2	acid phosphatase-like 2	0.517	1.948	-3.074	1.538	0.474	1	1	1.538	0.696	1	1	1.002	0.998	1	1	-2.292	0.556	1	1	-2.599	0.508	1	1	-1.978	0.618	1	1	-3.074	0.474	1	1	-1.495	0.758	1	1	-1.581	0.726	1	1	1.467	1.948	1.301	0.808	0.823	0.846	0.517	0.948
	ACR	acrosin	0	0.195	1	'inf	0.659	1	1	1	1	1	1	1	1	1	1	1	1	1	1	1	1	1	1	1	1	1	1	1	1	1	1	1	1	1	1	'inf	0.659	1	1	0	0	0	0	0	0	0	0
	ACRBP	acrosin binding protein	0	0.094	'-inf	1.989	0.847	1	1	'-inf	0.847	1	1	'-inf	0.847	1	1	1.989	0.905	1	1	'-inf	0.847	1	1	'-inf	0.847	1	1	1.108	0.988	1	1	-1.274	0.975	1	1	'-inf	0.847	1	1	0.037	0	0	0.094	0	0	0.045	0.028
	ACRC	acidic repeat containing	0.306	1.139	-1.059	2.383	0.659	1	1	-1.059	0.981	1	1	2.383	0.659	1	1	2.095	0.681	1	1	2.082	0.671	1	1	1.564	0.823	1	1	1.061	0.979	1	1	1.471	0.856	1	1	1.428	0.865	1	1	0.376	0.306	0.792	0.994	1.139	0.67	0.432	0.534
	ACRV1	acrosomal vesicle protein 1	0.441	0.837	1.204	2.721	0.615	1	1	1.469	0.866	1	1	2.721	0.615	1	1	1.204	0.931	1	1	1.595	0.808	1	1	1.755	0.78	1	1	2.178	0.689	1	1	1.665	0.812	1	1	1.788	0.778	1	1	0.348	0.441	0.837	0.529	0.808	0.696	0.821	0.56
	ACSBG1	acyl-CoA synthetase bubblegum family member 1	0	0.03	1	'inf	0.863	1	1	'inf	0.863	1	1	1	1	1	1	1	1	1	1	1	1	1	1	1	1	1	1	1	1	1	1	1	1	1	1	1	1	1	1	0	0.03	0	0	0	0	0	0
	ACSF2	acyl-CoA synthetase family member 2	3.036	12.877	-1.571	2.47	0.07	1	1	-1.233	0.753	1	1	-1.571	0.52	1	1	-1.067	0.911	1	1	-1.309	0.657	1	1	-1.191	0.777	1	1	1.467	0.479	1	1	2.47	0.07	1	1	1.684	0.327	1	1	5.393	3.774	3.036	6.382	6.004	5.163	8.575	12.877
	ACSF3	acyl-CoA synthetase family member 3	3.974	8.145	-1.535	1.363	0.496	1	1	1.199	0.762	1	1	-1.228	0.753	1	1	-1.312	0.659	1	1	-1.535	0.496	1	1	-1	1	1	1	1.363	0.571	1	1	1.247	0.702	1	1	1.097	0.874	1	1	5.516	5.709	3.974	5.309	5.235	6.289	8.145	6.646
	ACSL1	acyl-CoA synthetase long-chain family member 1	3.657	12.854	-2.713	1.522	0.093	0.943	1	1.483	0.365	1	1	1.522	0.328	1	1	-2.634	0.093	0.987	1	-2.551	0.095	0.943	1	-1.347	0.535	1	1	-1.891	0.233	1	1	-1.644	0.343	1	1	-2.713	0.094	1	1	9.548	12.225	12.854	4.579	5.454	8.084	5.473	5.613
	ACSL3	acyl-CoA synthetase long-chain family member 3	18.616	43.832	-1.991	1.688	0.021	0.38	1	1.513	0.094	1	1	1.688	0.029	0.855	1	-1.991	0.023	0.395	1	-1.973	0.021	0.38	1	-1.251	0.404	1	1	-1.406	0.224	1	1	-1.174	0.558	1	1	-1.492	0.164	1	1	29.346	38.325	43.832	18.616	21.677	26.749	22.623	24.157
	ACSL4	acyl-CoA synthetase long-chain family member 4	14.618	45.941	-2.227	2.206	0.001746	0.115	1	1.739	0.039	1	1	2.206	0.001746	0.115	1	-2.034	0.036	0.548	1	-2.227	0.019	0.356	1	-1.493	0.203	1	1	-1.565	0.165	1	1	-1.162	0.622	1	1	-1.642	0.132	1	1	23.544	35.332	45.941	14.618	15.406	17.984	16.303	19.575
	ACSL5	acyl-CoA synthetase long-chain family member 5	5.24	13.45	1.129	2.409	0.088	1	1	1.328	0.66	1	1	1.381	0.611	1	1	1.61	0.387	1	1	2.019	0.158	1	1	2.409	0.088	1	1	2.145	0.156	1	1	1.403	0.583	1	1	1.129	0.849	1	1	4.571	5.24	5.585	9.296	13.45	12.558	10.623	6.196
	ACSL6	acyl-CoA synthetase long-chain family member 6	0	0.014	1	'inf	0.907	1	1	'inf	0.909	1	1	'inf	0.907	1	1	1	1	1	1	1	1	1	1	1	1	1	1	1	1	1	1	'inf	0.923	1	1	1	1	1	1	0	0.013	0.014	0	0	0	0	0.009281
	ACSM3	acyl-CoA synthetase medium-chain family member 3	0.56	2.324	-1.201	3.885	0.311	1	1	1.264	0.895	1	1	1.022	0.99	1	1	-1.201	0.919	1	1	-1.065	0.97	1	1	1.424	0.824	1	1	1.775	0.707	1	1	3.885	0.311	1	1	1.994	0.647	1	1	0.619	0.675	0.56	0.651	0.847	1.005	1.191	2.324
	ACSM5	acyl-CoA synthetase medium-chain family member 5	0	0.128	1	'inf	0.721	1	1	1	1	1	1	1	1	1	1	1	1	1	1	1	1	1	1	1	1	1	1	'inf	0.721	1	1	'inf	0.867	1	1	1	1	1	1	0	0	0	0	0	0	0.128	0.028
	ACSS1	acyl-CoA synthetase short-chain family member 1	0.135	0.923	-2.124	2.944	0.582	1	1	2.55	0.657	1	1	-2.124	0.808	1	1	-1.249	0.929	1	1	1.256	0.915	1	1	1.295	0.908	1	1	2.337	0.668	1	1	2.944	0.582	1	1	2.588	0.628	1	1	0.324	0.714	0.135	0.328	0.594	0.479	0.822	0.923
	ACSS2	acyl-CoA synthetase short-chain family member 2	4.004	11.783	-1.39	1.937	0.175	1	1	1.076	0.898	1	1	-1.39	0.601	1	1	-1.152	0.799	1	1	-1.179	0.762	1	1	-1.124	0.836	1	1	1.147	0.797	1	1	1.937	0.175	1	1	1.028	0.96	1	1	6.293	5.846	4.004	6.903	7.778	6.388	7.824	11.783
	ACSS3	acyl-CoA synthetase short-chain family member 3	1.171	3.148	-2.051	1.936	0.484	1	1	1.556	0.666	1	1	1.448	0.72	1	1	-1.815	0.627	1	1	-2.051	0.565	1	1	-1.013	0.99	1	1	1.153	0.89	1	1	1.936	0.484	1	1	1.129	0.907	1	1	1.682	2.259	2.155	1.171	1.195	1.893	2.102	3.148
	ACTA1	actin, alpha 1, skeletal muscle	0	0.305	'-inf	3.209	0.765	1	1	3.209	0.765	1	1	3.173	0.765	1	1	'-inf	0.768	1	1	2.416	0.798	1	1	2.256	0.83	1	1	'-inf	0.768	1	1	'-inf	0.768	1	1	'-inf	0.768	1	1	0.087	0.24	0.244	0	0.305	0.223	0	0
	ACTA2	actin, alpha 2, smooth muscle, aorta	9.757	36.1	-1.362	2.487	0.002297	0.142	1	-1.203	0.64	1	1	-1.362	0.447	1	1	1.002	0.995	1	1	1.178	0.608	1	1	1.159	0.664	1	1	1.992	0.023	0.913	1	2.487	0.002297	0.142	1	2.086	0.015	0.613	1	15.017	10.771	9.757	19.01	25.777	19.852	32.416	36.1
	ACTB	actin, beta	1354.05	1993.58	-1.555	-1.083	5.027e-37	3.291e-34	1.284e-32	-1.083	0.017	1	1	-1.196	1.646e-07	3.856e-05	0.004203	-1.257	9.351e-13	1.88e-10	2.388e-08	-1.523	5.027e-37	3.291e-34	1.284e-32	-1.401	1.404e-23	1.281e-20	3.586e-19	-1.555	1.917e-36	2.04e-33	4.896e-32	-1.416	2.341e-23	1.616e-20	5.98e-19	-1.394	2.935e-22	2.142e-19	7.496e-18	1983.65	1580.2	1467.45	1993.58	1898.06	1614.93	1382.5	1354.05
	ACTBL2	actin, beta-like 2	0.386	1.307	-5.23	1.093	0.371	1	1	1.093	0.942	1	1	-1.207	0.885	1	1	-4.363	0.404	1	1	-5.23	0.371	1	1	-1.47	0.766	1	1	-1.162	0.903	1	1	-2.485	0.554	1	1	-1.574	0.735	1	1	1.385	1.307	1.016	0.401	0.386	1.075	1.293	0.539
	ACTG1	actin, gamma 1	1241.28	2027.16	-1.907	-1.047	1.635e-74	1.989e-71	4.176e-70	-1.047	0.149	1	1	-1.222	9.278e-10	3.385e-07	2.369e-05	-1.365	2.235e-23	8.646e-21	5.707e-19	-1.57	1.473e-45	1.017e-42	3.761e-41	-1.636	8.533e-49	9.475e-46	2.179e-44	-1.907	1.635e-74	1.989e-71	4.176e-70	-1.214	1.318e-09	3.506e-07	3.366e-05	-1.395	2.181e-24	1.797e-21	5.571e-20	2183.72	1800.39	1581.14	2020.34	2027.16	1522.11	1241.28	1738.36
	ACTL6A	actin-like 6A	17.236	57.408	-3.297	1.443	2.715e-05	0.001716	0.693	1.297	0.208	1	1	1.443	0.067	1	1	-3.297	2.715e-05	0.001716	0.693	-2.729	0.0001455	0.007535	1	-1.588	0.046	1	1	-1.768	0.018	0.806	1	-1.494	0.088	1	1	-1.604	0.046	1	1	44.985	50.37	57.408	17.236	24.02	32.319	27.578	29.11
	ACTL8	actin-like 8	0	0.115	'-inf	1.112	0.744	1	1	'-inf	0.744	1	1	'-inf	0.744	1	1	'-inf	0.744	1	1	-1.592	0.919	1	1	'-inf	0.744	1	1	'-inf	0.744	1	1	1.112	0.98	1	1	'-inf	0.744	1	1	0.107	0	0	0	0.098	0	0	0.115
	ACTN1	actinin, alpha 1	126.729	201.234	-1.346	1.082	0.006756	0.164	1	1.082	0.48	1	1	1.067	0.561	1	1	-1.054	0.614	1	1	-1.346	0.006756	0.164	1	1.016	0.878	1	1	-1.099	0.39	1	1	-1.281	0.035	0.985	1	-1.313	0.019	0.712	1	167.947	156.81	158.458	201.234	181.884	194.672	165.652	126.729
	ACTN2	actinin, alpha 2	0	0.057	'-inf	2.455	0.9	1	1	'-inf	0.9	1	1	'-inf	0.9	1	1	-1.078	0.994	1	1	2.455	0.911	1	1	1.167	0.988	1	1	2.166	0.932	1	1	1.471	0.97	1	1	'-inf	0.9	1	1	0.016	0	0	0.019	0.057	0.021	0.037	0.023
	ACTN3	actinin, alpha 3 (gene/pseudogene)	0	0.033	1	'inf	0.855	1	1	1	1	1	1	'inf	0.875	1	1	1	1	1	1	1	1	1	1	'inf	0.855	1	1	1	1	1	1	1	1	1	1	1	1	1	1	0	0	0.025	0	0	0.033	0	0
	ACTN4	actinin, alpha 4	22.427	49.677	-1.653	1.847	0.007851	0.355	1	1.44	0.138	1	1	1.847	0.007851	0.355	1	1.059	0.81	1	1	-1.653	0.067	0.781	1	-1.428	0.194	1	1	-1.469	0.168	1	1	1.009	0.973	1	1	-1.155	0.584	1	1	30.399	37.776	49.677	40.676	26.801	24.286	22.427	29.638
	ACTR10	actin-related protein 10 homolog (S. cerevisiae)	22.791	34.975	-1.622	1.222	0.07	0.798	1	1.222	0.411	1	1	1.106	0.683	1	1	-1.622	0.07	0.844	1	-1.603	0.07	0.798	1	-1.084	0.739	1	1	-1.058	0.817	1	1	-1.407	0.206	1	1	-1.465	0.155	1	1	33.167	34.975	32.458	25.825	30.151	34.882	33.963	22.791
	ACTR1A	ARP1 actin-related protein 1 homolog A, centractin alpha (yeast)	42.889	73.734	-1.03	1.299	0.159	1	1	1.192	0.405	1	1	1.284	0.224	1	1	1.299	0.159	1	1	-1.03	0.878	1	1	1.092	0.66	1	1	1.124	0.56	1	1	-1.013	0.953	1	1	1.068	0.748	1	1	44.932	46.216	51.043	73.734	63.538	55.949	54.738	42.889
	ACTR1B	ARP1 actin-related protein 1 homolog B, centractin beta (yeast)	2.477	4.02	-1.539	1.175	0.61	1	1	1.175	0.835	1	1	-1.129	0.883	1	1	-1.05	0.948	1	1	-1.503	0.612	1	1	-1.539	0.61	1	1	-1.35	0.715	1	1	1.057	0.943	1	1	1.142	0.858	1	1	3.341	3.389	2.618	4.02	3.239	2.477	2.682	3.413
	ACTR2	ARP2 actin-related protein 2 homolog (yeast)	60.465	149.527	-2.086	1.693	9.467e-06	0.0006791	0.242	1.399	0.014	1	1	1.693	4.976e-05	0.00623	1	-2.086	9.467e-06	0.0006791	0.242	-2.038	1.068e-05	0.0008045	0.273	-1.332	0.053	1	1	-1.41	0.024	0.943	1	-1.158	0.322	1	1	-1.471	0.013	0.544	1	99.842	120.547	149.527	60.465	71.376	85.508	76.726	83.34
	ACTR3	ARP3 actin-related protein 3 homolog (yeast)	48.119	129.785	-1.995	1.931	5.415e-06	0.0009098	0.138	1.53	0.005502	0.77	1	1.931	5.415e-06	0.0009098	0.138	-1.995	0.0002346	0.011	1	-1.816	0.000844	0.032	1	-1.118	0.49	1	1	-1.314	0.11	1	1	-1.291	0.143	1	1	-1.625	0.007851	0.378	1	75.991	100.366	129.785	48.119	60.966	77.501	62.676	56.873
	ACTR3B	ARP3 actin-related protein 3 homolog B (yeast)	4.119	7.11	-1.313	1.436	0.524	1	1	1.244	0.712	1	1	1.436	0.524	1	1	-1.119	0.847	1	1	-1.248	0.705	1	1	1.054	0.927	1	1	1.107	0.859	1	1	-1.313	0.673	1	1	-1.014	0.982	1	1	5.596	6.007	7.11	6.317	6.533	6.727	6.713	4.119
	ACTR3C	ARP3 actin-related protein 3 homolog C (yeast)	1.435	4.187	-2.665	1.759	0.367	1	1	1.759	0.481	1	1	1.408	0.682	1	1	-1.038	0.965	1	1	-2.665	0.367	1	1	-1.811	0.552	1	1	1.308	0.737	1	1	1.651	0.522	1	1	1.019	0.983	1	1	2.624	3.984	3.268	3.195	1.435	1.653	3.72	4.187
	ACTR5	ARP5 actin-related protein 5 homolog (yeast)	5.627	8.764	-1.44	-1.159	0.5	1	1	-1.258	0.669	1	1	-1.316	0.61	1	1	-1.254	0.646	1	1	-1.394	0.503	1	1	-1.159	0.764	1	1	-1.32	0.59	1	1	-1.44	0.5	1	1	-1.292	0.62	1	1	8.382	5.752	5.634	8.444	8.764	8.248	6.882	5.627
	ACTR6	ARP6 actin-related protein 6 homolog (yeast)	11.986	22.006	-1.814	1.463	0.121	1	1	1.463	0.242	1	1	1.446	0.255	1	1	-1.814	0.121	1	1	-1.713	0.145	1	1	-1.218	0.571	1	1	-1.005	0.989	1	1	-1.153	0.69	1	1	-1.296	0.473	1	1	17.207	21.722	22.006	11.986	14.64	16.11	18.563	14.43
	ACTR8	ARP8 actin-related protein 8 homolog (yeast)	2.049	2.897	-1.786	1.093	0.528	1	1	1.093	0.917	1	1	1.052	0.953	1	1	-1.238	0.8	1	1	-1.786	0.528	1	1	-1.428	0.691	1	1	-1.144	0.875	1	1	-1.339	0.748	1	1	-1.286	0.777	1	1	2.839	2.678	2.641	2.897	2.316	2.268	2.69	2.049
	ACVR1	activin A receptor, type I	4.954	12.833	-1.864	1.825	0.184	1	1	1.45	0.438	1	1	1.825	0.184	1	1	-1.864	0.274	1	1	-1.802	0.285	1	1	-1.608	0.391	1	1	-1.739	0.333	1	1	-1.543	0.443	1	1	-1.593	0.407	1	1	7.948	9.947	12.833	5.387	6.426	5.639	4.954	4.978
	ACVR1B	activin A receptor, type IB	1.031	2.306	-2.569	1.311	0.439	1	1	1.311	0.779	1	1	-1.023	0.983	1	1	-2.167	0.511	1	1	-2.569	0.439	1	1	-1.51	0.701	1	1	-2.142	0.525	1	1	-1.375	0.769	1	1	-1.966	0.566	1	1	2.038	2.306	1.763	1.188	1.156	1.539	1.031	1.433
	ACVR1C	activin A receptor, type IC	0	0.187	'-inf	1.948	0.761	1	1	-2.147	0.896	1	1	1.633	0.909	1	1	'-inf	0.761	1	1	'-inf	0.761	1	1	-1.255	0.962	1	1	-1.188	0.971	1	1	1.306	0.952	1	1	1.948	0.865	1	1	0.092	0.037	0.133	0	0	0.084	0.084	0.117
	ACVR2A	activin A receptor, type IIA	1.393	3.099	-2.188	1.343	0.47	1	1	1.343	0.739	1	1	1.342	0.738	1	1	-2.188	0.47	1	1	-1.944	0.517	1	1	1.126	0.89	1	1	-1.06	0.949	1	1	1.025	0.979	1	1	-1.103	0.916	1	1	2.413	2.797	2.865	1.393	1.809	3.099	2.467	2.39
	ACVR2B	activin A receptor, type IIB	0.23	1.185	-2.347	3.213	0.506	1	1	3.213	0.506	1	1	2.152	0.684	1	1	-2.347	0.746	1	1	-2.315	0.744	1	1	-1.494	0.864	1	1	-1.58	0.849	1	1	-1.057	0.98	1	1	-1.289	0.912	1	1	0.427	1.185	0.814	0.23	0.269	0.326	0.293	0.391
	ACY1	aminoacylase 1	0.498	3.999	-4.648	1.471	0.255	1	1	-1.015	0.987	1	1	-4.648	0.255	1	1	1.065	0.938	1	1	-1.085	0.921	1	1	-1.293	0.777	1	1	-1.042	0.962	1	1	1.419	0.666	1	1	1.471	0.624	1	1	2.617	2.224	0.498	3.52	3.515	2.308	2.721	3.588
	ACY3	aspartoacylase (aminocyclase) 3	0	0.719	1	'inf	0.396	1	1	'inf	0.716	1	1	1	1	1	1	'inf	0.678	1	1	'inf	0.629	1	1	'inf	0.476	1	1	'inf	0.698	1	1	'inf	0.396	1	1	'inf	0.712	1	1	0	0.133	0	0.172	0.233	0.508	0.15	0.719
	ACYP1	acylphosphatase 1, erythrocyte (common) type	23.254	47.759	-1.173	1.429	0.117	1	1	-1.031	0.909	1	1	-1.173	0.559	1	1	1.019	0.937	1	1	-1.129	0.617	1	1	1.062	0.803	1	1	1.429	0.117	1	1	1.077	0.769	1	1	-1.007	0.978	1	1	30.831	25.813	23.254	39.686	39.791	37.357	47.759	32.087
	ACYP2	acylphosphatase 2, muscle type	1.437	4.603	-1.768	1.96	0.39	1	1	-1.037	0.969	1	1	-1.495	0.697	1	1	-1.564	0.647	1	1	-1.467	0.682	1	1	-1.768	0.58	1	1	1.016	0.985	1	1	1.96	0.39	1	1	1.415	0.674	1	1	2.429	2.021	1.437	1.963	2.414	1.567	2.676	4.603
	ADA	adenosine deaminase	9.254	14.181	-2.522	1.004	0.032	0.494	1	1.004	0.991	1	1	-1.148	0.714	1	1	-1.466	0.305	1	1	-2.522	0.032	0.494	1	-1.765	0.156	1	1	-1.807	0.146	1	1	-1.455	0.338	1	1	-1.174	0.661	1	1	16.016	13.88	12.337	13.8	9.254	10.348	9.604	10.637
	ADAL	adenosine deaminase-like	0.675	2.279	-3.75	1.317	0.345	1	1	1.317	0.777	1	1	1.128	0.904	1	1	-3.75	0.345	1	1	-2.569	0.442	1	1	-1.652	0.652	1	1	-1.632	0.661	1	1	1.096	0.926	1	1	-1.593	0.677	1	1	2.004	2.279	2	0.675	1.137	1.384	1.331	2.124
	ADAM10	ADAM metallopeptidase domain 10	14.468	23.675	-1.805	1.428	0.1	0.968	1	1.221	0.539	1	1	1.428	0.252	1	1	-1.637	0.167	1	1	-1.805	0.1	0.968	1	-1.111	0.747	1	1	-1.204	0.581	1	1	-1.071	0.837	1	1	-1.108	0.758	1	1	18.748	19.75	23.675	14.468	15.134	19.247	16.88	16.914
	ADAM11	ADAM metallopeptidase domain 11	0	0.025	1	'inf	0.874	1	1	1	1	1	1	1	1	1	1	1	1	1	1	1	1	1	1	1	1	1	1	1	1	1	1	'inf	0.892	1	1	'inf	0.874	1	1	0	0	0	0	0	0	0	0.018
	ADAM12	ADAM metallopeptidase domain 12	1.719	10.475	-4.987	1.369	0.03	0.911	1	1.369	0.495	1	1	1.2	0.698	1	1	-2.264	0.152	1	1	-2.354	0.132	1	1	-2.439	0.132	1	1	-3.525	0.058	1	1	-4.987	0.03	0.911	1	-2.251	0.166	1	1	8.868	10.475	9.416	4.947	5.49	4.147	2.727	1.719
	ADAM15	ADAM metallopeptidase domain 15	6.651	14.162	-1.907	-1.044	0.182	1	1	-1.094	0.838	1	1	-1.434	0.439	1	1	-1.044	0.914	1	1	-1.367	0.453	1	1	-1.724	0.242	1	1	-1.907	0.182	1	1	-1.484	0.392	1	1	-1.688	0.266	1	1	11.702	9.233	7.218	14.162	12.47	7.74	6.651	7.623
	ADAM17	ADAM metallopeptidase domain 17	3.337	9.191	-2.286	1.985	0.211	1	1	1.634	0.394	1	1	1.985	0.211	1	1	-1.858	0.376	1	1	-2.286	0.259	1	1	-1.334	0.656	1	1	-1.453	0.577	1	1	-1.086	0.896	1	1	-1.383	0.627	1	1	5.235	7.383	9.191	3.56	3.337	4.475	3.904	4.658
	ADAM19	ADAM metallopeptidase domain 19	1.509	5.692	-2.007	2.224	0.269	1	1	2.224	0.269	1	1	2.208	0.27	1	1	1.167	0.837	1	1	1.165	0.834	1	1	1.208	0.804	1	1	-1.099	0.91	1	1	-1.719	0.573	1	1	-2.007	0.481	1	1	2.915	5.596	5.692	4.298	4.949	4.017	2.876	1.639
	ADAM20	ADAM metallopeptidase domain 20	0	0.022	'-inf	-2.311	0.841	1	1	'-inf	0.841	1	1	'-inf	0.841	1	1	-2.311	0.922	1	1	'-inf	0.841	1	1	'-inf	0.841	1	1	'-inf	0.841	1	1	'-inf	0.841	1	1	'-inf	0.841	1	1	0.04	0	0	0.022	0	0	0	0
	ADAM21	ADAM metallopeptidase domain 21	0	0.117	'-inf	3.37	0.836	1	1	1.092	0.992	1	1	2.25	0.908	1	1	-1.137	0.987	1	1	'-inf	0.862	1	1	3.37	0.836	1	1	1.985	0.919	1	1	-1.399	0.97	1	1	-1.042	0.996	1	1	0.03	0.029	0.06	0.034	0	0.117	0.065	0.021
	ADAM22	ADAM metallopeptidase domain 22	0.179	0.432	-3.264	1.119	0.675	1	1	1.119	0.959	1	1	1.104	0.963	1	1	-3.115	0.687	1	1	-3.264	0.675	1	1	-1.678	0.828	1	1	-1.494	0.863	1	1	-1.956	0.793	1	1	-1.628	0.839	1	1	0.442	0.427	0.432	0.179	0.197	0.3	0.321	0.218
	ADAM23	ADAM metallopeptidase domain 23	0.031	0.19	-3.784	1.953	0.827	1	1	-1.842	0.906	1	1	1.953	0.86	1	1	-2.129	0.881	1	1	-3.134	0.838	1	1	-1.716	0.91	1	1	-3.784	0.827	1	1	-1.37	0.946	1	1	-2.075	0.887	1	1	0.11	0.051	0.19	0.065	0.051	0.073	0.031	0.077
	ADAM28	ADAM metallopeptidase domain 28	0.02	0.102	-3.522	2.054	0.878	1	1	1.833	0.911	1	1	2.054	0.891	1	1	-3.522	0.878	1	1	-2.524	0.899	1	1	1.137	0.982	1	1	-1.456	0.954	1	1	1.419	0.95	1	1	1.583	0.931	1	1	0.056	0.089	0.102	0.02	0.032	0.073	0.042	0.077
	ADAM32	ADAM metallopeptidase domain 32	0	0.089	1	'inf	0.766	1	1	'inf	0.77	1	1	'inf	0.861	1	1	1	1	1	1	'inf	0.815	1	1	1	1	1	1	'inf	0.855	1	1	'inf	0.887	1	1	'inf	0.766	1	1	0	0.085	0.03	0	0.054	0	0.034	0.02
	ADAM8	ADAM metallopeptidase domain 8	0	0.307	'-inf	3.987	0.717	1	1	'-inf	0.805	1	1	1.06	0.992	1	1	3.987	0.717	1	1	'-inf	0.805	1	1	1.057	0.992	1	1	-1.022	0.997	1	1	3.878	0.751	1	1	'-inf	0.805	1	1	0.061	0	0.057	0.307	0	0.074	0.065	0.229
	ADAM9	ADAM metallopeptidase domain 9	57.89	154.906	-2.828	1.385	7.739e-11	1.243e-08	1.976e-06	1.385	0.006641	0.874	1	1.31	0.025	0.79	1	-2.828	7.739e-11	1.243e-08	1.976e-06	-2.763	7.907e-11	1.578e-08	2.019e-06	-1.535	0.001551	0.154	1	-1.705	0.0001492	0.019	1	-1.645	0.00047	0.037	1	-2.018	2.301e-06	0.0003672	0.059	129.614	154.906	150.209	57.89	68.355	96.316	82.385	76.163
	ADAMTS1	ADAM metallopeptidase with thrombospondin type 1 motif, 1	13.013	43.964	-1.38	2.675	0.0003191	0.031	1	1.121	0.73	1	1	2.675	0.0003191	0.031	1	-1.176	0.617	1	1	-1.149	0.658	1	1	1.484	0.169	1	1	-1.113	0.746	1	1	-1.38	0.37	1	1	1	0.999	1	1	18.578	17.978	43.964	19.949	23.558	31.439	18.087	13.013
	ADAMTS12	ADAM metallopeptidase with thrombospondin type 1 motif, 12	17.12	52.429	-1.518	1.544	0.059	0.752	1	-1.159	0.614	1	1	-1.209	0.519	1	1	1.544	0.059	0.752	1	-1.384	0.24	1	1	1.203	0.463	1	1	1.191	0.494	1	1	-1.518	0.172	1	1	-1.369	0.284	1	1	26.887	20.017	19.671	52.429	28.312	36.886	34.705	17.12
	ADAMTS13	ADAM metallopeptidase with thrombospondin type 1 motif, 13	0	0.061	1	'inf	0.806	1	1	1	1	1	1	'inf	0.806	1	1	1	1	1	1	1	1	1	1	1	1	1	1	1	1	1	1	'inf	0.861	1	1	1	1	1	1	0	0	0.061	0	0	0	0	0.031
	ADAMTS15	ADAM metallopeptidase with thrombospondin type 1 motif, 15	0	0.264	'-inf	2.063	0.716	1	1	-1.263	0.956	1	1	-3.115	0.832	1	1	-7.114	0.767	1	1	'-inf	0.716	1	1	-6.238	0.775	1	1	-6.757	0.771	1	1	2.063	0.827	1	1	-1.409	0.935	1	1	0.132	0.09	0.038	0.024	0	0.024	0.021	0.264
	ADAMTS16	ADAM metallopeptidase with thrombospondin type 1 motif, 16	0.622	1.217	-2.651	1.215	0.555	1	1	1.054	0.969	1	1	1.215	0.882	1	1	-1.393	0.81	1	1	-2.651	0.555	1	1	-1.41	0.808	1	1	-1.599	0.751	1	1	-1.597	0.757	1	1	-1.025	0.985	1	1	1.132	1.029	1.217	1.026	0.622	0.916	0.767	0.685
	ADAMTS18	ADAM metallopeptidase with thrombospondin type 1 motif, 18	0	0.019	1	'inf	0.891	1	1	'inf	0.908	1	1	1	1	1	1	1	1	1	1	1	1	1	1	'inf	0.891	1	1	1	1	1	1	1	1	1	1	1	1	1	1	0	0.013	0	0	0	0.019	0	0
	ADAMTS19	ADAM metallopeptidase with thrombospondin type 1 motif, 19	0.014	4.349	-93.22	3.388	0.199	1	1	-1.254	0.871	1	1	1.119	0.93	1	1	-2.713	0.537	1	1	-1.743	0.688	1	1	-2.498	0.566	1	1	-93.22	0.274	1	1	-1.574	0.753	1	1	3.388	0.199	1	1	1.235	0.85	1.223	0.575	1.033	0.564	0.014	0.759
	ADAMTS20	ADAM metallopeptidase with thrombospondin type 1 motif, 20	0	0	'-inf	'-inf	0.854	1	1	'-inf	0.854	1	1	'-inf	0.854	1	1	'-inf	0.854	1	1	'-inf	0.854	1	1	'-inf	0.854	1	1	'-inf	0.854	1	1	'-inf	0.854	1	1	'-inf	0.854	1	1	0.034	0	0	0	0	0	0	0
	ADAMTS3	ADAM metallopeptidase with thrombospondin type 1 motif, 3	1.47	6.369	-3.126	2.034	0.241	1	1	2.034	0.282	1	1	1.761	0.402	1	1	-3.118	0.248	1	1	-3.126	0.241	1	1	-1.757	0.503	1	1	-1.436	0.652	1	1	-1.459	0.647	1	1	-1.606	0.57	1	1	3.627	6.369	5.65	1.47	1.691	2.355	2.738	2.404
	ADAMTS5	ADAM metallopeptidase with thrombospondin type 1 motif, 5	0.113	1.009	-10.385	1.458	0.433	1	1	1.458	0.803	1	1	1.102	0.951	1	1	-5.272	0.499	1	1	-10.385	0.433	1	1	-2.663	0.628	1	1	-4.344	0.531	1	1	-3.08	0.601	1	1	-1.4	0.844	1	1	0.802	1.009	0.782	0.192	0.113	0.344	0.2	0.252
	ADAMTS6	ADAM metallopeptidase with thrombospondin type 1 motif, 6	1.434	8.315	-1.94	3.265	0.076	1	1	1.739	0.47	1	1	3.265	0.076	1	1	-1.607	0.6	1	1	-1.344	0.724	1	1	-1.105	0.904	1	1	-1.828	0.531	1	1	-1.94	0.507	1	1	-1.635	0.601	1	1	2.879	4.32	8.315	2.263	3.121	2.972	1.707	1.434
	ADAMTS9	ADAM metallopeptidase with thrombospondin type 1 motif, 9	2.935	12.544	-2.745	1.829	0.128	1	1	1.275	0.626	1	1	1.829	0.188	1	1	1.065	0.895	1	1	-1.133	0.796	1	1	1.315	0.55	1	1	-1.288	0.635	1	1	-2.473	0.164	1	1	-2.745	0.128	1	1	7.754	8.535	12.544	10.427	9.968	11.625	6.524	3.031
	ADAMTSL1	ADAMTS-like 1	1.57	2.908	-2.702	-1.108	0.332	1	1	-1.108	0.906	1	1	-1.661	0.596	1	1	-2.393	0.384	1	1	-2.702	0.332	1	1	-1.167	0.852	1	1	-1.535	0.635	1	1	-1.589	0.619	1	1	-1.487	0.66	1	1	2.975	2.318	1.585	1.57	1.604	2.908	2.101	1.81
	ADAMTSL3	ADAMTS-like 3	0.251	0.687	-2.36	1.807	0.736	1	1	1.807	0.761	1	1	1.555	0.824	1	1	-2.215	0.755	1	1	-2.36	0.736	1	1	-1.745	0.817	1	1	-1.637	0.836	1	1	1.043	0.984	1	1	-1.516	0.86	1	1	0.441	0.687	0.606	0.251	0.272	0.288	0.292	0.444
	ADAMTSL4	ADAMTS-like 4	2.27	3.401	-2.045	-1.04	0.404	1	1	-1.354	0.717	1	1	-1.285	0.76	1	1	-1.363	0.689	1	1	-2.045	0.404	1	1	-1.766	0.504	1	1	-1.268	0.761	1	1	-1.04	0.959	1	1	-1.088	0.911	1	1	3.56	2.27	2.451	3.299	2.537	2.299	3.043	3.309
	ADAMTSL5	ADAMTS-like 5	0.743	2.282	-1.007	3.424	0.345	1	1	2.138	0.612	1	1	1.758	0.716	1	1	-1.007	0.997	1	1	1.301	0.856	1	1	1.487	0.79	1	1	-1.006	0.997	1	1	3.424	0.345	1	1	1.535	0.778	1	1	0.69	1.273	1.072	0.865	1.307	1.17	0.743	2.282
	ADAP1	ArfGAP with dual PH domains 1	0.073	1.266	-1.998	9.332	0.339	1	1	1.089	0.982	1	1	2.169	0.814	1	1	1.033	0.993	1	1	5.034	0.474	1	1	2.273	0.783	1	1	1.623	0.883	1	1	9.332	0.339	1	1	-1.998	0.878	1	1	0.14	0.132	0.269	0.183	1.03	0.364	0.247	1.266
	ADAP2	ArfGAP with dual PH domains 2	1.822	3.488	-1.555	1.118	0.643	1	1	1.118	0.898	1	1	1.099	0.913	1	1	-1.489	0.662	1	1	-1.139	0.874	1	1	-1.155	0.868	1	1	-1.105	0.908	1	1	1.065	0.941	1	1	-1.555	0.643	1	1	2.726	2.63	2.651	2.313	3.488	2.693	2.673	2.806
	ADAR	adenosine deaminase, RNA-specific	10.711	23.168	-1.451	1.751	0.093	1	1	1.411	0.327	1	1	1.751	0.093	1	1	1.182	0.614	1	1	-1.099	0.784	1	1	1.166	0.651	1	1	-1.054	0.886	1	1	-1.025	0.947	1	1	-1.451	0.351	1	1	14.959	18.22	23.168	22.327	19.829	19.895	15.386	14.105
	ADARB1	adenosine deaminase, RNA-specific, B1	5.399	17.661	-1.401	1.906	0.111	1	1	1.086	0.868	1	1	-1.401	0.534	1	1	1.147	0.756	1	1	1.31	0.51	1	1	1.605	0.254	1	1	1.906	0.111	1	1	-1.148	0.784	1	1	-1.146	0.784	1	1	8.549	8.01	5.399	12.387	16.326	15.649	17.661	7.197
	ADAT1	adenosine deaminase, tRNA-specific 1	2.783	3.942	-1.888	-1.009	0.387	1	1	-1.009	0.99	1	1	-1.464	0.609	1	1	-1.845	0.411	1	1	-1.888	0.387	1	1	-1.65	0.494	1	1	-1.28	0.72	1	1	-1.315	0.701	1	1	-1.363	0.662	1	1	4.607	3.942	2.783	3.154	3.556	3.184	3.901	3.387
	ADAT2	adenosine deaminase, tRNA-specific 2	0.857	3.293	-3.094	1.497	0.337	1	1	1.382	0.709	1	1	1.497	0.633	1	1	-3.094	0.341	1	1	-3.058	0.337	1	1	-1.897	0.537	1	1	-1.737	0.589	1	1	-2.803	0.386	1	1	-1.936	0.533	1	1	2.487	2.967	3.293	1.015	1.185	1.495	1.552	0.857
	ADAT3	adenosine deaminase, tRNA-specific 3	0	1.79	'-inf	5.039	0.355	1	1	'-inf	0.611	1	1	'-inf	0.611	1	1	3.1	0.566	1	1	4.754	0.355	1	1	2.194	0.723	1	1	1.053	0.985	1	1	2.462	0.693	1	1	5.039	0.396	1	1	0.258	0	0	1.012	1.79	0.647	0.295	0.615
	ADC	arginine decarboxylase	0.297	0.648	-1.065	2.34	0.698	1	1	1.306	0.918	1	1	1.171	0.952	1	1	1.021	0.993	1	1	-1.065	0.98	1	1	1.197	0.941	1	1	1.677	0.82	1	1	2.34	0.698	1	1	1.004	0.999	1	1	0.286	0.323	0.297	0.369	0.392	0.391	0.521	0.648
	ADCK1	aarF domain containing kinase 1	1.482	3.171	-1.76	1.478	0.606	1	1	-1.056	0.958	1	1	-1.058	0.956	1	1	-1.76	0.606	1	1	-1.02	0.983	1	1	1.166	0.867	1	1	-1.133	0.9	1	1	1.237	0.821	1	1	1.478	0.659	1	1	2.065	1.688	1.726	1.482	2.95	2.746	1.975	2.469
	ADCK2	aarF domain containing kinase 2	2.882	5.965	-1.472	1.402	0.585	1	1	1.402	0.587	1	1	-1.472	0.597	1	1	-1.024	0.969	1	1	-1.435	0.585	1	1	-1.071	0.915	1	1	1.148	0.822	1	1	1.232	0.736	1	1	-1.169	0.814	1	1	4.796	5.803	2.882	5.916	4.871	5.109	5.965	5.712
	ADCK3	aarF domain containing kinase 3	4.258	10.668	-1.189	1.526	0.41	1	1	1.174	0.786	1	1	-1.189	0.786	1	1	-1.068	0.907	1	1	1.28	0.625	1	1	1.526	0.41	1	1	1.392	0.535	1	1	1.154	0.803	1	1	1.229	0.711	1	1	5.721	5.797	4.258	6.763	10.668	9.959	8.628	6.382
	ADCK4	aarF domain containing kinase 4	0.708	2.79	-1.955	1.845	0.535	1	1	1.104	0.931	1	1	-1.955	0.627	1	1	1.02	0.985	1	1	1.019	0.985	1	1	-1.504	0.739	1	1	1.382	0.751	1	1	1.845	0.535	1	1	1.192	0.87	1	1	1.565	1.492	0.708	2.016	2.323	1.186	2.344	2.79
	ADCK5	aarF domain containing kinase 5	0.705	3.097	-2.391	1.225	0.5	1	1	-1.256	0.841	1	1	-2.335	0.522	1	1	1.225	0.827	1	1	1.142	0.884	1	1	-1.535	0.704	1	1	-2.391	0.5	1	1	1.146	0.893	1	1	-1.622	0.679	1	1	1.86	1.278	0.705	2.879	3.097	1.382	0.843	2.06
	ADCY10	adenylate cyclase 10 (soluble)	0	0.015	'-inf	1.084	0.902	1	1	'-inf	0.902	1	1	1.084	0.994	1	1	'-inf	0.902	1	1	'-inf	0.902	1	1	'-inf	0.902	1	1	'-inf	0.902	1	1	-1.404	0.979	1	1	'-inf	0.902	1	1	0.015	0	0.015	0	0	0	0	0.01
	ADCY3	adenylate cyclase 3	3.894	7.674	-1.725	1.342	0.392	1	1	1.208	0.732	1	1	1.342	0.583	1	1	-1.505	0.49	1	1	-1.593	0.429	1	1	-1.356	0.603	1	1	-1.349	0.612	1	1	-1.446	0.549	1	1	-1.725	0.392	1	1	6.463	6.741	7.674	5.426	5.91	5.437	5.191	4.319
	ADCY6	adenylate cyclase 6	1.336	4.585	-1.994	2.093	0.361	1	1	1.711	0.55	1	1	1.407	0.713	1	1	-1.994	0.54	1	1	-1.191	0.853	1	1	-1.446	0.724	1	1	1.241	0.811	1	1	1.542	0.625	1	1	2.093	0.361	1	1	2.108	3.113	2.625	1.336	2.581	1.663	2.835	3.141
	ADCY7	adenylate cyclase 7	3.617	6.726	-1.763	1.52	0.415	1	1	1.52	0.479	1	1	1.091	0.89	1	1	-1.763	0.415	1	1	-1.436	0.572	1	1	-1.415	0.602	1	1	-1.537	0.532	1	1	1.01	0.988	1	1	-1.142	0.836	1	1	5.128	6.726	4.951	3.673	5.205	4.133	3.617	5.005
	ADCY8	adenylate cyclase 8 (brain)	0.025	0.165	'inf	'inf	0.684	1	1	'inf	0.831	1	1	'inf	0.827	1	1	'inf	0.734	1	1	'inf	0.721	1	1	'inf	0.692	1	1	'inf	0.684	1	1	'inf	0.851	1	1	'inf	0.875	1	1	0	0.046	0.048	0.116	0.127	0.157	0.165	0.035
	ADCY9	adenylate cyclase 9	0.852	2.085	-2.606	1.546	0.498	1	1	1.252	0.843	1	1	1.546	0.684	1	1	-2.096	0.582	1	1	-2.606	0.498	1	1	-1.154	0.901	1	1	1.249	0.834	1	1	1.004	0.997	1	1	-1.415	0.78	1	1	1.524	1.647	2.085	0.919	0.852	1.507	2.063	1.479
	ADCYAP1	adenylate cyclase activating polypeptide 1 (pituitary)	0.206	1.721	-5.438	1.852	0.435	1	1	1.852	0.618	1	1	-1.373	0.835	1	1	-1.757	0.711	1	1	-3.498	0.498	1	1	-1.43	0.806	1	1	-1.683	0.735	1	1	-2.835	0.565	1	1	-5.438	0.435	1	1	1.076	1.721	0.693	0.774	0.448	0.858	0.693	0.367
	ADD1	adducin 1 (alpha)	15.33	33.555	-2.181	1.433	0.017	0.328	1	1.321	0.299	1	1	1.433	0.169	1	1	-2.181	0.017	0.328	1	-1.952	0.031	0.482	1	-1.438	0.217	1	1	-1.491	0.183	1	1	-1.126	0.677	1	1	-1.717	0.085	1	1	26.469	30.181	33.555	15.33	19.757	20.999	19.241	22.717
	ADD2	adducin 2 (beta)	0	0.028	1	'inf	0.868	1	1	1	1	1	1	1	1	1	1	1	1	1	1	'inf	0.868	1	1	'inf	0.887	1	1	1	1	1	1	1	1	1	1	1	1	1	1	0	0	0	0	0.028	0.02	0	0
	ADD3	adducin 3 (gamma)	2.425	10.788	-3.843	1.907	0.085	0.886	1	1.555	0.402	1	1	1.907	0.197	1	1	-3.32	0.112	1	1	-3.843	0.085	0.886	1	-1.606	0.443	1	1	-1.171	0.783	1	1	1.372	0.545	1	1	-1.15	0.808	1	1	6.396	8.585	10.788	2.434	2.425	4.543	5.921	8.48
	ADH1C	alcohol dehydrogenase 1C (class I), gamma polypeptide	0	0.138	1	'inf	0.71	1	1	1	1	1	1	1	1	1	1	1	1	1	1	1	1	1	1	1	1	1	1	'inf	0.788	1	1	'inf	0.71	1	1	'inf	0.798	1	1	0	0	0	0	0	0	0.072	0.138
	ADH4	alcohol dehydrogenase 4 (class II), pi polypeptide	0	0.047	1	'inf	0.828	1	1	1	1	1	1	'inf	0.846	1	1	1	1	1	1	1	1	1	1	'inf	0.828	1	1	1	1	1	1	1	1	1	1	1	1	1	1	0	0	0.038	0	0	0.047	0	0
	ADH5	alcohol dehydrogenase 5 (class III), chi polypeptide	44.722	70.85	-2.117	1.263	0.000218	0.011	1	1.263	0.176	1	1	1.067	0.715	1	1	-1.702	0.006033	0.149	1	-2.117	0.000218	0.011	1	-1.079	0.661	1	1	-1.196	0.32	1	1	1.027	0.88	1	1	-1.031	0.862	1	1	64.984	70.85	61.358	48.242	44.722	68.681	58.873	64.506
	ADH6	alcohol dehydrogenase 6 (class V)	0.196	0.608	-2.531	1.405	0.735	1	1	-1.507	0.873	1	1	1.236	0.923	1	1	-1.752	0.822	1	1	-2.531	0.735	1	1	-1.311	0.908	1	1	1.405	0.866	1	1	-1.006	0.998	1	1	-2.113	0.783	1	1	0.399	0.229	0.436	0.288	0.23	0.347	0.608	0.383
	ADHFE1	alcohol dehydrogenase, iron containing, 1	0	0.364	'-inf	-1.652	0.41	1	1	-10.05	0.482	1	1	-1.652	0.802	1	1	-4.085	0.569	1	1	'-inf	0.41	1	1	-10.005	0.477	1	1	-2.808	0.645	1	1	-1.956	0.744	1	1	-2.344	0.691	1	1	0.68	0.058	0.364	0.21	0	0.078	0.262	0.336
	ADI1	acireductone dioxygenase 1	34.36	49.25	-1.659	1.131	0.031	0.48	1	-1.053	0.823	1	1	1.008	0.973	1	1	-1.507	0.078	0.896	1	-1.659	0.031	0.48	1	-1.022	0.92	1	1	1.047	0.827	1	1	1.098	0.665	1	1	1.131	0.557	1	1	41.905	34.36	37.35	35.13	36.805	46.781	47.569	44.464
	ADIPOR1	adiponectin receptor 1	56.515	75.238	-1.112	1.221	0.291	1	1	1.21	0.317	1	1	1.221	0.291	1	1	1.092	0.619	1	1	-1.112	0.56	1	1	1.092	0.626	1	1	1.103	0.593	1	1	1.072	0.715	1	1	1.107	0.581	1	1	54.553	56.968	58.901	75.238	71.519	67.957	65.191	56.515
	ADIPOR2	adiponectin receptor 2	11.791	22.128	-1.876	1.429	0.101	1	1	1.421	0.279	1	1	1.429	0.267	1	1	-1.876	0.101	1	1	-1.716	0.14	1	1	1.028	0.932	1	1	-1.077	0.827	1	1	-1.05	0.887	1	1	-1.22	0.572	1	1	17.507	21.477	22.128	11.791	14.867	20.526	17.621	16.108
	ADK	adenosine kinase	31.263	47.672	-1.536	1.353	0.067	0.781	1	1.177	0.467	1	1	1.353	0.161	1	1	-1.422	0.134	1	1	-1.536	0.067	0.781	1	1.05	0.821	1	1	-1.232	0.369	1	1	-1.231	0.383	1	1	1.047	0.835	1	1	39.82	40.453	47.672	35.385	37.776	47.666	35.032	31.263
	ADM	adrenomedullin	5.064	32.175	-3.288	1.463	0.008594	1	1	-3.288	0.008594	1	1	-1.666	0.175	1	1	1.1	0.749	1	1	-1.201	0.558	1	1	1.463	0.179	1	1	1.288	0.393	1	1	-1.384	0.357	1	1	1.048	0.883	1	1	19.288	5.064	10.241	26.789	23.41	32.175	26.913	13.472
	ADM2	adrenomedullin 2	0.042	0.728	1.071	17.431	0.434	1	1	2.742	0.859	1	1	1.101	0.989	1	1	1.526	0.941	1	1	2.526	0.848	1	1	1.677	0.929	1	1	1.071	0.992	1	1	17.431	0.434	1	1	3.492	0.804	1	1	0.043	0.102	0.042	0.083	0.159	0.083	0.05	0.728
	ADNP	activity-dependent neuroprotector homeobox	14.513	25.444	-1.351	1.853	0.056	1	1	1.307	0.445	1	1	1.853	0.056	1	1	-1.351	0.416	1	1	-1.197	0.606	1	1	1.071	0.841	1	1	1.122	0.736	1	1	-1.004	0.992	1	1	1.082	0.821	1	1	15.526	17.521	25.444	14.513	18.907	18.965	18.883	14.95
	ADNP2	ADNP homeobox 2	3.704	8.913	-1.972	1.805	0.276	1	1	1.607	0.396	1	1	1.805	0.276	1	1	-1.904	0.346	1	1	-1.972	0.316	1	1	-1.173	0.792	1	1	-1.335	0.648	1	1	-1.236	0.739	1	1	-1.148	0.822	1	1	5.583	7.746	8.913	3.704	4.125	5.427	4.532	4.364
	ADO	2-aminoethanethiol (cysteamine) dioxygenase	11.614	15.845	-1.937	1.173	0.1	0.968	1	1.173	0.656	1	1	-1.003	0.994	1	1	-1.529	0.266	1	1	-1.937	0.1	0.968	1	-1.25	0.544	1	1	-1.338	0.442	1	1	-1.303	0.493	1	1	-1.378	0.405	1	1	15.652	15.845	13.805	12.93	11.778	14.284	12.681	11.614
	ADORA1	adenosine A1 receptor	0	0.047	1	'inf	0.828	1	1	1	1	1	1	1	1	1	1	1	1	1	1	1	1	1	1	1	1	1	1	'inf	0.828	1	1	1	1	1	1	1	1	1	1	0	0	0	0	0	0	0.047	0
	ADORA2A	adenosine A2a receptor	0	0.35	1	'inf	0.554	1	1	1	1	1	1	'inf	0.714	1	1	'inf	0.554	1	1	'inf	0.662	1	1	'inf	0.734	1	1	'inf	0.655	1	1	'inf	0.751	1	1	1	1	1	1	0	0	0.134	0.35	0.191	0.116	0.2	0.101
	ADORA2B	adenosine A2b receptor	10.214	34.926	1.02	2.384	0.005546	0.14	1	1.02	0.963	1	1	1.197	0.662	1	1	2.384	0.005546	0.14	1	1.379	0.355	1	1	1.907	0.059	1	1	1.716	0.129	1	1	1.352	0.439	1	1	1.142	0.739	1	1	11.599	10.214	12.278	34.926	23.302	25.23	21.568	15.156
	ADORA3	adenosine A3 receptor	0	0.164	'-inf	2.229	0.809	1	1	'-inf	0.809	1	1	1.341	0.959	1	1	2.229	0.858	1	1	'-inf	0.809	1	1	1.114	0.984	1	1	1.955	0.891	1	1	'-inf	0.809	1	1	-1.058	0.992	1	1	0.058	0	0.069	0.164	0	0.074	0.123	0
	ADPGK	ADP-dependent glucokinase	8.127	21.3	-2.23	1.506	0.054	0.688	1	1.386	0.339	1	1	1.506	0.219	1	1	-1.965	0.097	1	1	-2.23	0.054	0.688	1	-1.422	0.351	1	1	-1.33	0.446	1	1	-1.902	0.127	1	1	-1.729	0.177	1	1	15.993	19.13	21.3	10.282	10.452	12.83	13.033	8.127
	ADPRH	ADP-ribosylarginine hydrolase	0.192	0.479	-2.018	1.902	0.793	1	1	1.745	0.825	1	1	1.902	0.793	1	1	1.308	0.911	1	1	-2.018	0.822	1	1	1.454	0.877	1	1	1.513	0.864	1	1	1.389	0.898	1	1	1.734	0.817	1	1	0.266	0.4	0.447	0.439	0.192	0.441	0.436	0.357
	ADPRHL1	ADP-ribosylhydrolase like 1	0	0.227	1	'inf	0.634	1	1	'inf	0.84	1	1	'inf	0.718	1	1	1	1	1	1	1	1	1	1	'inf	0.736	1	1	'inf	0.823	1	1	1	1	1	1	'inf	0.634	1	1	0	0.041	0.131	0	0	0.114	0.05	0
	ADPRHL2	ADP-ribosylhydrolase like 2	24.659	64.513	-1.297	1.554	0.034	0.52	1	-1.064	0.811	1	1	-1.156	0.583	1	1	1.554	0.034	0.52	1	-1.293	0.293	1	1	-1.297	0.31	1	1	-1.096	0.711	1	1	-1.288	0.339	1	1	-1.163	0.551	1	1	32.873	26.66	25.167	64.513	37.04	28.896	32.502	24.659
	ADRB1	adrenoceptor beta 1	0.68	2.203	-2.338	1.669	0.551	1	1	1.669	0.629	1	1	-1.783	0.671	1	1	-1.606	0.703	1	1	-1.607	0.696	1	1	1.151	0.895	1	1	-1.238	0.857	1	1	-1.546	0.735	1	1	-2.338	0.551	1	1	1.529	2.203	0.759	1.203	1.387	2.008	1.338	0.956
	ADRB2	adrenoceptor beta 2, surface	1.596	12.088	-1.992	3.974	0.026	0.647	1	-1.236	0.81	1	1	3.974	0.026	0.817	1	3.127	0.046	0.647	1	1.935	0.284	1	1	2.969	0.07	1	1	2.579	0.133	1	1	-1.059	0.945	1	1	-1.992	0.474	1	1	3.06	2.137	10.758	12.088	8.627	10.363	8.552	2.793
	ADRBK1	adrenergic, beta, receptor kinase 1	6.661	15.783	-2.871	1.359	0.034	0.512	1	1.357	0.42	1	1	1.359	0.414	1	1	-1.937	0.14	1	1	-2.871	0.034	0.512	1	-1.929	0.148	1	1	-1.791	0.194	1	1	-1.017	0.966	1	1	-1.43	0.399	1	1	13.126	15.37	15.783	8.558	6.661	7.76	7.942	12.472
	ADRBK2	adrenergic, beta, receptor kinase 2	0.672	1.201	-1.696	1.594	0.743	1	1	1.165	0.921	1	1	1.594	0.743	1	1	-1.525	0.797	1	1	-1.696	0.749	1	1	-1.03	0.984	1	1	-1.011	0.994	1	1	-1.19	0.914	1	1	-1.317	0.866	1	1	0.852	0.857	1.201	0.705	0.732	0.943	0.913	0.692
	ADRM1	adhesion regulating molecule 1	105.94	344.622	-1.215	1.964	3.372e-12	6.239e-10	8.61e-08	-1.07	0.6	1	1	1.006	0.962	1	1	1.964	3.372e-12	6.239e-10	8.61e-08	1.775	1.87e-09	3.022e-07	4.776e-05	1.299	0.018	1	1	1.154	0.215	1	1	-1.215	0.133	1	1	1.084	0.5	1	1	133.216	107.446	118.562	330.477	344.622	197.436	166.641	105.94
	ADSL	adenylosuccinate lyase	41.151	62.223	-1.332	1.067	0.131	1	1	1.067	0.734	1	1	1.005	0.98	1	1	-1.206	0.317	1	1	-1.328	0.131	1	1	-1.186	0.37	1	1	-1.293	0.192	1	1	-1.332	0.159	1	1	-1.108	0.59	1	1	56.709	52.244	50.408	59.397	62.223	54.53	47.521	41.151
	ADSS	adenylosuccinate synthase	15.623	54.906	-2.995	1.676	0.0003118	0.014	1	1.495	0.068	1	1	1.676	0.016	0.585	1	-2.995	0.0003118	0.014	1	-2.823	0.0004235	0.018	1	-1.695	0.043	1	1	-1.826	0.025	0.968	1	-1.649	0.06	1	1	-2.081	0.008945	0.417	1	37.039	47.795	54.906	15.623	19.12	24.92	21.988	21.704
	ADSSL1	adenylosuccinate synthase like 1	0	0.304	'-inf	3.158	0.744	1	1	1.11	0.982	1	1	'-inf	0.761	1	1	1.021	0.996	1	1	2.043	0.838	1	1	2.322	0.817	1	1	'-inf	0.761	1	1	-1.243	0.965	1	1	3.158	0.744	1	1	0.093	0.089	0	0.12	0.276	0.246	0	0.072
	AEBP1	AE binding protein 1	0.019	0.17	-3.829	2.287	0.848	1	1	1.402	0.948	1	1	-1.166	0.979	1	1	1.807	0.892	1	1	1.033	0.995	1	1	1.169	0.975	1	1	2.287	0.848	1	1	2.21	0.861	1	1	-3.829	0.863	1	1	0.069	0.083	0.052	0.156	0.103	0.091	0.17	0.146
	AEBP2	AE binding protein 2	5.055	14.768	-2.053	2.217	0.074	1	1	1.746	0.239	1	1	2.217	0.074	1	1	-1.881	0.281	1	1	-2.053	0.223	1	1	-1	1	1	1	-1.22	0.709	1	1	-1.139	0.808	1	1	-1.238	0.692	1	1	7.528	11.343	14.768	5.055	5.344	8.585	6.686	6.388
	AEN	apoptosis enhancing nuclease	6.309	17.342	1.024	1.708	0.223	1	1	1.024	0.965	1	1	1.21	0.716	1	1	1.646	0.256	1	1	1.668	0.223	1	1	1.708	0.231	1	1	1.615	0.298	1	1	1.292	0.61	1	1	1.597	0.317	1	1	7.135	6.309	7.636	14.832	17.342	13.902	12.491	8.912
	AES	amino-terminal enhancer of split	37.94	70.726	-1.208	1.419	0.061	1	1	-1.06	0.783	1	1	-1.151	0.514	1	1	1.098	0.616	1	1	-1.208	0.334	1	1	-1.043	0.831	1	1	1.262	0.211	1	1	1.419	0.061	1	1	1.379	0.081	1	1	49.345	40.174	37.94	68.416	59.525	53.954	67.487	67.671
	AFAP1	actin filament associated protein 1	2.992	4.976	-1.319	1.36	0.662	1	1	1.36	0.662	1	1	1.278	0.729	1	1	-1.007	0.991	1	1	-1.112	0.877	1	1	-1.17	0.83	1	1	-1.105	0.891	1	1	1.095	0.899	1	1	-1.319	0.72	1	1	3.798	4.458	4.295	4.763	4.976	3.702	3.726	4.019
	AFAP1L1	actin filament associated protein 1-like 1	2.152	6.211	-2.211	1.426	0.316	1	1	1.294	0.68	1	1	1.426	0.558	1	1	-1.7	0.451	1	1	-1.563	0.505	1	1	-1.094	0.888	1	1	-1.229	0.754	1	1	-2.211	0.316	1	1	-2.176	0.318	1	1	4.923	5.496	6.211	3.658	4.589	5.134	4.339	2.152
	AFAP1L2	actin filament associated protein 1-like 2	0.432	4.27	-5.783	2.579	0.281	1	1	1.229	0.847	1	1	-1.265	0.842	1	1	-4.278	0.357	1	1	-5.783	0.306	1	1	-1.954	0.595	1	1	1.293	0.796	1	1	2.579	0.281	1	1	1.727	0.56	1	1	1.713	1.817	1.198	0.506	0.432	0.999	2.399	4.27
	AFF1	AF4/FMR2 family, member 1	3.85	7.224	-1.071	2.249	0.204	1	1	2.249	0.204	1	1	2.19	0.218	1	1	1.079	0.91	1	1	-1.071	0.92	1	1	1.101	0.889	1	1	1.24	0.752	1	1	1.562	0.503	1	1	-1.004	0.995	1	1	3.721	7.224	7.211	5.074	5.062	4.674	4.999	5.619
	AFF3	AF4/FMR2 family, member 3	3.602	8.479	-1.435	1.366	0.582	1	1	-1.05	0.942	1	1	1.078	0.906	1	1	1.204	0.745	1	1	1.169	0.778	1	1	1.366	0.582	1	1	1.345	0.607	1	1	1.073	0.911	1	1	-1.435	0.601	1	1	4.976	4.09	4.747	7.566	8.479	7.751	7.255	5.16
	AFF4	AF4/FMR2 family, member 4	5.487	14.869	-1.799	2.481	0.048	1	1	1.768	0.252	1	1	2.481	0.048	1	1	-1.322	0.616	1	1	-1.799	0.325	1	1	-1.18	0.764	1	1	-1.138	0.815	1	1	-1.038	0.946	1	1	-1.2	0.747	1	1	6.774	10.338	14.869	6.473	5.487	6.549	6.452	6.308
	AFG3L2	AFG3-like AAA ATPase 2	38.943	61.226	-1.477	1.178	0.05	0.663	1	1.015	0.94	1	1	-1.221	0.338	1	1	-1.396	0.096	1	1	-1.477	0.05	0.663	1	-1.141	0.497	1	1	1.014	0.943	1	1	1.178	0.381	1	1	1.079	0.686	1	1	53.769	47.112	38.943	48.65	53.062	53.77	59.061	61.226
	AFMID	arylformamidase	11.619	22.18	1.069	1.885	0.076	1	1	1.357	0.454	1	1	1.16	0.723	1	1	1.069	0.865	1	1	1.183	0.648	1	1	1.475	0.291	1	1	1.108	0.798	1	1	1.551	0.251	1	1	1.885	0.076	1	1	11.324	13.261	11.619	15.289	19.514	19.054	13.597	16.974
	AFP	alpha-fetoprotein	0.033	0.413	-10.532	1.07	0.621	1	1	1.07	0.979	1	1	-1.982	0.822	1	1	-1.779	0.836	1	1	-1.143	0.955	1	1	-1.916	0.822	1	1	-10.532	0.621	1	1	-1.537	0.878	1	1	-1.427	0.895	1	1	0.324	0.3	0.145	0.23	0.413	0.193	0.033	0.204
	AFTPH	aftiphilin	5.101	8.689	-1.628	1.706	0.322	1	1	1.371	0.58	1	1	1.706	0.322	1	1	-1.097	0.872	1	1	-1.628	0.437	1	1	-1.288	0.679	1	1	-1.113	0.857	1	1	1.262	0.679	1	1	-1.079	0.899	1	1	5.759	6.815	8.689	6.632	5.154	5.101	5.608	7.024
	AGA	aspartylglucosaminidase	5.594	12.558	-2.503	1.281	0.081	0.898	1	1.115	0.801	1	1	1.281	0.55	1	1	-2.503	0.081	0.921	1	-2.401	0.087	0.898	1	-1.425	0.435	1	1	-1.403	0.458	1	1	-1.102	0.824	1	1	-1.292	0.569	1	1	11.083	10.662	12.558	5.594	6.727	8.871	8.561	9.717
	AGAP1	ArfGAP with GTPase domain, ankyrin repeat and PH domain 1	1.812	4.914	-2.783	1.605	0.286	1	1	1.039	0.961	1	1	1.605	0.502	1	1	-1.634	0.554	1	1	-2.783	0.286	1	1	-1.667	0.547	1	1	-1.551	0.601	1	1	-1.592	0.59	1	1	-1.734	0.528	1	1	3.462	3.103	4.914	2.677	1.812	2.369	2.42	2.102
	AGAP10	ArfGAP with GTPase domain, ankyrin repeat and PH domain 10	0	0.13	'-inf	-1.823	0.634	1	1	-3.28	0.776	1	1	-6.526	0.709	1	1	'-inf	0.634	1	1	-5.973	0.707	1	1	'-inf	0.634	1	1	-6.825	0.703	1	1	-4.746	0.733	1	1	-1.823	0.862	1	1	0.227	0.06	0.031	0	0.055	0	0.036	0.046
	AGAP11	ankyrin repeat and GTPase domain Arf GTPase activating protein 11	0	0.079	'-inf	4.235	0.846	1	1	1.054	0.996	1	1	4.235	0.846	1	1	'-inf	0.885	1	1	'-inf	0.885	1	1	1.102	0.992	1	1	1.031	0.997	1	1	-1.347	0.978	1	1	'-inf	0.885	1	1	0.021	0.019	0.079	0	0	0.026	0.023	0.015
	AGAP2	ArfGAP with GTPase domain, ankyrin repeat and PH domain 2	0	0.052	1	'inf	0.819	1	1	'inf	0.872	1	1	1	1	1	1	'inf	0.856	1	1	'inf	0.819	1	1	'inf	0.851	1	1	'inf	0.857	1	1	'inf	0.838	1	1	1	1	1	1	0	0.026	0	0.033	0.052	0.035	0.032	0.042
	AGAP3	ArfGAP with GTPase domain, ankyrin repeat and PH domain 3	23.731	61.968	-1.041	1.613	0.032	0.502	1	1.2	0.493	1	1	-1.041	0.885	1	1	1.613	0.032	0.502	1	1.523	0.053	0.686	1	1.378	0.179	1	1	1.392	0.17	1	1	1.004	0.989	1	1	1.161	0.558	1	1	27.926	28.935	23.731	56.892	61.968	43.886	42.135	27.095
	AGAP4	ArfGAP with GTPase domain, ankyrin repeat and PH domain 4	1.928	3.613	-2.088	1.281	0.428	1	1	1.04	0.962	1	1	1.281	0.748	1	1	-2.088	0.428	1	1	-1.518	0.613	1	1	-1.589	0.595	1	1	-1.668	0.566	1	1	-1.208	0.821	1	1	-1.528	0.629	1	1	3.187	2.86	3.613	1.928	3.059	2.288	2.07	2.549
	AGAP5	ArfGAP with GTPase domain, ankyrin repeat and PH domain 5	0.966	2.2	-2.038	1.442	0.563	1	1	-1.481	0.749	1	1	1.442	0.72	1	1	-1.65	0.671	1	1	-2.038	0.563	1	1	-1.945	0.596	1	1	-1.451	0.75	1	1	-1.054	0.962	1	1	-1.856	0.623	1	1	1.725	1.005	2.2	1.32	1.234	1.011	1.288	1.582
	AGAP6	ArfGAP with GTPase domain, ankyrin repeat and PH domain 6	5.916	9.235	-1.692	1.252	0.33	1	1	1.252	0.642	1	1	1.252	0.64	1	1	-1.692	0.33	1	1	-1.553	0.392	1	1	-1.409	0.511	1	1	-1.474	0.466	1	1	-1.362	0.562	1	1	-1.386	0.537	1	1	8.34	9.012	9.235	6.225	7.825	6.752	6.13	5.916
	AGAP7	ArfGAP with GTPase domain, ankyrin repeat and PH domain 7	0.487	1.105	-1.032	1.817	0.745	1	1	1.161	0.941	1	1	1.817	0.745	1	1	1.476	0.822	1	1	1.562	0.786	1	1	-1.032	0.987	1	1	1.337	0.875	1	1	1.323	0.884	1	1	1.369	0.866	1	1	0.486	0.487	0.781	0.906	1.105	0.537	0.704	0.621
	AGAP8	ArfGAP with GTPase domain, ankyrin repeat and PH domain 8	0.111	2.063	-18.688	1.677	0.267	1	1	1.677	0.637	1	1	1.572	0.682	1	1	-1.198	0.878	1	1	-18.688	0.267	1	1	-1.22	0.87	1	1	-1.031	0.979	1	1	-1.088	0.945	1	1	-1.397	0.794	1	1	1.425	2.063	1.982	1.502	0.111	1.332	1.498	1.265
	AGAP9	ArfGAP with GTPase domain, ankyrin repeat and PH domain 9	2.311	3.928	-1.838	1.259	0.46	1	1	1.259	0.753	1	1	1.202	0.802	1	1	-1.573	0.572	1	1	-1.838	0.46	1	1	-1.783	0.494	1	1	-1.519	0.608	1	1	-1.032	0.967	1	1	-1.546	0.598	1	1	3.614	3.928	3.844	2.903	2.865	2.311	2.578	3.385
	AGBL2	ATP/GTP binding protein-like 2	0.045	0.163	-2.274	2.246	0.851	1	1	1.3	0.959	1	1	-1.474	0.947	1	1	-1.197	0.972	1	1	-2.274	0.893	1	1	1.329	0.951	1	1	-1.646	0.931	1	1	2.246	0.851	1	1	-1.305	0.961	1	1	0.075	0.084	0.045	0.079	0.048	0.114	0.05	0.163
	AGBL3	ATP/GTP binding protein-like 3	0.738	3.671	-3.389	1.222	0.285	1	1	-3.242	0.323	1	1	-1.033	0.971	1	1	-1.561	0.626	1	1	-3.389	0.285	1	1	-1.887	0.518	1	1	1.222	0.8	1	1	-1.02	0.982	1	1	-1.235	0.812	1	1	2.771	0.738	2.373	2.243	1.192	1.675	3.671	2.626
	AGBL5	ATP/GTP binding protein-like 5	5.812	10.608	-1.539	1.51	0.393	1	1	1.001	0.998	1	1	-1.092	0.874	1	1	-1.18	0.752	1	1	-1.539	0.436	1	1	-1.275	0.657	1	1	1.17	0.752	1	1	1.51	0.393	1	1	1.423	0.462	1	1	7.174	6.2	5.812	7.678	6.795	6.418	9.097	10.471
	AGER	advanced glycosylation end product-specific receptor	0	0.381	'-inf	1.731	0.676	1	1	-1.747	0.89	1	1	-1.631	0.901	1	1	1.731	0.843	1	1	-1.456	0.914	1	1	'-inf	0.676	1	1	-1.094	0.979	1	1	1.6	0.878	1	1	1.24	0.946	1	1	0.174	0.086	0.095	0.381	0.175	0	0.173	0.27
	AGFG1	ArfGAP with FG repeats 1	8.089	17.213	-1.838	1.799	0.131	1	1	1.467	0.35	1	1	1.799	0.131	1	1	-1.656	0.284	1	1	-1.838	0.201	1	1	-1.323	0.534	1	1	-1.286	0.577	1	1	-1.292	0.58	1	1	-1.289	0.577	1	1	10.813	13.692	17.213	8.247	8.572	9.325	9.111	8.089
	AGFG2	ArfGAP with FG repeats 2	0.191	0.802	-2.49	1.96	0.733	1	1	1.96	0.733	1	1	-1.563	0.86	1	1	-1.139	0.952	1	1	-2.49	0.733	1	1	-2.481	0.741	1	1	1.783	0.757	1	1	-1.173	0.945	1	1	-1.249	0.923	1	1	0.415	0.702	0.235	0.46	0.243	0.191	0.802	0.342
	AGGF1	angiogenic factor with G patch and FHA domains 1	3.723	8.843	-2.345	1.52	0.19	1	1	1.52	0.417	1	1	1.363	0.554	1	1	-2.288	0.208	1	1	-2.345	0.19	1	1	-1.373	0.582	1	1	-1.334	0.618	1	1	-1.237	0.714	1	1	-1.407	0.562	1	1	6.742	8.843	8.128	3.723	4.19	5.601	5.479	5.269
	AGK	acylglycerol kinase	13.095	22.229	-2.231	1.285	0.031	0.48	1	1.285	0.419	1	1	1.234	0.498	1	1	-1.647	0.148	1	1	-2.231	0.031	0.48	1	-1.58	0.187	1	1	-1.354	0.366	1	1	-1.338	0.395	1	1	-1.537	0.22	1	1	20.05	22.229	21.889	15.375	13.095	14.473	16.042	14.478
	AGL	amylo-alpha-1, 6-glucosidase, 4-alpha-glucanotransferase	1.325	3.272	-2.351	1.275	0.413	1	1	1.086	0.925	1	1	1.275	0.772	1	1	-2.351	0.413	1	1	-1.21	0.819	1	1	-2.339	0.421	1	1	-1.285	0.78	1	1	-1.263	0.799	1	1	-1.404	0.715	1	1	2.716	2.546	3.063	1.46	3.272	1.325	2.291	2.078
	AGMAT	agmatine ureohydrolase (agmatinase)	0.047	0.474	-4.16	1.917	0.748	1	1	-4.16	0.748	1	1	-1.17	0.961	1	1	-1.738	0.867	1	1	-2.661	0.79	1	1	1.093	0.975	1	1	1.917	0.793	1	1	-1.254	0.943	1	1	-1.184	0.956	1	1	0.228	0.047	0.172	0.166	0.125	0.284	0.474	0.176
	AGMO	alkylglycerol monooxygenase	0.054	0.486	-2.385	3.913	0.648	1	1	1.617	0.904	1	1	-1.779	0.91	1	1	-2.385	0.868	1	1	-1.805	0.9	1	1	3.913	0.648	1	1	2.953	0.738	1	1	1.36	0.939	1	1	1.379	0.935	1	1	0.109	0.152	0.054	0.058	0.088	0.486	0.348	0.143
	AGPAT1	1-acylglycerol-3-phosphate O-acyltransferase 1	7.198	16.41	-1.044	1.492	0.326	1	1	-1.044	0.932	1	1	1.006	0.991	1	1	1.492	0.326	1	1	1.093	0.835	1	1	1.223	0.647	1	1	1.206	0.676	1	1	1.099	0.842	1	1	1.041	0.932	1	1	8.707	7.198	7.747	16.41	13.874	12.148	11.377	9.247
	AGPAT2	1-acylglycerol-3-phosphate O-acyltransferase 2	3.396	11.879	-1.322	2.421	0.087	1	1	-1.257	0.74	1	1	-1.322	0.687	1	1	1.416	0.52	1	1	-1.145	0.821	1	1	-1.176	0.799	1	1	-1.202	0.776	1	1	2.421	0.087	1	1	2.138	0.143	1	1	5.077	3.486	3.396	9.082	6.458	4.924	4.577	11.879
	AGPAT3	1-acylglycerol-3-phosphate O-acyltransferase 3	10.285	14.785	-1.081	1.316	0.512	1	1	1.157	0.737	1	1	1.316	0.512	1	1	-1.03	0.942	1	1	-1.054	0.896	1	1	1.11	0.798	1	1	1.077	0.858	1	1	1.128	0.777	1	1	-1.081	0.859	1	1	10.698	10.686	12.453	13.115	14.785	13.539	12.487	11.66
	AGPAT4	1-acylglycerol-3-phosphate O-acyltransferase 4	3.578	6.057	-1.072	1.205	0.771	1	1	1.061	0.932	1	1	-1.072	0.922	1	1	-1.003	0.996	1	1	-1.043	0.947	1	1	-1.051	0.941	1	1	1.203	0.772	1	1	1.174	0.808	1	1	1.205	0.771	1	1	4.335	3.971	3.578	5.461	6.057	4.705	5.65	4.918
	AGPAT5	1-acylglycerol-3-phosphate O-acyltransferase 5	3.025	8.967	-2.555	1.682	0.185	1	1	1.474	0.48	1	1	1.682	0.325	1	1	-2.259	0.239	1	1	-2.555	0.185	1	1	-1.732	0.398	1	1	-1.782	0.382	1	1	-1.925	0.342	1	1	-1.425	0.571	1	1	6.025	7.664	8.967	3.369	3.436	3.967	3.664	3.025
	AGPAT6	1-acylglycerol-3-phosphate O-acyltransferase 6	10.124	26.239	-1.252	1.584	0.159	1	1	1.141	0.738	1	1	1.134	0.748	1	1	1.584	0.159	1	1	1.36	0.349	1	1	1.228	0.567	1	1	1.182	0.649	1	1	-1.252	0.59	1	1	1.041	0.916	1	1	13.113	12.909	13.152	26.239	25.983	18.366	16.792	10.124
	AGPAT9	1-acylglycerol-3-phosphate O-acyltransferase 9	0.512	3.894	-10.244	1.087	0.077	0.888	1	1.087	0.906	1	1	1.04	0.956	1	1	-10.244	0.077	0.888	1	-5.839	0.11	1	1	-2.367	0.315	1	1	-1.607	0.54	1	1	-1.057	0.938	1	1	-1.68	0.511	1	1	4.149	3.894	3.816	0.512	1.035	1.999	2.798	3.795
	AGPS	alkylglycerone phosphate synthase	9.322	23.151	-2.241	1.745	0.061	0.734	1	1.473	0.265	1	1	1.745	0.094	1	1	-2.032	0.095	1	1	-2.241	0.061	0.734	1	-1.264	0.534	1	1	-1.414	0.378	1	1	-1.293	0.513	1	1	-1.398	0.396	1	1	14.999	19.072	23.151	9.322	9.752	13.531	11.499	11.216
	AGRN	agrin	17.01	48.853	-1.373	1.465	0.104	1	1	-1.235	0.482	1	1	-1.373	0.301	1	1	1.465	0.104	1	1	1.134	0.605	1	1	-1.353	0.297	1	1	-1.072	0.8	1	1	-1.314	0.359	1	1	-1.372	0.285	1	1	26.402	18.445	17.01	48.853	43.644	22.259	26.69	19.428
	AGRP	agouti related protein homolog (mouse)	0	2.407	'-inf	3.937	0.305	1	1	'-inf	0.453	1	1	-3.503	0.641	1	1	2.619	0.488	1	1	1.739	0.708	1	1	-1.158	0.938	1	1	3.937	0.305	1	1	3.478	0.385	1	1	2.415	0.56	1	1	0.564	0	0.142	1.866	1.43	0.556	2.407	1.896
	AGT	angiotensinogen (serpin peptidase inhibitor, clade A, member 8)	0	0.62	'-inf	2.844	0.635	1	1	2.178	0.766	1	1	1.534	0.878	1	1	-1.279	0.935	1	1	1.458	0.878	1	1	'-inf	0.635	1	1	-1.25	0.943	1	1	2.844	0.659	1	1	1.341	0.915	1	1	0.226	0.424	0.306	0.223	0.479	0	0.196	0.62
	AGTPBP1	ATP/GTP binding protein 1	1.875	4.331	-2.983	1.244	0.234	1	1	1.23	0.769	1	1	1.244	0.755	1	1	-2.651	0.278	1	1	-2.983	0.234	1	1	-2.068	0.391	1	1	-2.025	0.405	1	1	-1.612	0.557	1	1	-1.771	0.487	1	1	3.937	4.179	4.331	1.875	1.923	2.171	2.107	2.36
	AGTR1	angiotensin II receptor, type 1	0.619	2.888	-5.238	1.272	0.227	1	1	1.261	0.79	1	1	1.272	0.781	1	1	-5.238	0.227	1	1	-4.447	0.248	1	1	-1.904	0.529	1	1	-2.662	0.389	1	1	-3.891	0.29	1	1	-2.971	0.356	1	1	2.567	2.795	2.888	0.619	0.841	1.538	1.045	0.638
	AGTRAP	angiotensin II receptor-associated protein	6.701	23.793	-1.386	1.605	0.211	1	1	-1.102	0.834	1	1	-1.386	0.503	1	1	1.538	0.242	1	1	1.555	0.211	1	1	1.315	0.487	1	1	1.605	0.213	1	1	1.403	0.404	1	1	1.539	0.267	1	1	10.501	8.222	6.701	20.399	23.793	15.743	18.27	14.24
	AHCTF1	AT hook containing transcription factor 1	19.992	54.773	-2.628	1.489	0.0004624	0.019	1	1.489	0.056	1	1	1.489	0.054	1	1	-2.628	0.0004624	0.019	1	-1.912	0.008309	0.192	1	-1.252	0.319	1	1	-1.497	0.092	1	1	-1.449	0.127	1	1	-1.426	0.137	1	1	41.584	53.435	54.773	19.992	31.687	37.871	30.1	27.73
	AHCY	adenosylhomocysteinase	168.902	598.441	-1.482	1.675	9.881e-14	2.315e-11	2.523e-09	-1.199	0.046	1	1	-1.482	3.806e-05	0.004909	0.972	1.675	9.881e-14	2.315e-11	2.523e-09	1.445	1.15e-07	1.454e-05	0.002937	1.156	0.064	1	1	1.085	0.312	1	1	1.276	0.00233	0.143	1	1.528	1.592e-08	3.871e-06	0.0004065	282.901	203.634	168.902	598.441	595.56	373	332.661	348.808
	AHCYL1	adenosylhomocysteinase-like 1	11.44	33.931	-2.821	1.504	0.003462	0.1	1	1.328	0.298	1	1	1.504	0.121	1	1	-2.816	0.004017	0.111	1	-2.821	0.003462	0.1	1	-1.575	0.139	1	1	-1.644	0.113	1	1	-1.261	0.438	1	1	-1.394	0.272	1	1	25.499	29.234	33.931	11.44	13.171	18.462	16.811	19.537
	AHCYL2	adenosylhomocysteinase-like 2	1.986	3.751	-2.368	1.314	0.361	1	1	-1.183	0.844	1	1	1.314	0.721	1	1	-1.788	0.51	1	1	-2.368	0.361	1	1	-1.416	0.678	1	1	-1.298	0.752	1	1	-1.042	0.959	1	1	-1.317	0.742	1	1	3.228	2.356	3.751	2.281	1.986	2.6	2.694	2.995
	AHDC1	AT hook, DNA binding motif, containing 1	1.842	7.809	-3.423	1.054	0.088	0.903	1	-1.546	0.476	1	1	-3.423	0.101	1	1	-2.303	0.192	1	1	-3.351	0.088	0.903	1	-1.471	0.499	1	1	-1.02	0.97	1	1	-1.39	0.57	1	1	1.054	0.919	1	1	7.128	3.979	1.842	3.909	3.1	5.528	7.573	4.956
	AHI1	Abelson helper integration site 1	1.917	6.14	-3.348	1.4	0.155	1	1	1.4	0.577	1	1	1.03	0.964	1	1	-3.348	0.155	1	1	-2.068	0.313	1	1	-1.823	0.403	1	1	-1.52	0.543	1	1	-1.305	0.694	1	1	-2.093	0.33	1	1	5.08	6.14	4.628	1.917	3.579	3.177	3.621	3.763
	AHNAK	AHNAK nucleoprotein	3.825	10.795	-2.508	1.38	0.113	1	1	1.304	0.569	1	1	1.38	0.48	1	1	-2.16	0.172	1	1	-2.508	0.113	1	1	-2.063	0.199	1	1	-1.822	0.274	1	1	-1.787	0.297	1	1	-2.403	0.142	1	1	8.843	9.951	10.795	5.171	5.139	4.889	5.26	4.783
	AHNAK2	AHNAK nucleoprotein 2	0.815	2.726	-3.583	1.101	0.301	1	1	-1.218	0.837	1	1	-1.51	0.683	1	1	-2.758	0.369	1	1	-2.947	0.341	1	1	-3.583	0.301	1	1	-2.499	0.412	1	1	1.101	0.912	1	1	-2.207	0.465	1	1	2.561	1.814	1.501	1.173	1.267	0.815	1.111	2.726
	AHR	aryl hydrocarbon receptor	0.211	3.692	-8.792	3.282	0.236	1	1	1.691	0.651	1	1	3.282	0.236	1	1	-3.483	0.468	1	1	-8.792	0.336	1	1	-1.427	0.791	1	1	-1.777	0.689	1	1	-1.656	0.726	1	1	-1.341	0.827	1	1	1.272	1.856	3.692	0.461	0.211	1.016	0.775	0.742
	AHRR	aryl-hydrocarbon receptor repressor	27.852	55.017	-1.478	1.63	0.026	1	1	1.036	0.892	1	1	1.018	0.945	1	1	1.193	0.439	1	1	-1.478	0.136	1	1	-1.041	0.871	1	1	1.63	0.026	1	1	1.293	0.285	1	1	1.204	0.439	1	1	31.148	27.852	28.051	46.948	30.71	34.125	55.017	38.931
	AHSA1	AHA1, activator of heat shock 90kDa protein ATPase homolog 1 (yeast)	93.331	122.753	-1.396	1.191	0.019	0.353	1	1.191	0.2	1	1	1.163	0.269	1	1	-1.396	0.019	0.353	1	-1.271	0.075	0.829	1	-1.023	0.862	1	1	-1.058	0.678	1	1	-1.109	0.465	1	1	1.007	0.957	1	1	107.063	110.066	110.106	96.892	122.753	119.313	109.651	93.331
	AHSA2	AHA1, activator of heat shock 90kDa protein ATPase homolog 2 (yeast)	12.194	15.831	-1.373	1.302	0.41	1	1	1.091	0.822	1	1	1.302	0.476	1	1	-1.207	0.622	1	1	-1.373	0.41	1	1	-1.04	0.917	1	1	1.042	0.912	1	1	1.053	0.891	1	1	-1.171	0.688	1	1	13.745	12.945	15.831	14.389	14.582	15.074	15.519	13.992
	AIDA	axin interactor, dorsalization associated	20.999	54.522	-2.07	1.955	0.002756	0.167	1	1.567	0.058	1	1	1.955	0.002756	0.167	1	-1.841	0.032	0.503	1	-2.07	0.012	0.254	1	-1.405	0.204	1	1	-1.627	0.084	1	1	-1.343	0.281	1	1	-1.557	0.114	1	1	31.519	42.637	54.522	21.63	22.193	25.583	20.999	22.676
	AIF1L	allograft inflammatory factor 1-like	1.495	5.847	-2.593	2.273	0.257	1	1	1.209	0.826	1	1	-1.067	0.943	1	1	-1.655	0.595	1	1	-2.593	0.373	1	1	-2.013	0.493	1	1	1.114	0.896	1	1	2.273	0.257	1	1	2.003	0.339	1	1	2.661	2.776	2.205	2.031	1.495	1.508	3.213	5.847
	AIFM1	apoptosis-inducing factor, mitochondrion-associated, 1	30.942	55.706	-1.293	1.189	0.24	1	1	-1.023	0.92	1	1	-1.236	0.365	1	1	-1.293	0.24	1	1	-1.224	0.336	1	1	1.001	0.995	1	1	1.189	0.391	1	1	1.06	0.785	1	1	1.043	0.84	1	1	43.227	36.474	30.942	42.222	51.475	49.363	55.706	44.294
	AIFM2	apoptosis-inducing factor, mitochondrion-associated, 2	4.172	12.004	-1.201	1.599	0.37	1	1	-1.201	0.773	1	1	-1.162	0.811	1	1	1.317	0.593	1	1	1.419	0.473	1	1	1.384	0.534	1	1	1.583	0.37	1	1	1.599	0.376	1	1	1.443	0.49	1	1	5.807	4.172	4.42	9.663	12.004	9.163	9.962	8.974
	AIFM3	apoptosis-inducing factor, mitochondrion-associated, 3	0	0.242	'-inf	5.024	0.72	1	1	4.435	0.765	1	1	4.487	0.761	1	1	3.026	0.813	1	1	2.602	0.836	1	1	'-inf	0.83	1	1	4.345	0.748	1	1	3.961	0.778	1	1	5.024	0.72	1	1	0.046	0.177	0.184	0.177	0.176	0	0.218	0.177
	AIG1	androgen-induced 1	17.6	26.651	-1.407	1.464	0.213	1	1	1.222	0.549	1	1	1.133	0.712	1	1	-1.051	0.877	1	1	-1.407	0.321	1	1	1.038	0.909	1	1	1.109	0.747	1	1	1.464	0.22	1	1	1.461	0.213	1	1	17.556	18.517	17.6	21.093	18.187	20.775	21.108	24.839
	AIM1	absent in melanoma 1	0	0.043	'-inf	1.08	0.83	1	1	1.08	0.991	1	1	-1.202	0.979	1	1	'-inf	0.83	1	1	-1.707	0.94	1	1	-3.566	0.89	1	1	-3.894	0.886	1	1	-2.805	0.906	1	1	-2.09	0.926	1	1	0.046	0.043	0.034	0	0.039	0.015	0.013	0.016
	AIM1L	absent in melanoma 1-like	0	0.047	'-inf	1.656	0.856	1	1	1.656	0.944	1	1	'-inf	0.856	1	1	-1.018	0.998	1	1	-1.613	0.954	1	1	-1.825	0.946	1	1	1.04	0.996	1	1	1.167	0.984	1	1	-1.026	0.997	1	1	0.033	0.047	0	0.041	0.03	0.021	0.037	0.037
	AIM2	absent in melanoma 2	0	0.03	'-inf	-2.564	0.804	1	1	'-inf	0.804	1	1	'-inf	0.804	1	1	-2.564	0.895	1	1	'-inf	0.804	1	1	'-inf	0.804	1	1	'-inf	0.804	1	1	'-inf	0.804	1	1	'-inf	0.804	1	1	0.062	0	0	0.03	0	0	0	0
	AIMP1	aminoacyl tRNA synthetase complex-interacting multifunctional protein 1	22.783	35.545	-1.862	1.226	0.025	0.422	1	1.226	0.399	1	1	1.178	0.499	1	1	-1.862	0.025	0.422	1	-1.784	0.03	0.48	1	-1.242	0.387	1	1	-1.348	0.249	1	1	-1.389	0.22	1	1	-1.262	0.366	1	1	33.586	35.545	35.005	22.783	27.436	30.842	27	23.379
	AIMP2	aminoacyl tRNA synthetase complex-interacting multifunctional protein 2	44.269	59.305	-1.553	1.038	0.018	0.344	1	1.038	0.838	1	1	-1.037	0.846	1	1	-1.363	0.092	0.986	1	-1.553	0.018	0.344	1	-1.39	0.081	1	1	-1.29	0.173	1	1	-1.38	0.098	1	1	-1.11	0.564	1	1	63.184	56.619	53.913	58.568	59.305	51.86	53.086	44.269
	AIP	aryl hydrocarbon receptor interacting protein	22.93	86.285	-1.336	1.71	0.004602	0.123	1	-1.018	0.944	1	1	-1.336	0.276	1	1	1.497	0.048	0.662	1	1.71	0.004602	0.123	1	1.362	0.15	1	1	1.371	0.147	1	1	1.41	0.124	1	1	1.387	0.136	1	1	34.63	29.37	22.93	65.486	86.285	53.813	51.46	47.19
	AK1	adenylate kinase 1	4.821	12.664	-1.238	1.734	0.237	1	1	-1.238	0.717	1	1	-1.023	0.968	1	1	1.34	0.534	1	1	1.257	0.62	1	1	1.14	0.795	1	1	1.128	0.813	1	1	1.732	0.25	1	1	1.734	0.237	1	1	6.912	4.821	5.979	11.7	12.664	8.985	8.452	11.569
	AK2	adenylate kinase 2	30.83	39.391	-1.602	1.166	0.054	0.689	1	1.166	0.506	1	1	1.148	0.55	1	1	-1.432	0.138	1	1	-1.602	0.054	0.689	1	-1.089	0.708	1	1	-1.2	0.441	1	1	-1.179	0.496	1	1	-1.053	0.824	1	1	37.619	37.864	38.192	33.195	34.226	39.391	33.964	30.83
	AK3	adenylate kinase 3	2.074	7.96	-4.151	1.479	0.083	0.876	1	1.435	0.511	1	1	1.479	0.47	1	1	-3.706	0.102	1	1	-4.151	0.083	0.876	1	-1.68	0.418	1	1	-1.446	0.552	1	1	1.001	0.998	1	1	-1.35	0.625	1	1	6.085	7.536	7.96	2.074	2.136	4.13	4.562	5.89
	AK4	adenylate kinase 4	4.008	12.745	-3.508	1.509	0.042	0.592	1	1.509	0.34	1	1	1.493	0.35	1	1	-2.59	0.095	1	1	-3.508	0.042	0.592	1	-2.113	0.169	1	1	-2.162	0.162	1	1	-1.812	0.267	1	1	-1.723	0.296	1	1	9.648	12.564	12.745	4.706	4.008	5.208	4.837	5.148
	AK5	adenylate kinase 5	14.213	35.257	-1.145	1.917	0.023	0.927	1	-1.03	0.934	1	1	1.066	0.855	1	1	-1.145	0.689	1	1	1.403	0.236	1	1	1.708	0.065	1	1	1.917	0.023	0.927	1	1.245	0.504	1	1	-1.081	0.823	1	1	16.966	14.213	16	18.721	34.698	33.052	35.257	20.42
	AK7	adenylate kinase 7	0	0.024	1	'inf	0.878	1	1	1	1	1	1	1	1	1	1	1	1	1	1	1	1	1	1	1	1	1	1	'inf	0.878	1	1	1	1	1	1	1	1	1	1	0	0	0	0	0	0	0.024	0
	AK8	adenylate kinase 8	0	0.102	'-inf	2.17	0.816	1	1	2.17	0.884	1	1	1.099	0.988	1	1	-1.004	0.999	1	1	'-inf	0.816	1	1	1.148	0.981	1	1	'-inf	0.816	1	1	1.536	0.938	1	1	-1.013	0.998	1	1	0.054	0.102	0.053	0.068	0	0.071	0	0.081
	AKAP1	A kinase (PRKA) anchor protein 1	10.535	15.421	-2.04	1.041	0.069	0.792	1	1.041	0.908	1	1	1.026	0.942	1	1	-1.755	0.141	1	1	-2.04	0.069	0.792	1	-1.312	0.448	1	1	-1.387	0.373	1	1	-1.559	0.252	1	1	-1.441	0.329	1	1	16.989	15.271	15.421	12.225	12.132	14.773	13.279	10.535
	AKAP10	A kinase (PRKA) anchor protein 10	2.744	7.661	-2.686	1.521	0.183	1	1	1.521	0.449	1	1	1.374	0.572	1	1	-2.686	0.183	1	1	-1.76	0.376	1	1	-1.307	0.661	1	1	-1.534	0.506	1	1	1.055	0.927	1	1	-1.528	0.513	1	1	5.835	7.661	7.089	2.744	4.832	5.092	4.121	5.95
	AKAP11	A kinase (PRKA) anchor protein 11	1.672	3.398	-2.105	1.59	0.479	1	1	1.208	0.835	1	1	1.59	0.583	1	1	-1.797	0.566	1	1	-2.105	0.479	1	1	-1.535	0.666	1	1	-1.226	0.829	1	1	-1.067	0.945	1	1	-1.207	0.842	1	1	2.415	2.518	3.398	1.698	1.672	1.794	2.135	2.188
	AKAP12	A kinase (PRKA) anchor protein 12	0.61	29.873	-17.383	3.308	0.0007055	0.057	1	3.115	0.001647	0.311	1	3.308	0.0007055	0.057	1	-2.405	0.106	1	1	-2.487	0.091	0.917	1	-2.116	0.156	1	1	-3.306	0.049	1	1	-8.74	0.007463	0.34	1	-17.383	0.003377	0.2	1	10.208	27.442	29.873	5.363	5.982	5.501	3.347	1.129
	AKAP13	A kinase (PRKA) anchor protein 13	0.565	2.136	-1.745	2.729	0.421	1	1	2.048	0.591	1	1	2.729	0.421	1	1	-1.427	0.822	1	1	-1.745	0.734	1	1	-1.216	0.898	1	1	-1.312	0.864	1	1	-1.514	0.806	1	1	-1.491	0.809	1	1	0.885	1.564	2.136	0.783	0.739	0.83	0.731	0.565
	AKAP14	A kinase (PRKA) anchor protein 14	0.989	2.411	-3.327	-1.603	0.244	1	1	-1.68	0.548	1	1	-3.327	0.244	1	1	-2.735	0.281	1	1	-2.38	0.325	1	1	-2.457	0.326	1	1	-2.319	0.354	1	1	-1.917	0.457	1	1	-1.603	0.566	1	1	3.719	1.911	0.989	1.718	2.278	1.726	1.738	1.876
	AKAP17A	A kinase (PRKA) anchor protein 17A	6.398	11.335	-1.379	1.057	0.539	1	1	1.023	0.964	1	1	1.037	0.941	1	1	1.057	0.902	1	1	-1.151	0.763	1	1	-1.079	0.875	1	1	-1.117	0.821	1	1	-1.06	0.907	1	1	-1.379	0.539	1	1	8.489	7.495	7.791	11.335	10.751	8.975	8.236	7.744
	AKAP2	A kinase (PRKA) anchor protein 2	0	8	'-inf	10.635	0.014	0.537	1	5.686	0.117	1	1	10.635	0.014	0.537	1	'-inf	0.356	1	1	'-inf	0.356	1	1	-2.786	0.606	1	1	-2.61	0.625	1	1	-3.435	0.567	1	1	-4.77	0.506	1	1	0.85	4.173	8	0	0	0.348	0.353	0.239
	AKAP3	A kinase (PRKA) anchor protein 3	0	0.045	'-inf	2.212	0.882	1	1	2.146	0.927	1	1	2.212	0.923	1	1	'-inf	0.882	1	1	1.235	0.979	1	1	1.12	0.99	1	1	1.063	0.995	1	1	1.497	0.963	1	1	1.978	0.932	1	1	0.022	0.041	0.043	0	0.04	0.028	0.025	0.032
	AKAP5	A kinase (PRKA) anchor protein 5	0.046	0.327	-6.387	1.438	0.7	1	1	1.281	0.931	1	1	-1.241	0.946	1	1	-6.387	0.7	1	1	-3.032	0.769	1	1	-3.681	0.751	1	1	-1.07	0.981	1	1	1.438	0.893	1	1	-2.49	0.805	1	1	0.235	0.26	0.168	0.046	0.113	0.073	0.238	0.327
	AKAP6	A kinase (PRKA) anchor protein 6	0	0.054	'-inf	3.807	0.88	1	1	3.722	0.89	1	1	2.73	0.92	1	1	-1.14	0.991	1	1	'-inf	0.907	1	1	'-inf	0.907	1	1	'-inf	0.907	1	1	3.521	0.891	1	1	3.807	0.88	1	1	0.014	0.044	0.033	0.015	0	0	0	0.046
	AKAP7	A kinase (PRKA) anchor protein 7	0.617	2.521	-3.632	1.349	0.331	1	1	1.349	0.75	1	1	1.334	0.758	1	1	-2.773	0.41	1	1	-3.632	0.331	1	1	-2.356	0.473	1	1	-1.642	0.648	1	1	-1.451	0.729	1	1	-3.599	0.349	1	1	2.135	2.486	2.521	0.973	0.857	1.034	1.409	1.422
	AKAP8	A kinase (PRKA) anchor protein 8	8.862	15.942	-1.177	1.692	0.186	1	1	1.238	0.619	1	1	1.692	0.186	1	1	-1.177	0.705	1	1	-1.119	0.785	1	1	1.27	0.544	1	1	1.114	0.794	1	1	-1.161	0.741	1	1	-1.142	0.766	1	1	10.648	11.374	15.942	11.43	13.871	15.426	12.858	8.862
	AKAP8L	A kinase (PRKA) anchor protein 8-like	14.771	35.082	1.049	1.659	0.084	0.935	1	1.093	0.805	1	1	1.049	0.895	1	1	1.659	0.084	0.935	1	1.512	0.152	1	1	1.491	0.197	1	1	1.319	0.393	1	1	1.452	0.255	1	1	1.618	0.123	1	1	15.92	15.022	14.771	33.372	35.082	27.065	22.752	22.337
	AKAP9	A kinase (PRKA) anchor protein 9	0.162	0.54	-3.298	1.323	0.684	1	1	-1.002	0.999	1	1	-1.156	0.95	1	1	-3.298	0.684	1	1	-1.974	0.782	1	1	-1.151	0.949	1	1	-1.065	0.977	1	1	1.323	0.891	1	1	1.031	0.989	1	1	0.422	0.364	0.323	0.162	0.312	0.418	0.43	0.54
	AKIP1	A kinase (PRKA) interacting protein 1	9.952	20.66	-2.28	1.098	0.036	0.536	1	-1.236	0.56	1	1	-1.609	0.217	1	1	-1.818	0.11	1	1	-2.28	0.036	0.536	1	-1.36	0.38	1	1	-1.344	0.402	1	1	-1.008	0.982	1	1	1.098	0.77	1	1	18.1	12.644	9.952	12.577	11.566	15.178	14.6	17.359
	AKIRIN1	akirin 1	16	48.115	-1.847	2.58	0.0002465	0.025	1	2.1	0.006426	0.85	1	2.58	0.0002465	0.025	1	-1.664	0.131	1	1	-1.847	0.072	0.812	1	1.039	0.898	1	1	1.03	0.923	1	1	1.067	0.832	1	1	-1.132	0.694	1	1	21.081	38.204	48.115	16	16.634	24.97	23.521	21.739
	AKIRIN2	akirin 2	13.926	26.666	-1.929	1.676	0.076	0.832	1	1.676	0.091	1	1	1.517	0.178	1	1	-1.569	0.204	1	1	-1.929	0.076	0.832	1	-1.159	0.657	1	1	-1.172	0.637	1	1	-1.189	0.617	1	1	-1.228	0.551	1	1	18.432	26.666	24.734	14.838	13.926	18.143	17.042	14.978
	AKNA	AT-hook transcription factor	0.02	0.074	-3.931	1.396	0.872	1	1	1.315	0.963	1	1	-1.122	0.986	1	1	-2.534	0.901	1	1	-3.931	0.872	1	1	-2.231	0.913	1	1	1.07	0.991	1	1	1.396	0.953	1	1	1.19	0.976	1	1	0.055	0.063	0.043	0.027	0.02	0.028	0.064	0.074
	AKNAD1	AKNA domain containing 1	0.129	0.698	-2.615	1.981	0.739	1	1	-1.009	0.997	1	1	-2.123	0.807	1	1	-2.047	0.804	1	1	-1.053	0.982	1	1	1.598	0.826	1	1	1.981	0.739	1	1	1.025	0.992	1	1	-2.615	0.763	1	1	0.325	0.278	0.135	0.201	0.45	0.593	0.698	0.322
	AKR1A1	aldo-keto reductase family 1, member A1 (aldehyde reductase)	37.993	94.022	-1.396	1.241	0.102	1	1	-1.295	0.201	1	1	-1.396	0.102	1	1	1.241	0.185	1	1	1.018	0.915	1	1	1.051	0.775	1	1	-1.01	0.955	1	1	1.021	0.909	1	1	1.174	0.356	1	1	59.965	39.978	37.993	94.022	88.943	71.892	64.327	59.184
	AKR1B1	aldo-keto reductase family 1, member B1 (aldose reductase)	468.671	877.699	-1.226	1.637	0	0	0	-1.022	0.731	1	1	-1.006	0.918	1	1	1.146	0.013	0.268	1	-1.226	0.0005003	0.021	1	-1.024	0.681	1	1	1.186	0.002516	0.192	1	1.637	0	0	0	1.5	4.952e-14	2.479e-11	1.265e-09	554.854	468.671	487.712	802.91	659.388	617.797	712.885	877.699
	AKR1B10	aldo-keto reductase family 1, member B10 (aldose reductase)	0	0.063	'-inf	-1.351	0.766	1	1	-1.841	0.915	1	1	'-inf	0.766	1	1	'-inf	0.766	1	1	'-inf	0.766	1	1	'-inf	0.766	1	1	'-inf	0.766	1	1	-1.351	0.954	1	1	'-inf	0.766	1	1	0.088	0.041	0	0	0	0	0	0.063
	AKR1C1	aldo-keto reductase family 1, member C1	5.207	19.941	-1.699	2.312	0.033	0.968	1	-1.479	0.469	1	1	-1.31	0.605	1	1	-1.244	0.646	1	1	-1.699	0.299	1	1	-1.674	0.33	1	1	1.196	0.687	1	1	2.312	0.033	0.968	1	1.654	0.225	1	1	8.924	5.207	6.027	9.059	7.653	6.08	11.566	19.941
	AKR1C2	aldo-keto reductase family 1, member C2	0.037	0.366	-5.428	2.727	0.742	1	1	1.389	0.928	1	1	1.798	0.864	1	1	1.617	0.879	1	1	-5.428	0.775	1	1	-1.779	0.894	1	1	1.456	0.912	1	1	2.727	0.742	1	1	1.908	0.841	1	1	0.139	0.166	0.221	0.284	0.037	0.089	0.219	0.366
	AKR1C3	aldo-keto reductase family 1, member C3	3.173	12.402	-1.952	2.567	0.067	1	1	-1.209	0.782	1	1	-1.394	0.639	1	1	-1.952	0.358	1	1	-1.925	0.356	1	1	-1.535	0.534	1	1	1.267	0.685	1	1	2.567	0.067	1	1	1.736	0.314	1	1	4.999	3.567	3.173	3.234	3.784	3.714	6.864	12.402
	AKR1D1	aldo-keto reductase family 1, member D1	0	0.617	'-inf	1.46	0.524	1	1	1.415	0.871	1	1	-2.028	0.796	1	1	-2.708	0.724	1	1	'-inf	0.524	1	1	-3.91	0.668	1	1	-1.477	0.872	1	1	1.208	0.93	1	1	1.46	0.85	1	1	0.406	0.496	0.177	0.19	0	0.119	0.298	0.474
	AKR1E2	aldo-keto reductase family 1, member E2	0.221	0.75	-3.271	1.37	0.623	1	1	1.37	0.855	1	1	-1.258	0.906	1	1	-2.882	0.645	1	1	-1.814	0.761	1	1	-3.271	0.623	1	1	-2.69	0.666	1	1	-2.476	0.69	1	1	-2.302	0.705	1	1	0.634	0.75	0.446	0.278	0.51	0.221	0.256	0.248
	AKR7A2	aldo-keto reductase family 7, member A2 (aflatoxin aldehyde reductase)	19.166	34.923	-1.253	1.42	0.178	1	1	-1.025	0.932	1	1	-1.174	0.593	1	1	-1.156	0.6	1	1	-1.193	0.516	1	1	-1.253	0.434	1	1	-1.102	0.73	1	1	1.42	0.178	1	1	1.233	0.427	1	1	25.445	21.418	19.166	27.808	31.083	23.158	25.016	34.923
	AKR7A3	aldo-keto reductase family 7, member A3 (aflatoxin aldehyde reductase)	0	0.211	'-inf	2.496	0.767	1	1	1.296	0.956	1	1	'-inf	0.767	1	1	1.037	0.993	1	1	'-inf	0.767	1	1	'-inf	0.767	1	1	-8.618	0.804	1	1	2.496	0.815	1	1	1.94	0.869	1	1	0.088	0.098	0	0.115	0	0	0.011	0.211
	AKR7L	aldo-keto reductase family 7-like	0	0.439	1	'inf	0.508	1	1	1	1	1	1	1	1	1	1	1	1	1	1	'inf	0.508	1	1	1	1	1	1	'inf	0.713	1	1	1	1	1	1	1	1	1	1	0	0	0	0	0.439	0	0.135	0
	AKT1	v-akt murine thymoma viral oncogene homolog 1	17.583	26.582	-1.483	1.287	0.198	1	1	1.252	0.437	1	1	1.287	0.377	1	1	-1.483	0.204	1	1	-1.475	0.198	1	1	-1.36	0.319	1	1	-1.44	0.249	1	1	-1.268	0.448	1	1	-1.244	0.477	1	1	23.357	25.23	26.582	19.897	23.073	19.591	17.583	17.797
	AKT1S1	AKT1 substrate 1 (proline-rich)	19.658	43.509	-1.086	1.48	0.13	1	1	-1.014	0.964	1	1	-1.086	0.786	1	1	1.427	0.15	1	1	1.093	0.729	1	1	1.115	0.688	1	1	1.305	0.313	1	1	1.129	0.667	1	1	1.48	0.13	1	1	24.129	20.547	19.658	43.509	38.447	30.682	34.128	26.326
	AKT2	v-akt murine thymoma viral oncogene homolog 2	4.264	6.012	-1.116	1.387	0.608	1	1	1.387	0.608	1	1	1.263	0.717	1	1	-1.018	0.977	1	1	-1.11	0.868	1	1	1.001	0.999	1	1	1.042	0.949	1	1	1.006	0.993	1	1	-1.116	0.87	1	1	4.58	5.484	5.119	5.681	6.012	5.226	5.17	4.452
	AKT3	v-akt murine thymoma viral oncogene homolog 3	6.875	16.247	-1.967	1.759	0.156	1	1	1.418	0.406	1	1	1.759	0.156	1	1	-1.919	0.193	1	1	-1.967	0.171	1	1	-1.274	0.593	1	1	-1.398	0.475	1	1	-1.213	0.677	1	1	-1.394	0.483	1	1	10.444	12.785	16.247	6.875	7.737	9.349	8.095	8.323
	AKTIP	AKT interacting protein	5.363	7.787	-1.882	1.039	0.289	1	1	-1.088	0.882	1	1	1.039	0.944	1	1	-1.647	0.393	1	1	-1.882	0.289	1	1	-1.473	0.501	1	1	1.027	0.959	1	1	-1.032	0.954	1	1	-1.206	0.736	1	1	6.994	5.547	6.43	5.363	5.416	5.414	7.787	6.55
	ALAD	aminolevulinate dehydratase	0.984	2.429	-2.35	1.51	0.501	1	1	1.51	0.677	1	1	1.075	0.946	1	1	-2.35	0.501	1	1	-2.102	0.538	1	1	-1.727	0.643	1	1	-1.117	0.917	1	1	1.373	0.746	1	1	-1.43	0.753	1	1	1.831	2.386	1.741	0.984	1.269	1.209	1.777	2.429
	ALAS1	aminolevulinate, delta-, synthase 1	6.975	12.665	-1.708	1.358	0.26	1	1	1.358	0.463	1	1	1.229	0.626	1	1	-1.708	0.26	1	1	-1.658	0.273	1	1	-1.054	0.902	1	1	-1.566	0.346	1	1	-1.222	0.66	1	1	-1.609	0.325	1	1	10.801	12.665	11.748	7.989	9.494	11.693	7.474	8.542
	ALB	albumin	0	0.222	'-inf	5.607	0.721	1	1	'-inf	0.84	1	1	3.329	0.829	1	1	'-inf	0.84	1	1	2.36	0.865	1	1	'-inf	0.84	1	1	3.052	0.832	1	1	5.607	0.721	1	1	1.874	0.916	1	1	0.041	0	0.12	0	0.141	0	0.135	0.222
	ALCAM	activated leukocyte cell adhesion molecule	49.7	105.098	-2.483	1.403	1.137e-06	0.0001139	0.029	1.168	0.313	1	1	1.403	0.021	0.706	1	-2.02	8.17e-05	0.004497	1	-2.483	1.137e-06	0.0001139	0.029	-1.49	0.016	1	1	-1.508	0.015	0.697	1	-1.339	0.08	1	1	-1.458	0.025	0.85	1	84.701	85.391	105.098	52.966	49.7	64.817	60.871	61.143
	ALDH16A1	aldehyde dehydrogenase 16 family, member A1	1.19	3.936	-1.46	1.586	0.584	1	1	-1.33	0.799	1	1	-1.46	0.74	1	1	1.586	0.584	1	1	1.279	0.776	1	1	1.036	0.971	1	1	1.036	0.971	1	1	1.547	0.634	1	1	1.556	0.622	1	1	1.964	1.275	1.19	3.936	3.661	2.322	2.206	2.938
	ALDH18A1	aldehyde dehydrogenase 18 family, member A1	15.886	29.566	-2.061	1.321	0.023	0.4	1	1.321	0.304	1	1	1.252	0.408	1	1	-2.061	0.026	0.436	1	-2.061	0.023	0.4	1	-1.331	0.325	1	1	-1.395	0.263	1	1	-1.157	0.616	1	1	-1.277	0.404	1	1	25.924	29.566	28.724	15.886	18.326	22.212	20.14	21.661
	ALDH1A1	aldehyde dehydrogenase 1 family, member A1	14.412	100.434	-7.772	1.16	5.961e-17	2.416e-14	1.522e-12	1.16	0.295	1	1	-1.022	0.884	1	1	-5.356	2.876e-14	7.131e-12	7.345e-10	-7.772	5.961e-17	2.416e-14	1.522e-12	-7.413	2.527e-16	2.017e-13	6.454e-12	-7.544	2.375e-16	1.849e-13	6.065e-12	-1.436	0.02	0.71	1	-1.698	0.0009983	0.074	1	100.318	100.434	86.86	23.659	18.809	15.435	14.412	67.535
	ALDH1A3	aldehyde dehydrogenase 1 family, member A3	0.049	1.618	-25.491	2.122	0.379	1	1	1.443	0.802	1	1	2.122	0.572	1	1	-3.116	0.573	1	1	-25.491	0.379	1	1	-1.611	0.777	1	1	-1.697	0.759	1	1	1.465	0.785	1	1	1.113	0.942	1	1	0.862	1.073	1.618	0.349	0.049	0.61	0.551	1.221
	ALDH1B1	aldehyde dehydrogenase 1 family, member B1	4.006	6.708	-1.854	1.154	0.317	1	1	1.154	0.793	1	1	-1.487	0.522	1	1	-1.854	0.317	1	1	-1.752	0.345	1	1	-1.432	0.538	1	1	-1.727	0.378	1	1	-1.483	0.517	1	1	-1.166	0.784	1	1	6.733	6.708	4.006	4.589	5.601	5.364	4.226	4.389
	ALDH1L2	aldehyde dehydrogenase 1 family, member L2	1.046	4.249	-3.541	1.499	0.263	1	1	1.131	0.883	1	1	1.155	0.861	1	1	-3.541	0.267	1	1	-3.505	0.263	1	1	-2.682	0.351	1	1	-2.009	0.477	1	1	1.499	0.593	1	1	1.074	0.929	1	1	2.933	2.863	2.997	1.046	1.219	1.247	1.582	4.249
	ALDH2	aldehyde dehydrogenase 2 family (mitochondrial)	8.357	24.548	-1.73	1.993	0.045	1	1	-1.178	0.712	1	1	-1.255	0.612	1	1	-1.346	0.483	1	1	-1.73	0.219	1	1	1.1	0.806	1	1	1.731	0.118	1	1	1.848	0.087	1	1	1.993	0.045	1	1	11.855	8.685	8.357	11.128	9.985	14.876	22.243	21.179
	ALDH3A2	aldehyde dehydrogenase 3 family, member A2	3.066	4.837	-1.914	1.192	0.401	1	1	-1.125	0.873	1	1	-1.073	0.923	1	1	-1.729	0.474	1	1	-1.914	0.401	1	1	-1.277	0.732	1	1	-1.171	0.823	1	1	1.192	0.792	1	1	-1.218	0.784	1	1	4.197	3.221	3.461	3.066	3.195	3.749	3.886	4.837
	ALDH3B1	aldehyde dehydrogenase 3 family, member B1	2.138	10.516	-2.176	3.408	0.043	1	1	1.428	0.639	1	1	-1.17	0.853	1	1	-1.486	0.637	1	1	-2.176	0.4	1	1	-1.509	0.632	1	1	1.141	0.86	1	1	3.408	0.043	1	1	2.487	0.149	1	1	3.193	3.935	2.413	2.714	2.138	2.413	3.949	10.516
	ALDH4A1	aldehyde dehydrogenase 4 family, member A1	0.853	3.904	-1.467	2.102	0.416	1	1	-1.467	0.775	1	1	-1.089	0.945	1	1	2.102	0.416	1	1	1.848	0.498	1	1	1.25	0.835	1	1	1.439	0.729	1	1	-1.101	0.937	1	1	1.25	0.839	1	1	1.45	0.853	1.178	3.849	3.904	2.068	2.261	1.273
	ALDH5A1	aldehyde dehydrogenase 5 family, member A1	0.514	1.204	-3.182	1.078	0.485	1	1	1.078	0.953	1	1	-1.081	0.953	1	1	-3.182	0.485	1	1	-2.918	0.501	1	1	-1.269	0.853	1	1	-1.634	0.724	1	1	-1.082	0.951	1	1	-1.536	0.756	1	1	1.293	1.204	1.059	0.514	0.646	1.162	0.858	1.156
	ALDH6A1	aldehyde dehydrogenase 6 family, member A1	0.228	0.967	-3.772	1.694	0.603	1	1	-1.01	0.996	1	1	-1.263	0.908	1	1	-2.931	0.653	1	1	-3.772	0.603	1	1	-2.075	0.739	1	1	-2.156	0.73	1	1	1.694	0.748	1	1	-1.388	0.869	1	1	0.591	0.505	0.414	0.255	0.228	0.325	0.297	0.967
	ALDH7A1	aldehyde dehydrogenase 7 family, member A1	14.518	60.283	-1.984	1.833	0.004808	0.264	1	-1.389	0.245	1	1	-1.928	0.032	0.898	1	-1.984	0.018	0.344	1	-1.821	0.031	0.48	1	-1.013	0.957	1	1	1.558	0.044	1	1	-1.094	0.729	1	1	1.833	0.004808	0.264	1	31.641	19.664	14.518	20.148	25.317	35.61	53.431	27.955
	ALDH8A1	aldehyde dehydrogenase 8 family, member A1	0	0.178	'-inf	6.928	0.734	1	1	2.061	0.922	1	1	6.928	0.734	1	1	'-inf	0.865	1	1	1.294	0.971	1	1	1.095	0.991	1	1	'-inf	0.865	1	1	1.425	0.963	1	1	'-inf	0.865	1	1	0.029	0.052	0.178	0	0.055	0.036	0	0.04
	ALDH9A1	aldehyde dehydrogenase 9 family, member A1	24.408	42.703	-1.482	1.273	0.154	1	1	1.215	0.452	1	1	1.108	0.696	1	1	-1.482	0.154	1	1	-1.236	0.406	1	1	1.273	0.309	1	1	1.139	0.598	1	1	-1.165	0.577	1	1	1.008	0.975	1	1	29.408	30.85	28.827	25.064	34.669	42.703	36.304	24.408
	ALDOA	aldolase A, fructose-bisphosphate	252.88	467.787	-1.114	1.414	1.528e-06	0.0002535	0.039	-1.032	0.702	1	1	-1.114	0.199	1	1	1.002	0.974	1	1	1.001	0.987	1	1	1.119	0.132	1	1	1.119	0.137	1	1	1.289	0.0007293	0.053	1	1.414	1.528e-06	0.0002535	0.039	318.389	266.211	252.88	403.175	464.514	406.252	385.991	396.723
	ALDOC	aldolase C, fructose-bisphosphate	1.214	5.223	-1.515	2.942	0.191	1	1	1.176	0.877	1	1	-1.339	0.801	1	1	-1.21	0.855	1	1	-1.515	0.702	1	1	1.297	0.783	1	1	1.162	0.879	1	1	2.942	0.191	1	1	1.17	0.875	1	1	1.836	1.864	1.214	1.916	1.766	2.716	2.313	5.223
	ALG1	ALG1, chitobiosyldiphosphodolichol beta-mannosyltransferase	5.092	12.711	1.067	1.578	0.346	1	1	1.067	0.916	1	1	1.129	0.841	1	1	1.545	0.39	1	1	1.578	0.346	1	1	1.479	0.458	1	1	1.43	0.506	1	1	1.118	0.85	1	1	1.392	0.547	1	1	5.527	5.092	5.519	10.79	12.711	9.322	8.568	5.971
	ALG10	ALG10, alpha-1,2-glucosyltransferase	1.541	3.961	-2.052	1.387	0.491	1	1	1.29	0.772	1	1	1.243	0.804	1	1	-2.052	0.491	1	1	-1.263	0.791	1	1	1.387	0.681	1	1	-1.307	0.776	1	1	-1.165	0.87	1	1	-1.298	0.783	1	1	2.504	2.787	2.753	1.541	2.889	3.961	2.075	2.077
	ALG10B	ALG10B, alpha-1,2-glucosyltransferase	0.426	1.597	-2.645	2.131	0.572	1	1	2.131	0.572	1	1	1.733	0.691	1	1	-2.572	0.618	1	1	-2.645	0.606	1	1	-1.392	0.837	1	1	-1.367	0.847	1	1	-1.101	0.951	1	1	-1.565	0.791	1	1	0.868	1.597	1.331	0.426	0.478	0.711	0.688	0.762
	ALG11	ALG11, alpha-1,2-mannosyltransferase	2.854	6.307	1.018	2.457	0.202	1	1	2.153	0.293	1	1	2.457	0.202	1	1	1.256	0.758	1	1	1.044	0.954	1	1	1.897	0.349	1	1	1.077	0.926	1	1	1.018	0.983	1	1	1.135	0.874	1	1	2.901	5.392	6.307	4.603	4.415	6.278	3.387	2.854
	ALG12	ALG12, alpha-1,6-mannosyltransferase	1.768	3.396	-1.592	1.082	0.621	1	1	1.082	0.926	1	1	-1.244	0.809	1	1	-1.095	0.91	1	1	-1.249	0.785	1	1	-1.165	0.855	1	1	-1.284	0.773	1	1	-1.592	0.621	1	1	-1.339	0.742	1	1	2.911	2.718	2.07	3.358	3.396	2.851	2.457	1.768
	ALG13	ALG13, UDP-N-acetylglucosaminyltransferase subunit	3.796	9.946	-2.879	1.332	0.089	0.967	1	1.332	0.54	1	1	1.297	0.579	1	1	-2.879	0.089	0.967	1	-2.135	0.174	1	1	-1.118	0.816	1	1	-1.255	0.65	1	1	-1.425	0.504	1	1	-1.39	0.526	1	1	8.651	9.946	9.922	3.796	5.904	8.824	7.473	5.868
	ALG14	ALG14, UDP-N-acetylglucosaminyltransferase subunit	7.864	13.792	-2.136	1.228	0.11	1	1	1.228	0.614	1	1	-1.075	0.866	1	1	-1.913	0.166	1	1	-2.136	0.11	1	1	-1.599	0.299	1	1	-1.326	0.515	1	1	-1.334	0.517	1	1	1.115	0.783	1	1	11.907	12.617	9.796	7.864	8.124	8.494	9.733	8.63
	ALG1L	ALG1, chitobiosyldiphosphodolichol beta-mannosyltransferase-like	0	0.153	1	'inf	0.696	1	1	'inf	0.696	1	1	1	1	1	1	1	1	1	1	1	1	1	1	1	1	1	1	1	1	1	1	1	1	1	1	1	1	1	1	0	0.153	0	0	0	0	0	0
	ALG2	ALG2, alpha-1,3/1,6-mannosyltransferase	10.514	21.127	-1.527	1.753	0.108	1	1	1.492	0.272	1	1	1.753	0.108	1	1	-1.527	0.301	1	1	-1.497	0.31	1	1	1.079	0.834	1	1	-1.09	0.822	1	1	-1.253	0.582	1	1	-1.208	0.635	1	1	13.626	17.542	21.127	11.27	13.262	16.77	13.544	10.514
	ALG3	ALG3, alpha-1,3- mannosyltransferase	53.219	138.412	-1.154	1.505	0.004453	0.119	1	1.019	0.916	1	1	-1.154	0.43	1	1	1.505	0.004453	0.119	1	1.369	0.027	0.448	1	1.19	0.268	1	1	1.245	0.163	1	1	1.016	0.924	1	1	1.362	0.047	1	1	69.405	61.02	53.219	131.981	138.412	94.201	93.671	68.181
	ALG5	ALG5, dolichyl-phosphate beta-glucosyltransferase	27.93	48.888	-1.464	1.294	0.114	1	1	1.294	0.226	1	1	1.096	0.677	1	1	-1.28	0.264	1	1	-1.415	0.118	1	1	1.013	0.951	1	1	-1.234	0.351	1	1	-1.464	0.114	1	1	-1.271	0.295	1	1	42.314	47.258	41.019	41.763	43.586	48.888	37.159	27.93
	ALG6	ALG6, alpha-1,3-glucosyltransferase	3.842	5.925	-2.177	1.196	0.259	1	1	1.196	0.761	1	1	1.137	0.828	1	1	-1.507	0.514	1	1	-2.177	0.259	1	1	-1.289	0.678	1	1	-1.179	0.786	1	1	-1.315	0.667	1	1	-1.153	0.814	1	1	5.741	5.925	5.774	4.813	3.842	5.079	5.279	4.219
	ALG8	ALG8, alpha-1,3-glucosyltransferase	74.214	112.513	-1.12	1.376	0.032	0.902	1	1.352	0.045	1	1	1.376	0.032	0.902	1	-1.12	0.455	1	1	-1.115	0.459	1	1	1.09	0.556	1	1	1.247	0.125	1	1	-1.085	0.61	1	1	1.181	0.258	1	1	83.284	97.197	101.392	93.958	108.839	103.557	112.513	74.214
	ALG9	ALG9, alpha-1,2-mannosyltransferase	2.312	3.109	-1.399	1.293	0.697	1	1	1.293	0.757	1	1	1.263	0.778	1	1	-1.256	0.79	1	1	-1.399	0.697	1	1	-1.044	0.958	1	1	-1.059	0.946	1	1	-1.163	0.865	1	1	-1.196	0.838	1	1	2.782	3.106	3.109	2.799	2.897	3.039	2.848	2.312
	ALKBH1	alkB, alkylation repair homolog 1 (E. coli)	2.008	4.221	-1.348	1.704	0.491	1	1	1.413	0.671	1	1	1.704	0.491	1	1	-1.298	0.762	1	1	-1.344	0.728	1	1	1.131	0.876	1	1	-1.291	0.773	1	1	-1.348	0.745	1	1	-1.115	0.899	1	1	2.801	3.414	4.221	2.725	3.037	3.614	2.35	2.008
	ALKBH2	alkB, alkylation repair homolog 2 (E. coli)	8.462	16.709	-1.501	1.12	0.34	1	1	1.075	0.85	1	1	-1.501	0.34	1	1	-1.126	0.745	1	1	-1.299	0.481	1	1	-1.115	0.769	1	1	-1.354	0.445	1	1	-1.084	0.834	1	1	1.12	0.752	1	1	14.355	13.316	8.462	16.105	16.108	14.679	11.491	12.799
	ALKBH3	alkB, alkylation repair homolog 3 (E. coli)	12.945	21.189	-1.508	-1.221	0.21	1	1	-1.221	0.551	1	1	-1.441	0.292	1	1	-1.508	0.21	1	1	-1.451	0.24	1	1	-1.278	0.441	1	1	-1.299	0.419	1	1	-1.455	0.273	1	1	-1.499	0.233	1	1	21.094	14.908	12.945	17.665	21.189	18.818	17.597	14.017
	ALKBH4	alkB, alkylation repair homolog 4 (E. coli)	0.729	2.734	-2.17	1.271	0.556	1	1	-2.17	0.556	1	1	-1.716	0.661	1	1	1.181	0.86	1	1	-1.084	0.935	1	1	-1.215	0.855	1	1	-1.37	0.778	1	1	-1.14	0.904	1	1	1.271	0.805	1	1	1.833	0.729	0.945	2.734	2.465	1.72	1.451	1.554
	ALKBH5	alkB, alkylation repair homolog 5 (E. coli)	31.526	41.511	-1.353	1.088	0.191	1	1	1.088	0.718	1	1	-1.064	0.797	1	1	-1.242	0.349	1	1	-1.353	0.191	1	1	-1.042	0.856	1	1	-1.032	0.889	1	1	1.016	0.944	1	1	1.018	0.936	1	1	37.911	35.607	31.526	38.562	40.834	41.511	39.809	37.239
	ALKBH6	alkB, alkylation repair homolog 6 (E. coli)	4.7	11.354	-1.591	1.389	0.409	1	1	-1.075	0.888	1	1	-1.591	0.409	1	1	-1.199	0.708	1	1	-1.395	0.5	1	1	-1.497	0.443	1	1	-1.158	0.768	1	1	1.389	0.468	1	1	1.063	0.898	1	1	8.454	6.787	4.7	8.909	8.831	6.44	7.915	11.354
	ALKBH7	alkB, alkylation repair homolog 7 (E. coli)	4.729	18.782	-1.087	3.345	0.007447	0.34	1	1.098	0.876	1	1	-1.087	0.893	1	1	2.034	0.123	1	1	1.179	0.749	1	1	1.453	0.469	1	1	1.732	0.274	1	1	3.345	0.007447	0.34	1	2.98	0.015	0.613	1	5.809	5.504	4.729	14.928	9.978	9.63	10.904	18.782
	ALKBH8	alkB, alkylation repair homolog 8 (E. coli)	1.059	3.167	-1.9	1.72	0.545	1	1	1.563	0.628	1	1	1.72	0.545	1	1	-1.887	0.569	1	1	-1.384	0.743	1	1	-1.278	0.809	1	1	-1.456	0.724	1	1	-1.9	0.582	1	1	-1.448	0.729	1	1	2.082	2.809	3.167	1.393	2.191	1.858	1.55	1.059
	ALMS1	Alstrom syndrome 1	3.568	6.319	-2.385	1.042	0.192	1	1	1.042	0.942	1	1	-1.067	0.909	1	1	-2.385	0.192	1	1	-1.554	0.441	1	1	-1.336	0.612	1	1	-1.181	0.766	1	1	-1.056	0.922	1	1	-1.284	0.664	1	1	6.736	6.058	5.585	3.568	6.319	5.75	6.184	6.165
	ALOX12	arachidonate 12-lipoxygenase	1.608	5.564	-1.121	4.33	0.103	1	1	1.608	0.69	1	1	2.441	0.409	1	1	1.296	0.817	1	1	-1.121	0.925	1	1	1.543	0.694	1	1	1.62	0.662	1	1	2.642	0.345	1	1	4.33	0.103	1	1	1.237	1.716	2.67	2.024	1.608	2.176	2.172	3.158
	ALOX15	arachidonate 15-lipoxygenase	0	0.032	1	'inf	0.859	1	1	1	1	1	1	1	1	1	1	1	1	1	1	1	1	1	1	1	1	1	1	1	1	1	1	'inf	0.859	1	1	1	1	1	1	0	0	0	0	0	0	0	0.032
	ALOX5	arachidonate 5-lipoxygenase	0	0	'-inf	'-inf	0.83	1	1	'-inf	0.83	1	1	'-inf	0.83	1	1	'-inf	0.83	1	1	'-inf	0.83	1	1	'-inf	0.83	1	1	'-inf	0.83	1	1	'-inf	0.83	1	1	'-inf	0.83	1	1	0.046	0	0	0	0	0	0	0
	ALOX5AP	arachidonate 5-lipoxygenase-activating protein	17.117	80.514	-1.143	4.797	1.41e-10	6.43e-08	3.601e-06	1.362	0.375	1	1	1.291	0.466	1	1	-1.143	0.705	1	1	1.442	0.217	1	1	2.998	3.664e-05	0.005999	0.936	4.797	1.41e-10	6.43e-08	3.601e-06	1.213	0.577	1	1	1.117	0.748	1	1	15.488	18.208	17.683	17.117	32.548	52.955	80.514	18.153
	ALOXE3	arachidonate lipoxygenase 3	0	0.084	'-inf	1.07	0.784	1	1	-1.867	0.92	1	1	1.07	0.99	1	1	'-inf	0.784	1	1	'-inf	0.784	1	1	'-inf	0.784	1	1	1.03	0.995	1	1	'-inf	0.784	1	1	'-inf	0.784	1	1	0.075	0.035	0.071	0	0	0	0.084	0
	ALPK1	alpha-kinase 1	0.77	1.401	-1.379	1.99	0.629	1	1	1.744	0.715	1	1	1.267	0.884	1	1	-1.052	0.975	1	1	-1.379	0.848	1	1	1.42	0.811	1	1	1.646	0.728	1	1	1.99	0.629	1	1	1.361	0.839	1	1	0.729	1.097	0.817	0.875	0.77	1.18	1.3	1.401
	ALPK2	alpha-kinase 2	5.915	17.087	-1.364	1.755	0.21	1	1	1.755	0.21	1	1	1.748	0.21	1	1	1.62	0.236	1	1	-1.065	0.891	1	1	-1.044	0.929	1	1	-1.074	0.884	1	1	-1.364	0.561	1	1	-1.201	0.718	1	1	8.35	12.65	12.908	17.087	11.429	9.123	8.423	5.915
	ALPK3	alpha-kinase 3	0	0.006618	1	'inf	0.935	1	1	'inf	0.935	1	1	1	1	1	1	1	1	1	1	1	1	1	1	1	1	1	1	1	1	1	1	1	1	1	1	1	1	1	1	0	0.006618	0	0	0	0	0	0
	ALPP	alkaline phosphatase, placental	0	0.165	1	'inf	0.684	1	1	1	1	1	1	'inf	0.849	1	1	1	1	1	1	1	1	1	1	1	1	1	1	'inf	0.839	1	1	'inf	0.684	1	1	1	1	1	1	0	0	0.036	0	0	0	0.041	0.165
	ALS2	amyotrophic lateral sclerosis 2 (juvenile)	15.224	23.386	-1.467	1.486	0.211	1	1	1.291	0.438	1	1	1.486	0.211	1	1	-1.289	0.457	1	1	-1.467	0.268	1	1	-1.088	0.8	1	1	-1.062	0.858	1	1	-1.103	0.778	1	1	-1.215	0.578	1	1	17.792	19.821	23.386	17.435	17.673	18.652	18.164	15.596
	ALS2CL	ALS2 C-terminal like	0.048	0.506	-7.688	1.575	0.674	1	1	1.376	0.906	1	1	-1.235	0.945	1	1	1.575	0.847	1	1	-7.688	0.674	1	1	-1.494	0.895	1	1	1.259	0.929	1	1	1.332	0.914	1	1	-1.446	0.904	1	1	0.254	0.302	0.182	0.506	0.048	0.194	0.347	0.327
	ALS2CR12	amyotrophic lateral sclerosis 2 (juvenile) chromosome region, candidate 12	0	0.134	'-inf	5.1	0.788	1	1	1.045	0.996	1	1	2.146	0.919	1	1	2.776	0.87	1	1	'-inf	0.869	1	1	1.168	0.984	1	1	2.183	0.911	1	1	5.1	0.788	1	1	1.974	0.925	1	1	0.027	0.024	0.051	0.095	0	0.036	0.064	0.134
	ALX1	ALX homeobox 1	4.466	11.015	-2.693	1.178	0.103	0.982	1	1.03	0.953	1	1	-1.545	0.436	1	1	-2.389	0.143	1	1	-2.693	0.103	0.982	1	1.144	0.768	1	1	1.178	0.72	1	1	1.111	0.826	1	1	-1.097	0.852	1	1	8.444	7.506	4.836	4.466	4.569	11.015	10.782	9.066
	ALX3	ALX homeobox 3	1.135	1.774	-1.866	1.153	0.601	1	1	1.056	0.961	1	1	1.153	0.894	1	1	-1.281	0.82	1	1	-1.866	0.601	1	1	-1.747	0.645	1	1	-1.36	0.787	1	1	-1.091	0.937	1	1	-1.573	0.705	1	1	1.739	1.585	1.774	1.715	1.359	1.135	1.386	1.541
	AMACR	alpha-methylacyl-CoA racemase	1.621	8.735	-2.758	2.945	0.09	1	1	-1.014	0.986	1	1	1.055	0.949	1	1	-2.361	0.382	1	1	-2.758	0.318	1	1	-2.039	0.455	1	1	-1.4	0.698	1	1	2.945	0.09	1	1	1.563	0.533	1	1	3.069	2.611	2.863	1.642	1.621	1.716	2.376	8.735
	AMBP	alpha-1-microglobulin/bikunin precursor	0	0.315	'-inf	-1.504	0.491	1	1	-1.504	0.862	1	1	-3.729	0.659	1	1	'-inf	0.491	1	1	-2.916	0.684	1	1	-1.72	0.814	1	1	-7.6	0.572	1	1	-1.801	0.807	1	1	-2.711	0.709	1	1	0.475	0.273	0.113	0	0.237	0.315	0.068	0.255
	AMBRA1	autophagy/beclin-1 regulator 1	2.518	3.813	-1.048	1.471	0.645	1	1	1.471	0.645	1	1	1.355	0.72	1	1	1.026	0.976	1	1	-1.048	0.954	1	1	1.294	0.746	1	1	1.337	0.717	1	1	1.008	0.993	1	1	-1.033	0.971	1	1	2.583	3.279	3.096	3.347	3.591	3.813	3.742	2.518
	AMD1	adenosylmethionine decarboxylase 1	18.636	50.818	-1.504	1.981	0.003334	0.194	1	1.575	0.066	1	1	1.981	0.003334	0.194	1	-1.333	0.287	1	1	-1.436	0.179	1	1	1.044	0.865	1	1	-1.09	0.745	1	1	-1.504	0.165	1	1	-1.316	0.326	1	1	28.999	39.41	50.818	27.483	29.424	34.516	28.844	18.636
	AMDHD1	amidohydrolase domain containing 1	0.092	0.231	-3.978	-1.358	0.713	1	1	-2.132	0.818	1	1	-1.56	0.883	1	1	-3.978	0.713	1	1	-3.08	0.742	1	1	-3.114	0.747	1	1	-1.358	0.913	1	1	-1.6	0.875	1	1	-1.805	0.846	1	1	0.29	0.117	0.164	0.092	0.137	0.106	0.231	0.175
	AMDHD2	amidohydrolase domain containing 2	2.807	13.6	-1.157	2.861	0.046	0.645	1	-1.157	0.852	1	1	-1.134	0.871	1	1	2.861	0.046	0.645	1	2.202	0.141	1	1	1.89	0.289	1	1	2.578	0.096	1	1	1.998	0.269	1	1	1.812	0.342	1	1	3.763	2.807	2.936	13.6	12.076	8.112	10.512	7.267
	AMFR	autocrine motility factor receptor, E3 ubiquitin protein ligase	25.619	35.184	-1.168	1.154	0.544	1	1	1.126	0.66	1	1	1.154	0.59	1	1	-1.126	0.649	1	1	-1.168	0.544	1	1	-1.036	0.892	1	1	-1.01	0.971	1	1	-1.064	0.82	1	1	-1.063	0.819	1	1	28.205	27.404	28.793	31.639	35.184	31.054	30.273	25.619
	AMH	anti-Mullerian hormone	0.327	1.824	1.003	3.637	0.408	1	1	1.102	0.968	1	1	1.08	0.975	1	1	1.003	0.999	1	1	3.637	0.408	1	1	1.086	0.971	1	1	1.528	0.842	1	1	1.166	0.948	1	1	1.931	0.747	1	1	0.344	0.327	0.329	0.436	1.824	0.426	0.57	0.388
	AMHR2	anti-Mullerian hormone receptor, type II	0	0.048	1	'inf	0.826	1	1	1	1	1	1	1	1	1	1	1	1	1	1	1	1	1	1	1	1	1	1	1	1	1	1	'inf	0.826	1	1	1	1	1	1	0	0	0	0	0	0	0	0.048
	AMIGO1	adhesion molecule with Ig-like domain 1	0	0.122	'-inf	1.886	0.796	1	1	1.116	0.984	1	1	-1.763	0.93	1	1	'-inf	0.796	1	1	'-inf	0.796	1	1	'-inf	0.796	1	1	1.04	0.994	1	1	1.886	0.894	1	1	-1.021	0.997	1	1	0.067	0.064	0.034	0	0	0	0.075	0.122
	AMIGO2	adhesion molecule with Ig-like domain 2	46.04	142.35	-1.309	3.89	1.332e-15	8.724e-13	3.402e-11	2.468	1.548e-06	0.0007906	0.04	3.89	1.332e-15	8.724e-13	3.402e-11	1.117	0.583	1	1	-1.309	0.218	1	1	1.529	0.026	1	1	1.575	0.018	0.806	1	1.345	0.151	1	1	1.174	0.443	1	1	41.365	88.095	142.35	58.382	46.04	72.153	70.613	53.771
	AMMECR1	Alport syndrome, mental retardation, midface hypoplasia and elliptocytosis chromosomal region gene 1	3.712	9.769	-2.619	1.53	0.139	1	1	1.364	0.542	1	1	1.53	0.389	1	1	-2.456	0.166	1	1	-2.619	0.139	1	1	-1.195	0.739	1	1	-1.233	0.701	1	1	-1.094	0.869	1	1	-1.039	0.941	1	1	7.218	8.499	9.769	3.712	4.016	6.89	6.346	6.378
	AMMECR1L	AMMECR1-like	3.925	9.03	-2.026	1.492	0.252	1	1	1.419	0.5	1	1	1.492	0.433	1	1	-1.742	0.356	1	1	-2.026	0.252	1	1	-1.722	0.372	1	1	-1.847	0.327	1	1	-1.561	0.466	1	1	-1.812	0.343	1	1	6.844	8.382	9.03	4.964	4.924	4.532	4.015	4.238
	AMN1	antagonist of mitotic exit network 1 homolog (S. cerevisiae)	1.542	4.504	-3.41	1.072	0.194	1	1	1.072	0.922	1	1	1.039	0.957	1	1	-3.41	0.194	1	1	-1.706	0.476	1	1	-1.355	0.677	1	1	-1.242	0.763	1	1	-1.137	0.859	1	1	1.041	0.953	1	1	4.163	3.852	3.827	1.542	3.555	3.503	3.631	3.538
	AMOT	angiomotin	0.756	1.942	-2.687	1.614	0.508	1	1	1.614	0.669	1	1	1.489	0.725	1	1	-1.896	0.639	1	1	-2.687	0.508	1	1	-1.483	0.76	1	1	-1.034	0.977	1	1	1.162	0.898	1	1	-1.395	0.797	1	1	1.394	1.942	1.836	0.929	0.756	1.072	1.461	1.565
	AMOTL1	angiomotin like 1	1.54	5.12	-4.014	1.372	0.153	1	1	1.372	0.634	1	1	1.364	0.638	1	1	-3.011	0.221	1	1	-4.014	0.153	1	1	-1.707	0.488	1	1	-2.07	0.376	1	1	-1.794	0.468	1	1	-2.154	0.359	1	1	4.242	5.022	5.12	1.78	1.54	2.835	2.221	2.286
	AMOTL2	angiomotin like 2	10.733	37.319	-2.191	1.864	0.02	0.673	1	1.464	0.179	1	1	1.864	0.02	0.673	1	1.193	0.511	1	1	-1.009	0.973	1	1	1.265	0.385	1	1	1.261	0.398	1	1	-1.422	0.283	1	1	-2.191	0.031	0.983	1	22.629	28.59	37.319	34.098	32.67	32.658	30.927	15.386
	AMPD2	adenosine monophosphate deaminase 2	7.527	15.473	-1.909	1.353	0.145	1	1	1.353	0.423	1	1	1.281	0.513	1	1	-1.909	0.145	1	1	-1.858	0.151	1	1	-1.501	0.334	1	1	-1.473	0.36	1	1	-1.701	0.237	1	1	-1.369	0.452	1	1	13.249	15.473	15.016	8.769	10.391	10.065	9.75	7.527
	AMPD3	adenosine monophosphate deaminase 3	0.487	3.114	-3.562	2.108	0.409	1	1	1.527	0.683	1	1	2.108	0.436	1	1	-1.635	0.68	1	1	-2.717	0.466	1	1	-1.47	0.744	1	1	-1.098	0.932	1	1	-1.236	0.855	1	1	-3.562	0.409	1	1	1.67	2.201	3.114	1.29	0.896	1.296	1.649	1.306
	AMPH	amphiphysin	0	0.025	1	'inf	0.875	1	1	1	1	1	1	1	1	1	1	1	1	1	1	1	1	1	1	1	1	1	1	'inf	0.875	1	1	'inf	0.901	1	1	1	1	1	1	0	0	0	0	0	0	0.025	0.016
	AMT	aminomethyltransferase	0	0.163	'-inf	1.832	0.765	1	1	1.235	0.964	1	1	'-inf	0.765	1	1	'-inf	0.765	1	1	'-inf	0.765	1	1	1.135	0.977	1	1	-1.621	0.927	1	1	1.832	0.884	1	1	1.753	0.891	1	1	0.09	0.095	0	0	0	0.116	0.06	0.158
	AMY1A	amylase, alpha 1A (salivary)	0	0.02	'-inf	29.791	0.893	1	1	8.873	0.954	1	1	2.466	0.985	1	1	-1.694	0.993	1	1	-1.83	0.992	1	1	29.791	0.893	1	1	1.922	0.989	1	1	2.342	0.986	1	1	'-inf	0.981	1	1	0.0005944	0.004552	0.001297	0.0004433	0.0004732	0.02	0.001238	0.001346
	AMY1B	amylase, alpha 1B (salivary)	0.0003484	0.006328	-7.027	2.264	0.967	1	1	-1.394	0.991	1	1	-7.027	0.967	1	1	-1.332	0.992	1	1	-2.846	0.976	1	1	2.005	0.975	1	1	-1.051	0.999	1	1	2.264	0.971	1	1	-1.806	0.985	1	1	0.002768	0.001713	0.0003484	0.002625	0.001417	0.006328	0.002854	0.006057
	AMY1C	amylase, alpha 1C (salivary)	0.002584	0.308	-4.506	29.299	0.599	1	1	11.244	0.793	1	1	1.035	0.998	1	1	-4.506	0.945	1	1	2.329	0.937	1	1	29.299	0.599	1	1	-1.053	0.997	1	1	5.45	0.868	1	1	1.241	0.988	1	1	0.009216	0.089	0.008435	0.002584	0.031	0.308	0.009482	0.049
	AMY2A	amylase, alpha 2A (pancreatic)	0.0002952	0.021	-38.719	2.773	0.932	1	1	1.84	0.966	1	1	-2.486	0.965	1	1	1.253	0.987	1	1	-38.719	0.932	1	1	-2.47	0.964	1	1	-1.366	0.985	1	1	2.773	0.936	1	1	-1.637	0.978	1	1	0.007843	0.012	0.002791	0.012	0.0002952	0.003621	0.006221	0.021
	AMY2B	amylase, alpha 2B (pancreatic)	0.164	1.51	-8.513	1.258	0.362	1	1	-3.052	0.538	1	1	-2.426	0.602	1	1	-1.916	0.665	1	1	-8.513	0.362	1	1	-1.068	0.96	1	1	-7.613	0.378	1	1	-2.689	0.566	1	1	1.258	0.852	1	1	1.155	0.327	0.421	0.762	0.198	1.234	0.164	0.415
	AMZ1	archaelysin family metallopeptidase 1	0.305	0.775	-1.7	2.258	0.678	1	1	1.224	0.929	1	1	2.258	0.678	1	1	1.399	0.864	1	1	-1.7	0.829	1	1	1.469	0.847	1	1	-1.204	0.937	1	1	-1.229	0.932	1	1	1.267	0.911	1	1	0.388	0.41	0.775	0.685	0.332	0.65	0.349	0.305
	AMZ2	archaelysin family metallopeptidase 2	85.671	134.723	-2.49	1.017	1.434e-10	2.693e-08	3.662e-06	1.017	0.892	1	1	-1.119	0.365	1	1	-2.067	1.092e-07	1.085e-05	0.002788	-2.49	1.434e-10	2.693e-08	3.662e-06	-1.491	0.001577	0.155	1	-1.438	0.004028	0.272	1	-1.05	0.68	1	1	-1.277	0.048	1	1	146.414	128.468	115.761	89.494	85.671	112.032	110.356	134.723
	ANAPC1	anaphase promoting complex subunit 1	7.245	11.101	-1.795	1.218	0.226	1	1	1.153	0.749	1	1	1.218	0.65	1	1	-1.592	0.329	1	1	-1.795	0.226	1	1	-1.193	0.693	1	1	-1.209	0.677	1	1	-1.375	0.509	1	1	-1.2	0.69	1	1	10.305	10.252	11.101	8.176	8.364	9.85	9.241	7.245
	ANAPC10	anaphase promoting complex subunit 10	5.814	11.064	-1.548	1.376	0.403	1	1	1.376	0.476	1	1	1.148	0.765	1	1	-1.488	0.419	1	1	-1.443	0.441	1	1	-1.027	0.953	1	1	-1.418	0.484	1	1	-1.548	0.403	1	1	-1.419	0.486	1	1	9.315	11.064	9.461	7.909	9.407	10.344	7.121	5.814
	ANAPC11	anaphase promoting complex subunit 11	22.78	66.554	-1.158	1.724	0.00924	0.207	1	-1.158	0.594	1	1	-1.094	0.739	1	1	1.724	0.00924	0.207	1	1.332	0.184	1	1	-1.081	0.757	1	1	1.232	0.38	1	1	1.606	0.04	1	1	1.583	0.043	1	1	30.559	22.78	24.708	66.554	59.326	32.232	40.802	47.445
	ANAPC13	anaphase promoting complex subunit 13	29.52	70.866	-1.098	1.696	0.007544	0.549	1	1.083	0.737	1	1	-1.098	0.705	1	1	-1.01	0.964	1	1	1.212	0.343	1	1	1.696	0.007544	0.549	1	1.566	0.028	1	1	1.247	0.323	1	1	1.033	0.886	1	1	36.633	34.254	29.52	45.808	64.705	70.866	62.168	44.158
	ANAPC16	anaphase promoting complex subunit 16	18.431	31.061	-1.767	1.411	0.079	0.849	1	1.004	0.989	1	1	-1.093	0.776	1	1	-1.396	0.28	1	1	-1.767	0.079	0.849	1	-1.257	0.454	1	1	-1.017	0.954	1	1	1.411	0.211	1	1	1.103	0.732	1	1	22.775	19.741	18.431	20.614	18.777	20.67	24.271	31.061
	ANAPC2	anaphase promoting complex subunit 2	3.405	12.873	1.034	2.573	0.082	0.921	1	1.234	0.772	1	1	1.034	0.964	1	1	2.573	0.082	0.921	1	2.374	0.102	0.978	1	1.627	0.438	1	1	1.795	0.347	1	1	1.202	0.795	1	1	1.371	0.639	1	1	3.721	3.964	3.405	12.095	12.873	6.904	7.241	4.322
	ANAPC4	anaphase promoting complex subunit 4	14.912	25.617	-1.731	1.034	0.077	0.841	1	-1.193	0.568	1	1	-1.451	0.249	1	1	-1.304	0.363	1	1	-1.731	0.077	0.841	1	-1.328	0.343	1	1	-1.035	0.904	1	1	1.034	0.906	1	1	-1.053	0.857	1	1	24.461	17.69	14.912	23.697	20.593	21.009	25.617	24.451
	ANAPC5	anaphase promoting complex subunit 5	27.173	30.713	-1.661	1.065	0.053	0.683	1	1.065	0.802	1	1	-1.046	0.86	1	1	-1.525	0.106	1	1	-1.661	0.053	0.683	1	-1.249	0.378	1	1	-1.183	0.503	1	1	-1.189	0.502	1	1	-1.246	0.39	1	1	33.424	30.713	28.262	27.688	29.329	30.532	30.629	27.173
	ANAPC7	anaphase promoting complex subunit 7	30.44	41.202	-1.883	1.106	0.008336	0.192	1	1.106	0.646	1	1	-1.055	0.813	1	1	-1.792	0.016	0.308	1	-1.883	0.008336	0.192	1	-1.37	0.166	1	1	-1.195	0.42	1	1	-1.282	0.282	1	1	-1.384	0.161	1	1	43.176	41.202	36.212	30.44	33.411	35.954	39.145	32.553
	ANG	angiogenin, ribonuclease, RNase A family, 5	0	0.339	'-inf	1.991	0.675	1	1	1.312	0.934	1	1	'-inf	0.675	1	1	'-inf	0.675	1	1	'-inf	0.675	1	1	'-inf	0.675	1	1	1.324	0.927	1	1	1.991	0.812	1	1	'-inf	0.675	1	1	0.176	0.2	0	0	0	0	0.253	0.339
	ANGEL1	angel homolog 1 (Drosophila)	0.233	0.529	-2.615	1.053	0.707	1	1	1.018	0.993	1	1	1.042	0.984	1	1	-2.615	0.707	1	1	-2.233	0.737	1	1	-1.238	0.919	1	1	-1.438	0.869	1	1	-1.013	0.995	1	1	1.053	0.979	1	1	0.483	0.424	0.445	0.233	0.315	0.445	0.364	0.461
	ANGEL2	angel homolog 2 (Drosophila)	9.335	35.813	-1.367	3.081	0.0004733	0.038	1	1.171	0.71	1	1	1.953	0.075	1	1	1.216	0.606	1	1	1.018	0.964	1	1	-1.367	0.484	1	1	2.588	0.00391	0.266	1	2.607	0.005179	0.262	1	3.081	0.0004733	0.038	1	11.185	11.301	19.321	17.185	16.586	9.335	31.371	28.189
	ANGPT1	angiopoietin 1	0	0.084	1	'inf	0.772	1	1	'inf	0.802	1	1	'inf	0.822	1	1	1	1	1	1	1	1	1	1	'inf	0.833	1	1	'inf	0.89	1	1	'inf	0.852	1	1	'inf	0.772	1	1	0	0.063	0.05	0	0	0.044	0.019	0.035
	ANGPT2	angiopoietin 2	0	0.033	1	'inf	0.856	1	1	1	1	1	1	1	1	1	1	'inf	0.901	1	1	1	1	1	1	1	1	1	1	'inf	0.856	1	1	1	1	1	1	1	1	1	1	0	0	0	0.016	0	0	0.033	0
	ANGPTL1	angiopoietin-like 1	0	0.012	1	'inf	0.912	1	1	1	1	1	1	1	1	1	1	1	1	1	1	1	1	1	1	1	1	1	1	1	1	1	1	'inf	0.912	1	1	1	1	1	1	0	0	0	0	0	0	0	0.012
	ANGPTL2	angiopoietin-like 2	0	0	'-inf	'-inf	0.863	1	1	'-inf	0.863	1	1	'-inf	0.863	1	1	'-inf	0.863	1	1	'-inf	0.863	1	1	'-inf	0.863	1	1	'-inf	0.863	1	1	'-inf	0.863	1	1	'-inf	0.863	1	1	0.03	0	0	0	0	0	0	0
	ANGPTL4	angiopoietin-like 4	8.501	286.461	-14.437	1.786	3.743e-24	2.831e-21	9.559e-20	1.616	4.224e-05	0.014	1	1.255	0.064	1	1	1.786	1.193e-08	1.403e-06	0.0003045	1.178	0.135	1	1	-1.982	3.343e-06	0.0007235	0.085	-4.228	6.432e-15	4.563e-12	1.643e-10	-14.437	3.991e-24	2.831e-21	1.019e-19	-14.205	3.743e-24	2.987e-21	9.559e-20	126.981	177.082	140.991	286.461	218.048	73.077	32.549	8.501
	ANGPTL5	angiopoietin-like 5	0	0.037	'-inf	1.1	0.855	1	1	'-inf	0.855	1	1	1.1	0.99	1	1	'-inf	0.855	1	1	'-inf	0.855	1	1	'-inf	0.855	1	1	1.014	0.999	1	1	-1.506	0.962	1	1	-1.064	0.994	1	1	0.033	0	0.032	0	0	0	0.037	0.021
	ANGPTL6	angiopoietin-like 6	0	0.125	1	'inf	0.724	1	1	1	1	1	1	'inf	0.754	1	1	'inf	0.727	1	1	1	1	1	1	'inf	0.724	1	1	1	1	1	1	1	1	1	1	1	1	1	1	0	0	0.098	0.122	0	0.125	0	0
	ANGPTL7	angiopoietin-like 7	0	0.021	1	'inf	0.886	1	1	1	1	1	1	1	1	1	1	1	1	1	1	1	1	1	1	1	1	1	1	1	1	1	1	'inf	0.886	1	1	1	1	1	1	0	0	0	0	0	0	0	0.021
	ANK2	ankyrin 2, neuronal	0.145	0.702	-3.602	1.921	0.674	1	1	1.262	0.914	1	1	1.921	0.74	1	1	-3.602	0.674	1	1	-2.041	0.777	1	1	-2.18	0.769	1	1	-2.049	0.785	1	1	-1.293	0.913	1	1	-1.392	0.889	1	1	0.413	0.45	0.702	0.145	0.295	0.216	0.218	0.309
	ANK3	ankyrin 3, node of Ranvier (ankyrin G)	0.094	0.389	-1.965	3.008	0.714	1	1	2.73	0.746	1	1	3.008	0.714	1	1	-1.965	0.874	1	1	-1.428	0.925	1	1	1.028	0.994	1	1	2.165	0.797	1	1	1.622	0.884	1	1	1.143	0.97	1	1	0.146	0.345	0.389	0.094	0.149	0.172	0.343	0.229
	ANKAR	ankyrin and armadillo repeat containing	0.093	0.431	-3.138	2.487	0.735	1	1	2.487	0.735	1	1	2.127	0.784	1	1	-2.158	0.837	1	1	-3.138	0.782	1	1	1.293	0.928	1	1	-1.15	0.965	1	1	-1.139	0.968	1	1	-1.513	0.905	1	1	0.201	0.431	0.378	0.118	0.093	0.296	0.189	0.171
	ANKDD1A	ankyrin repeat and death domain containing 1A	0.369	1.238	-2.396	1.402	0.655	1	1	-1.169	0.926	1	1	1.402	0.821	1	1	-1.557	0.792	1	1	1.039	0.979	1	1	1.33	0.84	1	1	-2.396	0.655	1	1	-1.53	0.809	1	1	-1.425	0.835	1	1	0.817	0.603	1.012	0.663	1.236	1.238	0.369	0.516
	ANKDD1B	ankyrin repeat and death domain containing 1B	0	0.376	'-inf	6.01	0.635	1	1	3.602	0.771	1	1	2.124	0.877	1	1	-2.106	0.909	1	1	-1.605	0.936	1	1	'-inf	0.799	1	1	-1.92	0.92	1	1	6.01	0.635	1	1	1.413	0.945	1	1	0.065	0.201	0.122	0.039	0.059	0	0.037	0.376
	ANKFY1	ankyrin repeat and FYVE domain containing 1	2.913	4.397	-1.343	1.632	0.513	1	1	1.342	0.709	1	1	1.632	0.513	1	1	1.008	0.992	1	1	-1.343	0.717	1	1	1.029	0.97	1	1	-1.015	0.985	1	1	1.111	0.894	1	1	-1.087	0.919	1	1	3.046	3.529	4.397	3.878	3.305	3.576	3.251	3.272
	ANKH	ANKH inorganic pyrophosphate transport regulator	2.001	3.317	-1.325	1.38	0.716	1	1	1.38	0.716	1	1	1.235	0.815	1	1	1.106	0.905	1	1	-1.078	0.93	1	1	-1.325	0.769	1	1	-1.209	0.841	1	1	-1.147	0.886	1	1	-1.026	0.977	1	1	2.373	2.827	2.594	3.317	3.207	2.042	2.127	2.001
	ANKHD1	ankyrin repeat and KH domain containing 1	4.117	9.992	-1.489	1.537	0.417	1	1	1.537	0.417	1	1	1.223	0.716	1	1	-1.168	0.78	1	1	1.081	0.876	1	1	-1.027	0.962	1	1	1.216	0.709	1	1	-1.489	0.526	1	1	-1.398	0.581	1	1	6.34	8.413	6.861	6.857	9.992	7.045	8.356	4.117
	ANKIB1	ankyrin repeat and IBR domain containing 1	1.103	3.857	-1.97	2.534	0.306	1	1	2.005	0.47	1	1	2.534	0.306	1	1	-1.97	0.585	1	1	-1.61	0.677	1	1	-1.122	0.915	1	1	-1.319	0.808	1	1	1.137	0.903	1	1	-1.149	0.9	1	1	1.72	2.977	3.857	1.103	1.557	1.749	1.414	1.89
	ANKLE1	ankyrin repeat and LEM domain containing 1	0	0.103	1	'inf	0.748	1	1	'inf	0.865	1	1	'inf	0.862	1	1	'inf	0.846	1	1	1	1	1	1	'inf	0.844	1	1	'inf	0.748	1	1	'inf	0.881	1	1	1	1	1	1	0	0.029	0.03	0.038	0	0.039	0.103	0.023
	ANKLE2	ankyrin repeat and LEM domain containing 2	28.999	66.435	-1.344	1.863	0.001881	0.121	1	1.346	0.17	1	1	1.863	0.001881	0.121	1	1.202	0.36	1	1	1.015	0.943	1	1	1.071	0.745	1	1	1.028	0.899	1	1	-1.344	0.222	1	1	-1.286	0.286	1	1	40.319	46.827	66.435	61.194	59.611	49.264	44.91	28.999
	ANKMY1	ankyrin repeat and MYND domain containing 1	0	0.479	'-inf	1.516	0.567	1	1	1.202	0.94	1	1	-1.225	0.94	1	1	-1.584	0.863	1	1	'-inf	0.567	1	1	-7.102	0.643	1	1	-1.263	0.928	1	1	1.516	0.854	1	1	1.251	0.923	1	1	0.327	0.339	0.236	0.261	0	0.053	0.281	0.479
	ANKMY2	ankyrin repeat and MYND domain containing 2	3.711	10.416	-2.901	1.382	0.087	0.898	1	1.181	0.732	1	1	1.382	0.486	1	1	-2.901	0.09	0.971	1	-2.883	0.087	0.898	1	-1.585	0.387	1	1	-1.646	0.359	1	1	1.014	0.977	1	1	-1.392	0.528	1	1	8.521	8.684	10.416	3.711	4.306	6.132	5.61	8.352
	ANKRA2	ankyrin repeat, family A (RFXANK-like), 2	1.001	3.184	-3.451	1.556	0.318	1	1	1.556	0.609	1	1	1.128	0.896	1	1	-2.657	0.399	1	1	-3.451	0.318	1	1	-1.619	0.635	1	1	-1.163	0.872	1	1	1.323	0.747	1	1	-1.574	0.658	1	1	2.371	3.184	2.366	1.127	1.001	1.671	2.209	3.031
	ANKRD1	ankyrin repeat domain 1 (cardiac muscle)	1.605	17.896	-7.633	1.636	0.003691	0.204	1	1.636	0.183	1	1	1.215	0.619	1	1	-2.461	0.066	0.811	1	-2.978	0.033	0.503	1	-2.099	0.117	1	1	-3.305	0.028	1	1	-7.633	0.003691	0.204	1	-7.334	0.003839	0.219	1	12.676	17.896	13.624	6.508	6.202	6.889	4.156	1.605
	ANKRD10	ankyrin repeat domain 10	36.475	61.627	-1.066	1.443	0.066	1	1	1.142	0.551	1	1	1.004	0.988	1	1	-1.066	0.765	1	1	1.023	0.91	1	1	1.197	0.377	1	1	1.329	0.157	1	1	1.28	0.239	1	1	1.443	0.066	1	1	41.088	40.494	36.475	48.702	61.253	56.101	59.183	50.822
	ANKRD11	ankyrin repeat domain 11	28.141	57.729	-1.115	1.552	0.057	0.736	1	1.374	0.202	1	1	1.552	0.068	1	1	1.514	0.057	0.736	1	1.27	0.278	1	1	1.329	0.219	1	1	1.324	0.232	1	1	-1.034	0.898	1	1	-1.115	0.679	1	1	30.184	35.789	41.442	57.729	55.863	45.753	43.321	28.215
	ANKRD12	ankyrin repeat domain 12	1	2.844	-2.275	1.548	0.517	1	1	-1.442	0.759	1	1	-1.427	0.764	1	1	-2.275	0.517	1	1	-1.47	0.723	1	1	-1.272	0.825	1	1	-1.066	0.952	1	1	1.548	0.648	1	1	1.518	0.657	1	1	1.802	1.078	1.117	1	1.786	1.616	1.833	2.696
	ANKRD13A	ankyrin repeat domain 13A	7.157	33.51	-2.656	2.253	0.006371	0.305	1	1.734	0.083	1	1	2.253	0.006371	0.305	1	-1.828	0.121	1	1	-2.656	0.023	0.393	1	-1.889	0.111	1	1	-1.995	0.091	1	1	-2.271	0.057	1	1	-2.424	0.042	1	1	16.813	25.161	33.51	11.619	9.226	10.152	9.133	7.157
	ANKRD13B	ankyrin repeat domain 13B	1.232	2.268	-1.326	1.503	0.693	1	1	1.307	0.803	1	1	1.503	0.693	1	1	1.078	0.941	1	1	-1.264	0.828	1	1	-1.326	0.806	1	1	-1.07	0.951	1	1	-1.307	0.821	1	1	-1.124	0.917	1	1	1.666	1.879	2.215	2.268	1.921	1.433	1.687	1.232
	ANKRD13C	ankyrin repeat domain 13C	4.541	10.683	-1.924	2.014	0.17	1	1	1.548	0.422	1	1	2.014	0.17	1	1	-1.551	0.479	1	1	-1.924	0.313	1	1	-1.114	0.851	1	1	-1.252	0.708	1	1	-1.27	0.699	1	1	-1.069	0.909	1	1	5.996	8.014	10.683	4.885	4.541	6.137	5.19	4.564
	ANKRD13D	ankyrin repeat domain 13 family, member D	19.319	40.786	-1.504	1.161	0.16	1	1	-1.054	0.851	1	1	-1.217	0.499	1	1	1.161	0.539	1	1	-1.408	0.21	1	1	-1.504	0.16	1	1	-1.219	0.475	1	1	-1.046	0.87	1	1	-1.496	0.173	1	1	27.804	22.76	20.211	40.786	28.769	21.087	24.718	25.697
	ANKRD16	ankyrin repeat domain 16	2.193	7.946	-1.844	1.395	0.438	1	1	-1.162	0.839	1	1	-1.705	0.51	1	1	-1.025	0.97	1	1	1.29	0.664	1	1	-1.844	0.438	1	1	-1.182	0.813	1	1	1.296	0.691	1	1	1.395	0.596	1	1	4.226	3.14	2.193	5.21	7.946	2.613	3.875	5.295
	ANKRD17	ankyrin repeat domain 17	2.613	6.559	-1.578	2.621	0.171	1	1	1.916	0.391	1	1	2.621	0.171	1	1	1.025	0.975	1	1	-1.578	0.607	1	1	-1.086	0.921	1	1	1.082	0.922	1	1	1.051	0.953	1	1	1.146	0.865	1	1	2.829	4.678	6.559	3.663	2.613	2.97	3.317	2.873
	ANKRD18A	ankyrin repeat domain 18A	1.121	5.933	-6.365	1.217	0.059	0.753	1	1.217	0.74	1	1	-2.555	0.228	1	1	-6.365	0.059	0.753	1	-3.636	0.114	1	1	-3.756	0.116	1	1	-3.227	0.148	1	1	-3.504	0.136	1	1	-3.012	0.167	1	1	5.649	5.933	1.956	1.121	2.264	1.715	1.897	1.558
	ANKRD2	ankyrin repeat domain 2 (stretch responsive muscle)	0	3.181	'-inf	10.839	0.121	1	1	-1.01	0.997	1	1	1.147	0.958	1	1	-1.662	0.857	1	1	-4.774	0.684	1	1	'-inf	0.582	1	1	1.23	0.931	1	1	10.839	0.121	1	1	4.354	0.417	1	1	0.304	0.259	0.308	0.231	0.093	0	0.405	3.181
	ANKRD20A1	ankyrin repeat domain 20 family, member A1	0.006523	0.172	-18.059	1.631	0.748	1	1	1.631	0.897	1	1	-4.174	0.814	1	1	-4.862	0.797	1	1	-14.945	0.75	1	1	-3.7	0.819	1	1	-9.221	0.767	1	1	-18.059	0.748	1	1	-2.562	0.856	1	1	0.122	0.172	0.026	0.032	0.012	0.038	0.014	0.006523
	ANKRD20A2	ankyrin repeat domain 20 family, member A2	0	0.042	'-inf	1.657	0.864	1	1	1.657	0.947	1	1	1.167	0.985	1	1	-2.56	0.927	1	1	'-inf	0.864	1	1	-2.106	0.94	1	1	-15.484	0.876	1	1	-4.378	0.905	1	1	-19.675	0.874	1	1	0.029	0.042	0.03	0.015	0	0.016	0.00206	0.006498
	ANKRD20A3	ankyrin repeat domain 20 family, member A3	0	0.038	'-inf	1.001	0.833	1	1	1.001	1	1	1	-1.557	0.954	1	1	-4.684	0.878	1	1	'-inf	0.833	1	1	-3.828	0.888	1	1	-28.321	0.841	1	1	-8.068	0.862	1	1	-2.562	0.913	1	1	0.045	0.038	0.025	0.012	0	0.013	0.001705	0.005337
	ANKRD20A4	ankyrin repeat domain 20 family, member A4	0.005995	0.079	-23.664	-1.363	0.74	1	1	-1.363	0.945	1	1	-4.259	0.81	1	1	-10.805	0.757	1	1	-15.278	0.747	1	1	-23.664	0.74	1	1	-9.425	0.764	1	1	-3.11	0.836	1	1	-8.556	0.768	1	1	0.124	0.079	0.026	0.015	0.012	0.005995	0.014	0.039
	ANKRD22	ankyrin repeat domain 22	0	0.022	1	'inf	0.883	1	1	'inf	0.89	1	1	'inf	0.886	1	1	1	1	1	1	1	1	1	1	1	1	1	1	'inf	0.883	1	1	'inf	0.908	1	1	1	1	1	1	0	0.019	0.02	0	0	0	0.022	0.013
	ANKRD23	ankyrin repeat domain 23	0.075	0.841	-2.485	3.219	0.6	1	1	-1.538	0.911	1	1	1.341	0.927	1	1	2.516	0.711	1	1	3.219	0.6	1	1	2.261	0.757	1	1	-1.196	0.958	1	1	-1.103	0.977	1	1	-2.485	0.83	1	1	0.179	0.101	0.213	0.57	0.841	0.462	0.162	0.157
	ANKRD24	ankyrin repeat domain 24	0	0.04	'-inf	1.042	0.847	1	1	-1.837	0.945	1	1	'-inf	0.847	1	1	'-inf	0.847	1	1	'-inf	0.847	1	1	-1.703	0.949	1	1	'-inf	0.847	1	1	-1.246	0.978	1	1	1.042	0.995	1	1	0.037	0.017	0	0	0	0.025	0	0.029
	ANKRD26	ankyrin repeat domain 26	0.255	1.039	-4.774	1.117	0.473	1	1	-1.071	0.964	1	1	-2.107	0.678	1	1	-4.774	0.473	1	1	-2.979	0.557	1	1	-1.203	0.9	1	1	-1.315	0.857	1	1	1.117	0.938	1	1	-1.034	0.982	1	1	0.962	0.775	0.404	0.255	0.47	0.912	0.793	1.039
	ANKRD27	ankyrin repeat domain 27 (VPS9 domain)	23.578	37.278	-1.029	1.25	0.423	1	1	1.25	0.423	1	1	1.114	0.704	1	1	1.068	0.802	1	1	1.019	0.941	1	1	1.078	0.78	1	1	1.117	0.682	1	1	-1.029	0.921	1	1	-1.01	0.973	1	1	25.095	27.08	24.733	33.853	37.278	30.844	30.37	23.578
	ANKRD28	ankyrin repeat domain 28	6.658	15.651	-2.109	1.607	0.13	1	1	1.501	0.316	1	1	1.607	0.23	1	1	-2.04	0.151	1	1	-2.109	0.13	1	1	-1.19	0.688	1	1	-1.216	0.657	1	1	-1.445	0.436	1	1	-1.718	0.267	1	1	11.007	14.256	15.651	6.817	7.606	10.55	9.812	7.365
	ANKRD29	ankyrin repeat domain 29	3.916	6.158	-1.949	1.348	0.335	1	1	1.348	0.617	1	1	1.298	0.662	1	1	-1.56	0.501	1	1	-1.949	0.335	1	1	-1.542	0.519	1	1	-1.111	0.865	1	1	1.064	0.919	1	1	-1.225	0.752	1	1	5.293	6.158	6.079	4.287	3.958	3.916	5.163	5.444
	ANKRD31	ankyrin repeat domain 31	0	0.096	'-inf	2.507	0.833	1	1	2.507	0.872	1	1	-1.541	0.955	1	1	-2.953	0.901	1	1	'-inf	0.833	1	1	-4.377	0.882	1	1	-1.588	0.95	1	1	-1.434	0.961	1	1	-2.625	0.911	1	1	0.044	0.096	0.026	0.019	0	0.012	0.03	0.03
	ANKRD32	ankyrin repeat domain 32	2.194	6.641	-2.585	1.673	0.256	1	1	1.175	0.809	1	1	1.673	0.402	1	1	-2.585	0.256	1	1	-2.18	0.317	1	1	-1.273	0.727	1	1	-1.293	0.714	1	1	-1.734	0.478	1	1	-1.6	0.53	1	1	4.489	4.553	6.641	2.194	3.001	4.021	3.763	2.503
	ANKRD33B	ankyrin repeat domain 33B	7.035	10.004	-1.653	1.41	0.345	1	1	1.41	0.473	1	1	1.3	0.587	1	1	-1.321	0.585	1	1	-1.653	0.345	1	1	-1.019	0.97	1	1	1.143	0.777	1	1	1.258	0.629	1	1	-1.193	0.732	1	1	8.08	9.83	9.293	7.725	7.123	9.047	10.004	9.823
	ANKRD34A	ankyrin repeat domain 34A	0	0.229	'-inf	6.498	0.708	1	1	4.279	0.809	1	1	1.098	0.991	1	1	3.867	0.798	1	1	3.703	0.796	1	1	1.138	0.986	1	1	6.498	0.708	1	1	5.268	0.762	1	1	'-inf	0.857	1	1	0.032	0.12	0.032	0.159	0.175	0.042	0.229	0.165
	ANKRD34B	ankyrin repeat domain 34B	0	0	'-inf	'-inf	0.873	1	1	'-inf	0.873	1	1	'-inf	0.873	1	1	'-inf	0.873	1	1	'-inf	0.873	1	1	'-inf	0.873	1	1	'-inf	0.873	1	1	'-inf	0.873	1	1	'-inf	0.873	1	1	0.026	0	0	0	0	0	0	0
	ANKRD36	ankyrin repeat domain 36	0.769	2.055	-2.324	1.04	0.536	1	1	1.04	0.972	1	1	-1.53	0.736	1	1	-1.014	0.989	1	1	-1.313	0.804	1	1	-1.015	0.989	1	1	-2.324	0.536	1	1	-1.021	0.985	1	1	-1.819	0.64	1	1	1.65	1.482	0.954	2.055	1.831	1.854	0.769	1.562
	ANKRD36B	ankyrin repeat domain 36B	1.386	1.999	-1.736	1.017	0.625	1	1	-1.169	0.887	1	1	1.017	0.987	1	1	-1.736	0.625	1	1	-1.585	0.668	1	1	-1.103	0.923	1	1	-1.511	0.711	1	1	-1.199	0.866	1	1	-1.362	0.778	1	1	1.933	1.427	1.739	1.406	1.777	1.999	1.386	1.558
	ANKRD37	ankyrin repeat domain 37	1.546	5.055	-2.778	1.206	0.234	1	1	1.206	0.769	1	1	-2.778	0.234	1	1	-1.4	0.615	1	1	-1.618	0.481	1	1	-1.783	0.428	1	1	-1.557	0.532	1	1	-2.55	0.259	1	1	-1.844	0.413	1	1	4.856	5.055	1.546	4.382	4.373	3.107	3.379	1.841
	ANKRD39	ankyrin repeat domain 39	4.996	32.341	-1.526	2.575	0.005434	0.14	1	1.149	0.775	1	1	-1.526	0.443	1	1	2.065	0.054	0.715	1	2.575	0.005434	0.14	1	1.514	0.322	1	1	1.677	0.213	1	1	1.197	0.699	1	1	1.292	0.567	1	1	8.617	8.542	4.996	22.484	32.341	14.882	15.66	9.973
	ANKRD40	ankyrin repeat domain 40	7.706	18.894	-1.74	2.015	0.068	1	1	1.603	0.246	1	1	2.015	0.068	1	1	-1.201	0.673	1	1	-1.74	0.241	1	1	-1.03	0.945	1	1	1.001	0.997	1	1	-1.282	0.594	1	1	-1.429	0.45	1	1	10.598	14.663	18.894	11.149	8.878	11.741	11.501	7.988
	ANKRD42	ankyrin repeat domain 42	4.622	7.019	-1.814	1.135	0.311	1	1	1.135	0.814	1	1	1.128	0.822	1	1	-1.644	0.393	1	1	-1.814	0.311	1	1	-1.387	0.563	1	1	-1.127	0.824	1	1	-1.331	0.621	1	1	-1.581	0.442	1	1	7.033	6.891	7.019	5.403	5.649	5.785	6.762	5.108
	ANKRD44	ankyrin repeat domain 44	0.42	1.146	-2.913	1.543	0.588	1	1	1.048	0.977	1	1	1.543	0.764	1	1	-1.697	0.756	1	1	-2.913	0.588	1	1	-1.257	0.886	1	1	-1.427	0.831	1	1	-1.18	0.919	1	1	-1.296	0.874	1	1	0.839	0.759	1.146	0.625	0.42	0.761	0.637	0.687
	ANKRD45	ankyrin repeat domain 45	0	0.118	'-inf	1.174	0.793	1	1	-1.889	0.923	1	1	'-inf	0.793	1	1	'-inf	0.793	1	1	1.174	0.973	1	1	1.129	0.981	1	1	-1.954	0.916	1	1	'-inf	0.793	1	1	'-inf	0.793	1	1	0.069	0.031	0	0	0.118	0.089	0.038	0
	ANKRD46	ankyrin repeat domain 46	2.321	4.701	-3.969	-1.161	0.082	0.874	1	-1.161	0.805	1	1	-1.407	0.588	1	1	-3.303	0.115	1	1	-3.969	0.082	0.874	1	-1.837	0.346	1	1	-2.248	0.24	1	1	-2.211	0.256	1	1	-2.322	0.229	1	1	6.323	4.701	3.976	2.418	2.321	3.926	3.048	2.764
	ANKRD49	ankyrin repeat domain 49	9.309	10.953	-1.307	1.299	0.567	1	1	1.299	0.57	1	1	1.209	0.683	1	1	-1.23	0.661	1	1	-1.307	0.567	1	1	-1	1	1	1	1.115	0.808	1	1	1.226	0.652	1	1	1.007	0.988	1	1	9.063	10.162	9.692	9.309	10.105	10.335	10.953	10.737
	ANKRD50	ankyrin repeat domain 50	0.651	2.668	-3.475	1.683	0.39	1	1	1.164	0.886	1	1	1.683	0.591	1	1	-3.475	0.39	1	1	-2.389	0.493	1	1	-2.046	0.567	1	1	-2.12	0.555	1	1	-1.323	0.807	1	1	-1.538	0.713	1	1	1.792	1.8	2.668	0.651	1.093	0.999	0.916	1.31
	ANKRD52	ankyrin repeat domain 52	4.433	10.706	-3.078	1.325	0.062	0.744	1	1.325	0.533	1	1	1.261	0.608	1	1	-1.707	0.295	1	1	-3.078	0.062	0.744	1	-2.341	0.135	1	1	-1.563	0.382	1	1	-1.631	0.355	1	1	-1.317	0.576	1	1	9.364	10.706	10.445	6.928	4.433	4.562	6.494	5.55
	ANKRD53	ankyrin repeat domain 53	0	0.173	'-inf	3.011	0.81	1	1	'-inf	0.814	1	1	1.068	0.991	1	1	'-inf	0.814	1	1	1.182	0.975	1	1	'-inf	0.814	1	1	-1.059	0.992	1	1	-1.282	0.969	1	1	3.011	0.81	1	1	0.055	0	0.052	0	0.095	0	0.057	0.042
	ANKRD54	ankyrin repeat domain 54	2.959	7.398	-1.459	1.376	0.585	1	1	-1.144	0.845	1	1	-1.459	0.602	1	1	1.2	0.751	1	1	-1.161	0.808	1	1	-1.246	0.738	1	1	-1.036	0.956	1	1	1.031	0.962	1	1	1.376	0.585	1	1	4.879	3.682	2.959	7.398	6.125	4.464	5.106	4.864
	ANKRD55	ankyrin repeat domain 55	0	1.759	1	'inf	0.185	1	1	'inf	0.486	1	1	1	1	1	1	'inf	0.274	1	1	'inf	0.252	1	1	1	1	1	1	'inf	0.185	1	1	'inf	0.229	1	1	'inf	0.556	1	1	0	0.485	0	1.197	1.312	0	1.759	1.446
	ANKRD6	ankyrin repeat domain 6	0	0.05	1	'inf	0.823	1	1	'inf	0.913	1	1	'inf	0.823	1	1	1	1	1	1	1	1	1	1	1	1	1	1	'inf	0.904	1	1	'inf	0.87	1	1	'inf	0.911	1	1	0	0.012	0.05	0	0	0	0.015	0.027
	ANKRD7	ankyrin repeat domain 7	0.914	4.338	-2.83	1.513	0.358	1	1	-1.496	0.693	1	1	-2.433	0.44	1	1	-1.989	0.505	1	1	-2.83	0.358	1	1	1.513	0.594	1	1	1.033	0.97	1	1	1.241	0.8	1	1	1.255	0.786	1	1	2.514	1.45	0.914	1.597	1.294	4.338	2.814	3.015
	ANKRD9	ankyrin repeat domain 9	1.086	2.834	-2.764	1.089	0.412	1	1	-1.348	0.786	1	1	-1.025	0.981	1	1	1.089	0.925	1	1	-2.764	0.412	1	1	-1.149	0.888	1	1	-1.888	0.58	1	1	-1.219	0.849	1	1	-1.277	0.814	1	1	2.06	1.319	1.779	2.834	1.086	2.045	1.183	1.633
	ANKS1A	ankyrin repeat and sterile alpha motif domain containing 1A	0.716	1.507	-1.337	2.511	0.525	1	1	2.207	0.598	1	1	2.511	0.525	1	1	1.328	0.851	1	1	-1.337	0.866	1	1	1.039	0.981	1	1	1.741	0.705	1	1	1.823	0.69	1	1	1.015	0.993	1	1	0.679	1.292	1.507	1.138	0.74	0.804	1.28	1.196
	ANKS1B	ankyrin repeat and sterile alpha motif domain containing 1B	0	0.254	'-inf	3.388	0.759	1	1	1.678	0.919	1	1	-1.111	0.986	1	1	-1.447	0.949	1	1	'-inf	0.798	1	1	3.388	0.759	1	1	-4.228	0.859	1	1	1.277	0.963	1	1	'-inf	0.798	1	1	0.066	0.095	0.052	0.057	0	0.254	0.017	0.081
	ANKS3	ankyrin repeat and sterile alpha motif domain containing 3	2.318	7.938	-1.416	1.693	0.383	1	1	-1.04	0.959	1	1	-1.416	0.673	1	1	1.693	0.383	1	1	1.457	0.533	1	1	1.144	0.845	1	1	-1.258	0.764	1	1	1.198	0.798	1	1	1.187	0.805	1	1	3.711	3.079	2.318	7.938	7.882	4.842	3.196	4.299
	ANKS6	ankyrin repeat and sterile alpha motif domain containing 6	4.226	8.576	-1.428	1.432	0.505	1	1	1.075	0.906	1	1	-1.157	0.821	1	1	-1.428	0.572	1	1	-1.143	0.816	1	1	1.037	0.95	1	1	1.432	0.505	1	1	1.139	0.824	1	1	1.121	0.844	1	1	5.527	5.13	4.226	4.888	7.048	6.536	8.576	6.087
	ANKZF1	ankyrin repeat and zinc finger domain containing 1	5.23	20.916	-1.508	1.857	0.103	1	1	-1.065	0.9	1	1	-1.508	0.447	1	1	1.857	0.103	1	1	1.407	0.386	1	1	1.576	0.265	1	1	1.804	0.141	1	1	1.674	0.223	1	1	1.446	0.389	1	1	8.917	7.227	5.23	20.916	18.283	16.024	17.434	14.426
	ANLN	anillin, actin binding protein	84.738	165.793	-2.069	1.45	3.588e-07	4.037e-05	0.009164	1.344	0.014	1	1	1.45	0.001621	0.11	1	-1.926	4.193e-06	0.0003177	0.107	-2.069	3.588e-07	4.037e-05	0.009164	-1.493	0.002869	0.256	1	-1.429	0.007839	0.443	1	-1.3	0.05	1	1	-1.414	0.01	0.458	1	129.21	149.888	165.793	84.738	91.006	98.676	98.012	96.041
	ANO10	anoctamin 10	15.248	24.986	-1.689	1.251	0.098	0.959	1	1.251	0.44	1	1	1.162	0.608	1	1	-1.436	0.241	1	1	-1.689	0.098	0.959	1	-1.269	0.434	1	1	-1.256	0.456	1	1	-1.165	0.619	1	1	-1.577	0.166	1	1	23.136	24.986	23.789	20.348	19.959	20.8	19.957	19.19
	ANO3	anoctamin 3	0	0.063	'-inf	1.58	0.845	1	1	1.069	0.993	1	1	1.103	0.989	1	1	-1.764	0.944	1	1	-2.641	0.914	1	1	'-inf	0.845	1	1	'-inf	0.845	1	1	'-inf	0.845	1	1	1.58	0.943	1	1	0.038	0.035	0.037	0.027	0.021	0	0	0
	ANO4	anoctamin 4	0	0.012	1	'inf	0.912	1	1	1	1	1	1	1	1	1	1	1	1	1	1	1	1	1	1	1	1	1	1	1	1	1	1	'inf	0.912	1	1	1	1	1	1	0	0	0	0	0	0	0	0.012
	ANO5	anoctamin 5	0.466	1.846	-4.783	1.364	0.36	1	1	1.079	0.948	1	1	1.364	0.778	1	1	-2.717	0.491	1	1	-4.783	0.36	1	1	-2.329	0.547	1	1	-2.233	0.566	1	1	-1.452	0.768	1	1	-1.637	0.703	1	1	1.53	1.426	1.846	0.711	0.466	0.749	0.743	1.018
	ANO6	anoctamin 6	4.575	12.702	-1.818	2.113	0.115	1	1	1.586	0.364	1	1	2.113	0.115	1	1	-1.687	0.381	1	1	-1.818	0.318	1	1	-1.147	0.802	1	1	-1.135	0.818	1	1	-1.222	0.728	1	1	-1.544	0.471	1	1	6.796	9.306	12.702	5.089	5.449	6.759	6.49	5.378
	ANO7	anoctamin 7	0.122	0.636	-1.488	2.08	0.751	1	1	-1.488	0.91	1	1	1.555	0.878	1	1	1.368	0.907	1	1	2.08	0.751	1	1	1.556	0.868	1	1	1.239	0.94	1	1	2.012	0.792	1	1	1.79	0.826	1	1	0.21	0.122	0.289	0.363	0.636	0.373	0.282	0.408
	ANO8	anoctamin 8	0	0.313	'-inf	2.177	0.7	1	1	-1.328	0.945	1	1	1.885	0.847	1	1	'-inf	0.7	1	1	'-inf	0.7	1	1	1.532	0.893	1	1	1.493	0.902	1	1	2.177	0.801	1	1	-2.86	0.828	1	1	0.149	0.097	0.248	0	0	0.26	0.24	0.313
	ANO9	anoctamin 9	0	0.697	'-inf	2.849	0.599	1	1	1.323	0.915	1	1	2.849	0.636	1	1	-4.71	0.702	1	1	-1.236	0.936	1	1	'-inf	0.599	1	1	-4.685	0.705	1	1	1.093	0.973	1	1	'-inf	0.599	1	1	0.277	0.316	0.697	0.074	0.326	0	0.064	0.292
	ANP32A	acidic (leucine-rich) nuclear phosphoprotein 32 family, member A	22.74	41.184	-1.322	1.216	0.26	1	1	-1.082	0.764	1	1	-1.268	0.381	1	1	-1.267	0.346	1	1	-1.322	0.26	1	1	-1.045	0.855	1	1	1.072	0.77	1	1	1.011	0.964	1	1	1.216	0.402	1	1	32.584	25.994	22.74	32.498	35.923	35.547	37.869	31.851
	ANP32B	acidic (leucine-rich) nuclear phosphoprotein 32 family, member B	96.454	256.145	-1.381	1.637	1.108e-06	0.0001899	0.028	-1.107	0.407	1	1	-1.381	0.012	0.488	1	1.119	0.286	1	1	-1.009	0.932	1	1	1.321	0.007391	0.539	1	1.546	1.71e-05	0.002912	0.437	1.187	0.124	1	1	1.637	1.108e-06	0.0001899	0.028	150.573	117.4	96.454	212.917	217.442	226.793	252.237	172.775
	ANP32E	acidic (leucine-rich) nuclear phosphoprotein 32 family, member E	23.94	36.947	-1.821	1.256	0.031	0.486	1	1.157	0.564	1	1	1.256	0.357	1	1	-1.657	0.068	0.823	1	-1.821	0.031	0.486	1	-1.269	0.361	1	1	-1.105	0.695	1	1	1.094	0.718	1	1	1.132	0.608	1	1	31.398	31.366	34.874	23.94	25.124	28.223	30.805	33.2
	ANPEP	alanyl (membrane) aminopeptidase	38.596	94.233	-1.198	2.191	1.101e-05	0.001427	0.281	1.087	0.698	1	1	1.266	0.255	1	1	1.334	0.12	1	1	1.261	0.203	1	1	1.485	0.033	1	1	1.536	0.022	0.89	1	2.191	1.101e-05	0.001427	0.281	-1.198	0.412	1	1	44.492	41.759	49.827	74.98	81.742	75.35	74.056	94.233
	ANTXR1	anthrax toxin receptor 1	7.949	16.372	-1.68	1.749	0.158	1	1	1.506	0.321	1	1	1.749	0.158	1	1	-1.68	0.277	1	1	-1.531	0.348	1	1	1.125	0.773	1	1	1.163	0.712	1	1	1.031	0.944	1	1	-1.383	0.489	1	1	10.581	13.749	16.372	7.954	10.069	13.579	13.342	10.542
	ANTXR2	anthrax toxin receptor 2	0.692	7.788	-4.442	2.769	0.121	1	1	1.732	0.452	1	1	2.769	0.121	1	1	-1.225	0.799	1	1	1.151	0.841	1	1	1.352	0.671	1	1	-1.521	0.63	1	1	-4.442	0.213	1	1	-2.97	0.304	1	1	3.179	4.753	7.788	3.279	5.332	4.902	2.265	0.692
	ANXA1	annexin A1	94.045	214.825	-2.096	1.335	1.871e-09	2.515e-07	4.779e-05	1.318	0.006987	0.901	1	1.335	0.004332	0.233	1	-2.096	1.871e-09	2.515e-07	4.779e-05	-1.894	4.862e-08	6.5e-06	0.001242	-1.27	0.027	1	1	-1.502	0.00039	0.044	1	-1.869	4.818e-07	8.203e-05	0.012	-1.722	5.896e-06	0.0008805	0.151	181.902	206.906	214.825	109.635	139.922	163.322	131.273	94.045
	ANXA10	annexin A10	0.455	3.994	-5.567	2.377	0.307	1	1	1.087	0.939	1	1	-2.199	0.559	1	1	-2.159	0.545	1	1	-5.567	0.307	1	1	-2.366	0.516	1	1	1.738	0.547	1	1	2.377	0.329	1	1	1.785	0.53	1	1	1.738	1.631	0.699	1.017	0.455	0.838	3.274	3.994
	ANXA11	annexin A11	70.838	115.429	-1.076	1.106	0.503	1	1	1.016	0.919	1	1	-1.064	0.698	1	1	-1.053	0.728	1	1	-1.076	0.611	1	1	1.038	0.798	1	1	1.062	0.685	1	1	1.106	0.503	1	1	-1.005	0.976	1	1	85.221	74.742	70.838	102.279	115.429	100.925	98.074	91.117
	ANXA13	annexin A13	0	0.054	'-inf	-1.883	0.735	1	1	-1.898	0.9	1	1	-1.883	0.9	1	1	'-inf	0.735	1	1	'-inf	0.735	1	1	'-inf	0.735	1	1	'-inf	0.735	1	1	'-inf	0.735	1	1	'-inf	0.735	1	1	0.114	0.052	0.054	0	0	0	0	0
	ANXA2	annexin A2	124.085	254.616	-1.092	1.345	0.003303	0.095	1	1.01	0.934	1	1	-1.069	0.584	1	1	1.345	0.003303	0.095	1	-1.089	0.433	1	1	1.013	0.91	1	1	-1.079	0.512	1	1	1.014	0.904	1	1	-1.092	0.451	1	1	149.887	130.65	124.085	254.616	200.544	173.128	150.58	146.907
	ANXA3	annexin A3	7.512	38.823	-4.119	1.575	0.0002549	0.029	1	1.575	0.067	1	1	1.432	0.154	1	1	-3.003	0.001522	0.052	1	-3.26	0.0007599	0.029	1	-2.759	0.002997	0.265	1	-4.119	0.0002549	0.03	1	-2.557	0.006036	0.291	1	-2.711	0.003764	0.218	1	28.553	38.823	36.158	12.011	12.763	11.801	7.512	10.791
	ANXA4	annexin A4	28.889	96.493	-2.711	1.858	3.58e-05	0.002246	0.914	1.301	0.163	1	1	1.226	0.284	1	1	-2.315	0.0003239	0.014	1	-2.711	3.58e-05	0.002246	0.914	-1.627	0.023	1	1	-1.451	0.075	1	1	1.858	0.0002348	0.021	1	-1.102	0.62	1	1	53.742	60.362	58.274	29.319	28.889	37.678	40.138	96.493
	ANXA5	annexin A5	194.182	434.258	-2.164	1.475	4.515e-17	1.424e-14	1.153e-12	1.374	2.272e-05	0.007986	0.58	1.475	1.094e-07	2.738e-05	0.002793	-2.164	4.515e-17	1.424e-14	1.153e-12	-2.001	3.368e-15	1.147e-12	8.6e-11	-1.321	0.0005945	0.07	1	-1.562	1.912e-07	4.788e-05	0.004883	-1.321	0.000908	0.063	1	-1.597	7.144e-08	1.6e-05	0.001824	332.725	394.513	434.258	194.182	242.279	287.341	230.781	243.5
	ANXA6	annexin A6	14.706	24.013	-1.826	1.101	0.082	0.921	1	1.062	0.848	1	1	1.101	0.757	1	1	-1.826	0.082	0.921	1	-1.473	0.222	1	1	-1.009	0.975	1	1	-1.113	0.729	1	1	-1.032	0.919	1	1	-1.12	0.717	1	1	21.253	19.484	20.695	14.706	21.028	24.013	20.695	19.904
	ANXA7	annexin A7	49.191	97.874	-2.045	1.449	0.0001118	0.006021	1	1.301	0.096	1	1	1.449	0.016	0.587	1	-1.961	0.0002997	0.013	1	-2.045	0.0001118	0.006021	1	-1.213	0.243	1	1	-1.215	0.244	1	1	-1.321	0.112	1	1	-1.471	0.03	0.951	1	76.375	85.793	97.874	49.191	54.434	71.821	68.132	55.892
	ANXA8	annexin A8	0.146	0.425	-2.034	1.411	0.822	1	1	1.055	0.984	1	1	1.411	0.891	1	1	1.064	0.98	1	1	1.016	0.995	1	1	1.146	0.956	1	1	1.078	0.976	1	1	-1.377	0.912	1	1	-2.034	0.822	1	1	0.287	0.261	0.358	0.385	0.425	0.375	0.335	0.201
	ANXA8L1	annexin A8-like 1	6.578	14.257	-2.022	1.203	0.149	1	1	-1.185	0.714	1	1	-1.471	0.426	1	1	-1.18	0.696	1	1	-2.022	0.149	1	1	-1.415	0.446	1	1	1.203	0.644	1	1	-1.569	0.352	1	1	-1.26	0.607	1	1	10.937	7.967	6.578	11.709	7.884	8.818	14.257	6.737
	ANXA8L2	annexin A8-like 2	1.179	4.534	-1.257	2.142	0.368	1	1	1.449	0.723	1	1	-1.257	0.848	1	1	2.142	0.368	1	1	1.548	0.621	1	1	1.334	0.769	1	1	1.662	0.59	1	1	1.767	0.555	1	1	1.932	0.476	1	1	1.675	2.095	1.179	4.534	3.78	2.549	3.017	2.862
	ANXA9	annexin A9	0	0.103	'-inf	2.134	0.813	1	1	2.134	0.885	1	1	'-inf	0.813	1	1	'-inf	0.813	1	1	'-inf	0.813	1	1	1.12	0.984	1	1	'-inf	0.813	1	1	-1.314	0.966	1	1	'-inf	0.813	1	1	0.056	0.103	0	0	0	0.072	0	0.041
	AOAH	acyloxyacyl hydrolase (neutrophil)	0.322	2.103	-4.462	2.205	0.473	1	1	1.058	0.969	1	1	-1.742	0.742	1	1	-1.952	0.683	1	1	-4.462	0.473	1	1	-2.871	0.571	1	1	-1.288	0.865	1	1	2.205	0.509	1	1	1.433	0.78	1	1	0.987	0.901	0.501	0.639	0.322	0.392	0.83	2.103
	AOC2	amine oxidase, copper containing 2 (retina-specific)	0.045	0.297	'inf	'inf	0.586	1	1	'inf	0.769	1	1	'inf	0.832	1	1	'inf	0.586	1	1	'inf	0.687	1	1	'inf	0.696	1	1	'inf	0.832	1	1	'inf	0.717	1	1	'inf	0.832	1	1	0	0.086	0.045	0.297	0.163	0.153	0.045	0.131
	AOC3	amine oxidase, copper containing 3	0	0.108	'-inf	2.121	0.834	1	1	'-inf	0.834	1	1	-1.732	0.945	1	1	1.944	0.901	1	1	-1.452	0.957	1	1	-1.78	0.94	1	1	2.121	0.891	1	1	-2.653	0.912	1	1	1.006	0.999	1	1	0.044	0	0.022	0.108	0.044	0.028	0.101	0.016
	AOX1	aldehyde oxidase 1	1.51	5.132	-1.78	2.225	0.306	1	1	1.161	0.878	1	1	1.166	0.874	1	1	-1.78	0.595	1	1	-1.216	0.836	1	1	1.338	0.738	1	1	2.225	0.306	1	1	1.293	0.78	1	1	1.126	0.898	1	1	2.129	2.133	2.195	1.51	2.551	3.247	5.132	2.659
	AP1AR	adaptor-related protein complex 1 associated regulatory protein	3.937	25.514	-3.892	2.378	0.012	0.344	1	1.995	0.057	1	1	2.378	0.012	0.502	1	-3.892	0.018	0.344	1	-3.495	0.023	0.398	1	-1.59	0.299	1	1	-1.972	0.157	1	1	-2.238	0.111	1	1	-2.349	0.092	1	1	12.129	20.89	25.514	3.937	5.057	8.699	6.667	5.238
	AP1B1	adaptor-related protein complex 1, beta 1 subunit	5.836	8.075	-1.62	1.204	0.372	1	1	1.204	0.713	1	1	1.156	0.774	1	1	-1.269	0.643	1	1	-1.62	0.372	1	1	-1.096	0.856	1	1	-1.344	0.583	1	1	-1.285	0.646	1	1	-1.365	0.569	1	1	7.757	8.064	7.936	7.719	6.977	8.075	6.257	5.836
	AP1G1	adaptor-related protein complex 1, gamma 1 subunit	9.963	21.196	-1.92	1.582	0.117	1	1	1.285	0.482	1	1	1.582	0.175	1	1	-1.92	0.117	1	1	-1.813	0.137	1	1	-1.154	0.696	1	1	-1.288	0.506	1	1	-1.175	0.673	1	1	-1.284	0.516	1	1	15.143	16.798	21.196	9.963	12.169	14.972	12.741	12.462
	AP1G2	adaptor-related protein complex 1, gamma 2 subunit	3.954	8.734	-1.292	1.565	0.401	1	1	1.087	0.89	1	1	-1.292	0.692	1	1	1.046	0.935	1	1	-1.136	0.82	1	1	-1.103	0.867	1	1	-1.007	0.99	1	1	1.565	0.401	1	1	1.071	0.905	1	1	5.773	5.416	3.954	7.625	7.406	5.967	6.212	8.734
	AP1M1	adaptor-related protein complex 1, mu 1 subunit	17.532	22.873	-1.351	1.237	0.334	1	1	1.237	0.489	1	1	1.097	0.768	1	1	-1.15	0.648	1	1	-1.351	0.334	1	1	-1.179	0.601	1	1	-1.041	0.895	1	1	-1.148	0.671	1	1	-1.21	0.554	1	1	20.815	22.215	20.191	22.873	22.452	20.144	21.662	17.532
	AP1M2	adaptor-related protein complex 1, mu 2 subunit	9.321	25.134	-1.316	2.135	0.027	0.851	1	1.03	0.943	1	1	-1.156	0.737	1	1	-1.002	0.997	1	1	-1.316	0.496	1	1	-1.305	0.528	1	1	1.384	0.374	1	1	2.135	0.027	0.851	1	1.907	0.06	1	1	12.182	10.834	9.321	15.364	13.485	10.649	18.277	25.134
	AP1S1	adaptor-related protein complex 1, sigma 1 subunit	11.525	21.034	-1.913	1.439	0.111	1	1	-1.131	0.752	1	1	-1.128	0.755	1	1	-1.537	0.27	1	1	-1.913	0.111	1	1	-1.399	0.384	1	1	-1.277	0.52	1	1	1.439	0.28	1	1	1.249	0.514	1	1	15.127	11.548	11.866	12.433	11.525	12.33	12.836	21.034
	AP1S2	adaptor-related protein complex 1, sigma 2 subunit	12.594	23.067	-1.822	1.435	0.101	0.973	1	1.242	0.509	1	1	1.435	0.252	1	1	-1.822	0.108	1	1	-1.822	0.101	0.973	1	-1.095	0.784	1	1	-1.071	0.836	1	1	-1.365	0.39	1	1	-1.303	0.452	1	1	18.166	19.474	23.067	12.594	14.53	18.928	18.38	12.861
	AP1S3	adaptor-related protein complex 1, sigma 3 subunit	1.808	4.876	-3.641	1.25	0.157	1	1	1.25	0.734	1	1	1.003	0.996	1	1	-2.974	0.21	1	1	-3.641	0.157	1	1	-2.101	0.349	1	1	-2.022	0.373	1	1	-1.472	0.602	1	1	-1.438	0.616	1	1	4.518	4.876	4.009	1.919	1.808	2.453	2.421	2.968
	AP2A1	adaptor-related protein complex 2, alpha 1 subunit	8.143	10.89	-1.358	1.229	0.495	1	1	1.229	0.64	1	1	1.22	0.651	1	1	-1.212	0.665	1	1	-1.358	0.495	1	1	-1.289	0.582	1	1	-1.109	0.818	1	1	1.031	0.946	1	1	-1.288	0.591	1	1	10.093	10.709	10.89	10.518	10.834	8.927	9.864	10.054
	AP2A2	adaptor-related protein complex 2, alpha 2 subunit	11.403	15.392	-1.228	1.071	0.592	1	1	1.019	0.964	1	1	-1	1	1	1	-1.198	0.644	1	1	-1.228	0.592	1	1	-1.182	0.674	1	1	-1.203	0.647	1	1	1.071	0.86	1	1	-1.061	0.882	1	1	12.971	11.403	11.473	13.673	15.392	12.514	11.684	13.426
	AP2B1	adaptor-related protein complex 2, beta 1 subunit	16.527	31.435	-1.728	1.59	0.092	0.921	1	1.363	0.285	1	1	1.59	0.095	1	1	-1.708	0.105	1	1	-1.728	0.092	0.921	1	-1.14	0.662	1	1	-1.261	0.457	1	1	-1.004	0.99	1	1	-1.196	0.565	1	1	22.35	26.291	31.435	16.527	18.851	22.36	19.206	21.524
	AP2M1	adaptor-related protein complex 2, mu 1 subunit	121.599	198.36	-1.93	1.237	3.179e-08	3.484e-06	0.0008118	1.237	0.038	1	1	1.196	0.081	1	1	-1.93	3.179e-08	3.484e-06	0.0008118	-1.679	3.39e-06	0.0003016	0.087	-1.181	0.113	1	1	-1.294	0.018	0.8	1	1.06	0.574	1	1	-1.099	0.371	1	1	185.783	198.36	196.589	121.599	161.22	179.383	155.581	190.282
	AP2S1	adaptor-related protein complex 2, sigma 1 subunit	84.071	238.205	-1.23	1.614	1.1e-05	0.0007763	0.281	-1.001	0.996	1	1	-1.23	0.145	1	1	1.614	1.1e-05	0.0007763	0.281	1.222	0.076	0.836	1	1.443	0.00147	0.148	1	1.528	0.0002331	0.028	1	1.356	0.013	0.518	1	1.553	0.0001516	0.015	1	116.858	100.786	84.071	238.205	208.127	192.289	193.575	153.178
	AP3B1	adaptor-related protein complex 3, beta 1 subunit	5.43	13.709	-2.029	1.873	0.155	1	1	1.561	0.335	1	1	1.873	0.155	1	1	-1.733	0.313	1	1	-2.029	0.207	1	1	-1.49	0.453	1	1	-1.651	0.364	1	1	-1.213	0.71	1	1	-1.306	0.61	1	1	8.274	11.15	13.709	6.031	5.941	6.331	5.43	6.592
	AP3D1	adaptor-related protein complex 3, delta 1 subunit	10.658	14.393	-1.578	1.1	0.25	1	1	1.081	0.835	1	1	1.1	0.797	1	1	-1.578	0.25	1	1	-1.551	0.256	1	1	-1.567	0.266	1	1	-1.429	0.368	1	1	-1.306	0.501	1	1	-1.442	0.362	1	1	14.786	13.797	14.393	11.833	13.895	10.765	11.212	10.941
	AP3M1	adaptor-related protein complex 3, mu 1 subunit	10.511	21.485	-1.578	1.984	0.056	1	1	1.571	0.234	1	1	1.984	0.056	1	1	-1.471	0.366	1	1	-1.578	0.285	1	1	1.007	0.985	1	1	-1.009	0.983	1	1	-1.075	0.862	1	1	-1.092	0.829	1	1	12.24	16.598	21.485	10.511	11.303	14.063	13.151	11.007
	AP3M2	adaptor-related protein complex 3, mu 2 subunit	2.665	3.922	-1.939	1.13	0.433	1	1	1.13	0.872	1	1	1.084	0.916	1	1	-1.336	0.708	1	1	-1.939	0.433	1	1	-1.031	0.966	1	1	-1.007	0.993	1	1	-1.069	0.931	1	1	-1.05	0.948	1	1	3.547	3.458	3.401	3.355	2.665	3.922	3.818	3.207
	AP3S1	adaptor-related protein complex 3, sigma 1 subunit	49.68	96.438	-2.223	1.357	1.636e-05	0.001168	0.418	1.255	0.145	1	1	1.357	0.044	1	1	-2.042	0.0001033	0.00551	1	-2.223	1.636e-05	0.001168	0.418	-1.359	0.065	1	1	-1.6	0.007422	0.427	1	-1.166	0.353	1	1	-1.267	0.155	1	1	80.316	86.988	96.438	49.68	52.655	67.404	54.393	66.569
	AP3S2	adaptor-related protein complex 3, sigma 2 subunit	0.0001921	4.28	-23766	1.148	0.04	1	1	1.123	0.867	1	1	1.148	0.841	1	1	-3.333	0.197	1	1	-2.325	0.304	1	1	-1.146	0.844	1	1	-23766	0.04	1	1	1.036	0.959	1	1	-1.117	0.875	1	1	4.213	4.085	4.28	1.597	2.64	4.193	0.0001921	4.217
	AP4B1	adaptor-related protein complex 4, beta 1 subunit	4.773	11.147	-1.604	1.432	0.409	1	1	1.432	0.456	1	1	-1.115	0.838	1	1	-1.008	0.987	1	1	-1.036	0.94	1	1	1.234	0.648	1	1	1.033	0.947	1	1	-1.604	0.409	1	1	-1.46	0.491	1	1	7.922	9.791	6.286	9.931	11.145	11.147	8.87	4.773
	AP4E1	adaptor-related protein complex 4, epsilon 1 subunit	1.539	3.395	-2.254	1.398	0.428	1	1	1.124	0.892	1	1	1.398	0.681	1	1	-2.254	0.428	1	1	-1.771	0.54	1	1	-1.265	0.79	1	1	-1.293	0.775	1	1	-1.527	0.659	1	1	-1.5	0.666	1	1	2.745	2.664	3.395	1.539	2.258	2.475	2.302	1.737
	AP4M1	adaptor-related protein complex 4, mu 1 subunit	1.042	3.829	-2.029	1.65	0.564	1	1	-1.098	0.932	1	1	-1.269	0.834	1	1	-1.114	0.915	1	1	1.418	0.686	1	1	-2.029	0.564	1	1	1.156	0.883	1	1	1.65	0.591	1	1	-1.494	0.726	1	1	1.854	1.457	1.293	2.101	3.829	1.042	2.322	2.956
	AP4S1	adaptor-related protein complex 4, sigma 1 subunit	2.877	6.116	-1.943	1.022	0.389	1	1	-1.07	0.924	1	1	-1.28	0.737	1	1	-1.943	0.389	1	1	-1.054	0.933	1	1	1.016	0.98	1	1	1.004	0.995	1	1	1.022	0.975	1	1	-1.114	0.875	1	1	4.425	3.569	3.057	2.877	6.116	5.128	4.815	4.37
	APAF1	apoptotic peptidase activating factor 1	3.187	5.82	-1.186	1.943	0.332	1	1	1.774	0.415	1	1	1.943	0.332	1	1	-1.186	0.823	1	1	-1.016	0.982	1	1	1.251	0.749	1	1	1.077	0.92	1	1	1.292	0.725	1	1	-1.104	0.899	1	1	3.386	5.183	5.82	3.606	4.856	4.832	3.951	4.227
	APBA1	amyloid beta (A4) precursor protein-binding, family A, member 1	0.093	1.512	-24.953	1.096	0.231	1	1	1.096	0.936	1	1	-1.127	0.92	1	1	-7.852	0.293	1	1	-24.953	0.231	1	1	-6.232	0.32	1	1	-3.642	0.413	1	1	-2.45	0.53	1	1	-2.217	0.562	1	1	1.598	1.512	1.254	0.257	0.093	0.293	0.476	0.631
	APBA2	amyloid beta (A4) precursor protein-binding, family A, member 2	1.417	5.355	-1.281	1.836	0.444	1	1	-1.014	0.989	1	1	-1.274	0.823	1	1	1.836	0.446	1	1	1.801	0.444	1	1	1.231	0.819	1	1	-1.028	0.977	1	1	1.028	0.978	1	1	-1.281	0.813	1	1	2.041	1.737	1.417	4.732	5.355	2.864	2.151	2.027
	APBA3	amyloid beta (A4) precursor protein-binding, family A, member 3	0.137	1.006	-7.508	1.607	0.485	1	1	-1.338	0.876	1	1	1.607	0.761	1	1	-1.006	0.997	1	1	-7.508	0.485	1	1	-2.096	0.712	1	1	-1.782	0.764	1	1	-1.912	0.747	1	1	-1.031	0.986	1	1	0.708	0.457	1.006	0.888	0.137	0.385	0.43	0.358
	APBB1	amyloid beta (A4) precursor protein-binding, family B, member 1 (Fe65)	0	0.132	'-inf	3.81	0.816	1	1	3.379	0.859	1	1	2.311	0.909	1	1	3.81	0.816	1	1	1.268	0.974	1	1	'-inf	0.868	1	1	1.081	0.992	1	1	1.548	0.955	1	1	-1.003	1	1	1	0.028	0.08	0.056	0.132	0.051	0	0.032	0.041
	APBB1IP	amyloid beta (A4) precursor protein-binding, family B, member 1 interacting protein	0	0.101	1	'inf	0.751	1	1	'inf	0.868	1	1	1	1	1	1	'inf	0.751	1	1	1	1	1	1	1	1	1	1	1	1	1	1	1	1	1	1	1	1	1	1	0	0.028	0	0.101	0	0	0	0
	APBB2	amyloid beta (A4) precursor protein-binding, family B, member 2	4.572	12.829	-1.94	1.726	0.221	1	1	1.22	0.682	1	1	1.726	0.221	1	1	-1.94	0.236	1	1	-1.938	0.228	1	1	-1.308	0.598	1	1	-1.44	0.489	1	1	-1.526	0.44	1	1	-1.91	0.26	1	1	8.403	8.845	12.829	5.471	6.319	7.329	6.323	5.321
	APBB3	amyloid beta (A4) precursor protein-binding, family B, member 3	0.281	1.612	-2	1.742	0.69	1	1	1.006	0.997	1	1	-2	0.75	1	1	1.415	0.82	1	1	1.74	0.69	1	1	-1.618	0.806	1	1	1.742	0.714	1	1	1.16	0.931	1	1	1.364	0.849	1	1	0.636	0.552	0.281	1.136	1.612	0.448	1.2	0.713
	APC	adenomatous polyposis coli	0.363	1.645	-4.442	1.456	0.42	1	1	1.134	0.921	1	1	1.456	0.752	1	1	-4.442	0.42	1	1	-2.094	0.608	1	1	-1.117	0.929	1	1	-1.22	0.878	1	1	-1.298	0.846	1	1	-1.52	0.762	1	1	1.277	1.25	1.645	0.363	0.889	1.304	1.134	0.951
	APC2	adenomatosis polyposis coli 2	0	1.121	'-inf	1.398	0.357	1	1	-1.105	0.951	1	1	1.398	0.819	1	1	-2.57	0.623	1	1	'-inf	0.357	1	1	-4.225	0.522	1	1	-5.005	0.498	1	1	1.366	0.828	1	1	-1.714	0.759	1	1	0.849	0.663	1.05	0.417	0	0.229	0.184	1.121
	APEH	acylaminoacyl-peptide hydrolase	9.852	17.068	-1.801	1.135	0.15	1	1	1.078	0.838	1	1	-1.075	0.847	1	1	-1.179	0.644	1	1	-1.695	0.173	1	1	-1.801	0.15	1	1	-1.655	0.211	1	1	1.135	0.718	1	1	1.018	0.961	1	1	15.556	14.468	12.797	16.674	13.377	9.852	10.189	17.068
	APEX1	APEX nuclease (multifunctional DNA repair enzyme) 1	49.059	75.305	-1.865	1.102	0.001304	0.046	1	1.101	0.587	1	1	1.081	0.658	1	1	-1.693	0.006133	0.15	1	-1.865	0.001304	0.046	1	-1.215	0.274	1	1	-1.089	0.627	1	1	1.059	0.742	1	1	1.102	0.565	1	1	65.759	62.494	62.902	49.059	51.389	61.717	65.462	67.292
	APEX2	APEX nuclease (apurinic/apyrimidinic endonuclease) 2	10.933	23.879	-1.559	1.099	0.23	1	1	-1.278	0.489	1	1	-1.559	0.23	1	1	-1.02	0.95	1	1	-1.366	0.337	1	1	-1.083	0.803	1	1	1.099	0.758	1	1	-1.05	0.881	1	1	-1.089	0.793	1	1	19.273	13.012	10.933	23.879	20.553	20.299	22.964	17.736
	APH1A	APH1A gamma secretase subunit	34.869	56.956	-1.389	1.113	0.144	1	1	-1.003	0.99	1	1	-1.024	0.919	1	1	1.113	0.6	1	1	-1.389	0.144	1	1	-1.273	0.294	1	1	-1.163	0.505	1	1	1.082	0.719	1	1	-1.058	0.801	1	1	40.513	34.869	35.008	56.956	42.491	36.298	37.742	42.38
	APH1B	APH1B gamma secretase subunit	1.215	2.582	-2.053	1.535	0.545	1	1	1.149	0.894	1	1	1.535	0.659	1	1	-1.929	0.581	1	1	-2.053	0.545	1	1	-1.517	0.712	1	1	1.279	0.797	1	1	1.44	0.704	1	1	1.104	0.921	1	1	1.855	1.84	2.52	1.215	1.317	1.395	2.572	2.582
	API5	apoptosis inhibitor 5	16.87	35.385	-2.229	1.344	0.009772	0.216	1	1.3	0.301	1	1	1.344	0.237	1	1	-2.229	0.009772	0.216	1	-2.041	0.016	0.313	1	-1.304	0.325	1	1	-1.321	0.309	1	1	-1.324	0.318	1	1	-1.329	0.304	1	1	29.765	33.403	35.385	16.87	21.255	26.029	24.412	21.735
	APIP	APAF1 interacting protein	16.313	26.377	-1.841	1.342	0.066	0.775	1	1.248	0.456	1	1	1.342	0.31	1	1	-1.549	0.174	1	1	-1.841	0.066	0.775	1	-1.177	0.591	1	1	-1.476	0.233	1	1	-1.145	0.665	1	1	-1.27	0.45	1	1	22.219	23.924	26.377	18.119	17.591	21.523	16.313	18.753
	APITD1	apoptosis-inducing, TAF9-like domain 1	11.744	15.554	-1.816	-1.222	0.092	0.92	1	-1.338	0.416	1	1	-1.46	0.297	1	1	-1.748	0.118	1	1	-1.816	0.092	0.92	1	-1.55	0.212	1	1	-1.63	0.174	1	1	-1.222	0.557	1	1	-1.308	0.431	1	1	19.387	12.51	11.744	14.011	15.554	14.264	12.889	15.339
	APLF	aprataxin and PNKP like factor	0.996	1.832	-1.743	1.372	0.657	1	1	1.284	0.825	1	1	1.372	0.775	1	1	-1.611	0.703	1	1	-1.743	0.657	1	1	-1.237	0.857	1	1	-1.393	0.788	1	1	-1.118	0.926	1	1	-1.576	0.724	1	1	1.51	1.673	1.832	1.184	1.262	1.391	1.174	1.306
	APLN	apelin	0.056	0.725	-11.546	1.241	0.527	1	1	-2.346	0.737	1	1	-2.585	0.714	1	1	-11.546	0.527	1	1	-4.485	0.605	1	1	1.241	0.905	1	1	-2.453	0.718	1	1	-6.615	0.572	1	1	-2.984	0.679	1	1	0.512	0.188	0.175	0.056	0.166	0.725	0.226	0.075
	APLP1	amyloid beta (A4) precursor-like protein 1	0.2	1.259	-5.29	1.087	0.42	1	1	-1.207	0.893	1	1	-5.29	0.42	1	1	-2.69	0.545	1	1	-2.145	0.611	1	1	-3.634	0.476	1	1	-2.048	0.642	1	1	1.087	0.948	1	1	-2.008	0.652	1	1	1.198	0.856	0.2	0.563	0.814	0.376	0.634	1.259
	APLP2	amyloid beta (A4) precursor-like protein 2	41.499	60.51	-1.655	1.361	0.018	0.342	1	1.322	0.151	1	1	1.361	0.108	1	1	-1.458	0.073	0.865	1	-1.655	0.018	0.342	1	-1.262	0.258	1	1	-1.134	0.534	1	1	1.186	0.376	1	1	-1.259	0.273	1	1	50.261	57.356	60.51	43.532	44.25	45.421	48.041	57.634
	APOA1BP	apolipoprotein A-I binding protein	17.555	59.936	-1.158	2.234	0.0008546	0.056	1	-1.131	0.697	1	1	-1.158	0.641	1	1	2.063	0.00168	0.056	1	1.604	0.046	0.622	1	1.267	0.378	1	1	1.516	0.11	1	1	1.664	0.054	1	1	2.234	0.0008546	0.064	1	23	17.555	17.566	59.936	53.765	33.244	37.782	36.984
	APOA2	apolipoprotein A-II	0	0.252	1	'inf	0.616	1	1	1	1	1	1	1	1	1	1	'inf	0.616	1	1	1	1	1	1	1	1	1	1	1	1	1	1	1	1	1	1	1	1	1	1	0	0	0	0.252	0	0	0	0
	APOBEC2	apolipoprotein B mRNA editing enzyme, catalytic polypeptide-like 2	0	0.735	'-inf	1.21	0.401	1	1	1.21	0.91	1	1	-1.499	0.833	1	1	-4.157	0.559	1	1	'-inf	0.401	1	1	-1.434	0.842	1	1	-1.2	0.916	1	1	-1.473	0.836	1	1	-1.32	0.877	1	1	0.704	0.735	0.415	0.214	0	0.56	0.635	0.462
	APOBEC3A	apolipoprotein B mRNA editing enzyme, catalytic polypeptide-like 3A	0.0009914	0.176	'inf	'inf	0.675	1	1	'inf	0.937	1	1	'inf	0.878	1	1	'inf	0.81	1	1	'inf	0.866	1	1	'inf	0.975	1	1	'inf	0.675	1	1	'inf	0.835	1	1	'inf	0.923	1	1	0	0.006309	0.024	0.058	0.029	0.0009914	0.176	0.043
	APOBEC3B	apolipoprotein B mRNA editing enzyme, catalytic polypeptide-like 3B	6.009	10.971	-1.697	1.622	0.314	1	1	1.386	0.527	1	1	1.131	0.819	1	1	-1.31	0.621	1	1	-1.697	0.359	1	1	-1.199	0.738	1	1	-1.005	0.992	1	1	1.622	0.314	1	1	1	1	1	1	6.997	8.369	6.998	6.748	6.009	6.654	7.545	10.971
	APOBEC3C	apolipoprotein B mRNA editing enzyme, catalytic polypeptide-like 3C	4.563	14.631	-1.331	2.921	0.029	0.894	1	1.186	0.784	1	1	1.022	0.972	1	1	-1.018	0.976	1	1	-1.331	0.646	1	1	-1.295	0.688	1	1	1.432	0.518	1	1	2.921	0.029	0.894	1	1.898	0.224	1	1	5.183	5.304	4.687	6.431	5.675	4.563	8.044	14.631
	APOBEC3D	apolipoprotein B mRNA editing enzyme, catalytic polypeptide-like 3D	0.142	0.538	1.502	4.311	0.617	1	1	1.502	0.92	1	1	1.565	0.911	1	1	3.723	0.65	1	1	1.779	0.863	1	1	4.311	0.617	1	1	3.362	0.7	1	1	3.599	0.693	1	1	3.194	0.719	1	1	0.109	0.142	0.151	0.514	0.283	0.538	0.398	0.38
	APOBEC3F	apolipoprotein B mRNA editing enzyme, catalytic polypeptide-like 3F	0.703	2.019	2.19	4.922	0.333	1	1	3.482	0.505	1	1	2.19	0.701	1	1	4.402	0.333	1	1	2.501	0.583	1	1	2.762	0.566	1	1	4.203	0.382	1	1	4.922	0.338	1	1	2.493	0.626	1	1	0.363	1.091	0.703	2.019	1.324	1.144	1.654	1.727
	APOBEC3G	apolipoprotein B mRNA editing enzyme, catalytic polypeptide-like 3G	0.1	1.166	-2.067	6.088	0.402	1	1	2.459	0.741	1	1	1.068	0.984	1	1	1.352	0.913	1	1	1.186	0.951	1	1	-1.931	0.859	1	1	3.763	0.561	1	1	6.088	0.402	1	1	-2.067	0.849	1	1	0.198	0.421	0.187	0.338	0.343	0.117	0.808	1.166
	APOBEC3H	apolipoprotein B mRNA editing enzyme, catalytic polypeptide-like 3H	0	0.211	'-inf	1.093	0.641	1	1	'-inf	0.641	1	1	1.093	0.977	1	1	'-inf	0.641	1	1	'-inf	0.641	1	1	'-inf	0.641	1	1	'-inf	0.641	1	1	'-inf	0.641	1	1	'-inf	0.641	1	1	0.218	0	0.211	0	0	0	0	0
	APOBR	apolipoprotein B receptor	0	0.066	'-inf	2.423	0.877	1	1	-1.801	0.957	1	1	-1.72	0.96	1	1	'-inf	0.877	1	1	-1.328	0.975	1	1	2.423	0.901	1	1	2.41	0.904	1	1	1.246	0.98	1	1	'-inf	0.877	1	1	0.024	0.011	0.012	0	0.026	0.066	0.062	0.029
	APOC1	apolipoprotein C-I	9.997	25.964	-2.016	1.122	0.072	1	1	-1.19	0.627	1	1	-1.611	0.213	1	1	1.122	0.703	1	1	-1.157	0.646	1	1	-2.016	0.072	1	1	-1.595	0.204	1	1	1.022	0.949	1	1	-1.904	0.098	1	1	18.314	13.286	10.056	25.964	23.073	10.361	12.443	18.082
	APOE	apolipoprotein E	11.68	58.661	-4.16	1.024	2.852e-06	0.0004496	0.073	1.024	0.912	1	1	-1.205	0.403	1	1	-1.007	0.972	1	1	-1.194	0.376	1	1	-1.619	0.035	1	1	-2.033	0.003959	0.268	1	-1.931	0.007792	0.352	1	-4.16	2.852e-06	0.0004496	0.073	46.758	41.323	34.328	58.661	57.069	32.929	24.927	23.4
	APOH	apolipoprotein H (beta-2-glycoprotein I)	0	0.081	'-inf	1.424	0.808	1	1	'-inf	0.808	1	1	'-inf	0.808	1	1	'-inf	0.808	1	1	'-inf	0.808	1	1	'-inf	0.808	1	1	1.023	0.997	1	1	1.424	0.948	1	1	'-inf	0.808	1	1	0.059	0	0	0	0	0	0.066	0.081
	APOL1	apolipoprotein L, 1	9.392	24.031	1.182	2.498	0.02	0.457	1	1.812	0.202	1	1	1.802	0.203	1	1	2.345	0.028	0.457	1	2.157	0.042	0.592	1	2.498	0.02	1	1	2.051	0.087	1	1	2.16	0.075	1	1	1.182	0.73	1	1	7.645	11.958	12.187	22.648	24.031	21.783	16.994	15.961
	APOL2	apolipoprotein L, 2	21.616	71.119	1.184	3.203	8.987e-07	7.942e-05	0.023	2	0.021	1	1	1.859	0.041	1	1	3.203	8.987e-07	7.942e-05	0.023	1.866	0.016	0.315	1	1.594	0.108	1	1	1.821	0.036	1	1	1.538	0.161	1	1	1.184	0.599	1	1	17.575	30.343	28.901	71.119	47.776	31.949	34.681	26.131
	APOL3	apolipoprotein L, 3	0.841	1.456	2.654	4.848	0.389	1	1	4.66	0.427	1	1	3.188	0.576	1	1	2.654	0.606	1	1	3.316	0.482	1	1	2.71	0.609	1	1	4.288	0.418	1	1	4.848	0.389	1	1	2.687	0.625	1	1	0.301	1.212	0.85	1.01	1.456	0.931	1.4	1.412
	APOL6	apolipoprotein L, 6	1.157	6.128	-1.162	5.354	0.062	1	1	3.824	0.168	1	1	5.354	0.062	1	1	2.719	0.271	1	1	1.29	0.81	1	1	2.09	0.461	1	1	2.431	0.366	1	1	2.222	0.444	1	1	-1.162	0.906	1	1	1.294	4.271	6.128	4.445	2.433	3.085	3.409	2.779
	APOLD1	apolipoprotein L domain containing 1	0.538	1.623	-5.891	-1.194	0.247	1	1	-1.194	0.865	1	1	-1.555	0.689	1	1	-2.795	0.403	1	1	-5.891	0.247	1	1	-2.409	0.46	1	1	-1.48	0.708	1	1	-1.778	0.608	1	1	-1.392	0.749	1	1	2.174	1.572	1.236	0.982	0.538	1.029	1.592	1.182
	APOM	apolipoprotein M	0	1.238	'-inf	1.637	0.439	1	1	-1.206	0.925	1	1	-3.677	0.622	1	1	1.637	0.745	1	1	-3.376	0.62	1	1	-3.797	0.607	1	1	'-inf	0.439	1	1	-1.761	0.791	1	1	1.155	0.934	1	1	0.599	0.428	0.144	1.238	0.258	0.18	0	0.329
	APOO	apolipoprotein O	18.857	26.061	-2.072	1.038	0.02	0.368	1	1.038	0.894	1	1	-1.125	0.685	1	1	-1.625	0.102	1	1	-2.072	0.02	0.368	1	-1.543	0.146	1	1	-1.337	0.315	1	1	-1.329	0.336	1	1	-1.069	0.808	1	1	26.81	24.024	21.088	20.838	18.857	19.823	21.73	19.496
	APOOL	apolipoprotein O-like	5.56	9.773	-1.768	1.149	0.291	1	1	-1.091	0.868	1	1	-1.303	0.627	1	1	-1.155	0.767	1	1	-1.768	0.291	1	1	-1.059	0.906	1	1	-1.049	0.923	1	1	-1.039	0.939	1	1	1.149	0.769	1	1	8.186	6.478	5.56	8.95	6.746	8.815	8.461	7.616
	APOPT1	apoptogenic 1, mitochondrial	14.736	25.197	-1.018	1.26	0.511	1	1	1.099	0.796	1	1	1.26	0.511	1	1	1.117	0.737	1	1	1.113	0.737	1	1	1.033	0.924	1	1	1.111	0.758	1	1	1.108	0.772	1	1	-1.018	0.961	1	1	15.534	14.736	17.311	21.915	25.197	18.306	18.71	16.632
	APP	amyloid beta (A4) precursor protein	63.109	116.503	-2.051	1.483	2.918e-05	0.00192	0.745	1.353	0.038	1	1	1.483	0.005404	0.271	1	-1.736	0.0009242	0.035	1	-2.051	2.918e-05	0.00192	0.745	-1.217	0.199	1	1	-1.061	0.691	1	1	1.03	0.847	1	1	-1.432	0.028	0.914	1	88.813	103.681	116.503	64.608	63.109	83.204	90.699	88.374
	APPBP2	amyloid beta precursor protein (cytoplasmic tail) binding protein 2	4.618	13.992	-2.112	2.049	0.11	1	1	1.37	0.523	1	1	2.049	0.11	1	1	-2.112	0.212	1	1	-2.104	0.206	1	1	-1.228	0.694	1	1	-1.092	0.863	1	1	1.194	0.718	1	1	-1.132	0.812	1	1	7.721	9.131	13.992	4.618	5.348	7.171	7.662	8.913
	APPL1	adaptor protein, phosphotyrosine interaction, PH domain and leucine zipper containing 1	2.682	10.723	-2.805	2.036	0.16	1	1	1.736	0.301	1	1	2.036	0.164	1	1	-2.805	0.166	1	1	-2.798	0.16	1	1	-1.752	0.393	1	1	-2.014	0.309	1	1	-1.516	0.522	1	1	-1.817	0.375	1	1	5.955	8.922	10.723	2.682	3.102	3.878	3.204	3.797
	APPL2	adaptor protein, phosphotyrosine interaction, PH domain and leucine zipper containing 2	5.865	14.316	-2.29	1.428	0.102	1	1	1.324	0.494	1	1	1.428	0.373	1	1	-2.29	0.102	1	1	-2.172	0.113	1	1	-1.356	0.491	1	1	-1.462	0.405	1	1	-1.867	0.21	1	1	-1.977	0.173	1	1	11.33	12.944	14.316	6.25	7.602	9.531	8.401	5.865
	APRT	adenine phosphoribosyltransferase	27.353	110.265	-1.416	1.987	4.675e-05	0.00277	1	-1.316	0.247	1	1	-1.416	0.147	1	1	1.987	4.675e-05	0.00277	1	1.728	0.001119	0.04	1	1.157	0.464	1	1	1.206	0.349	1	1	1.253	0.269	1	1	1.593	0.014	0.568	1	43.788	28.721	27.353	109.898	110.265	57.785	57.214	53.037
	APTX	aprataxin	8.968	17.711	1.144	1.824	0.139	1	1	1.241	0.646	1	1	1.144	0.777	1	1	1.343	0.478	1	1	1.371	0.427	1	1	1.297	0.545	1	1	1.214	0.661	1	1	1.165	0.74	1	1	1.824	0.139	1	1	8.862	9.493	8.968	15.03	17.711	13.111	11.664	9.983
	AQP1	aquaporin 1	0	0.041	1	'inf	0.839	1	1	1	1	1	1	1	1	1	1	'inf	0.839	1	1	1	1	1	1	1	1	1	1	1	1	1	1	'inf	0.874	1	1	'inf	0.852	1	1	0	0	0	0.041	0	0	0	0.025
	AQP11	aquaporin 11	0.303	1.574	-11.176	-1.595	0.178	1	1	-1.605	0.662	1	1	-1.91	0.565	1	1	-3.296	0.34	1	1	-11.176	0.178	1	1	-2.166	0.489	1	1	-1.6	0.649	1	1	-1.595	0.658	1	1	-2.189	0.49	1	1	2.323	1.249	1.076	0.89	0.303	1.223	1.574	1.407
	AQP3	aquaporin 3 (Gill blood group)	0	0.061	'-inf	-4.261	0.612	1	1	-4.438	0.726	1	1	-4.261	0.73	1	1	-5.311	0.701	1	1	'-inf	0.612	1	1	'-inf	0.612	1	1	'-inf	0.612	1	1	-6.555	0.69	1	1	'-inf	0.612	1	1	0.257	0.05	0.053	0.061	0	0	0	0.038
	AQP4	aquaporin 4	0.033	0.157	-5.364	1.151	0.775	1	1	-1.19	0.966	1	1	-1.149	0.972	1	1	-5.364	0.775	1	1	-3.813	0.799	1	1	-3.956	0.799	1	1	-2.206	0.863	1	1	1.151	0.969	1	1	-3.175	0.822	1	1	0.141	0.102	0.109	0.033	0.054	0.041	0.069	0.157
	AQP6	aquaporin 6, kidney specific	0	0.035	1	'inf	0.852	1	1	1	1	1	1	1	1	1	1	1	1	1	1	1	1	1	1	1	1	1	1	'inf	0.852	1	1	1	1	1	1	1	1	1	1	0	0	0	0	0	0	0.035	0
	AQP7	aquaporin 7	0	0.056	1	'inf	0.813	1	1	1	1	1	1	1	1	1	1	1	1	1	1	1	1	1	1	1	1	1	1	1	1	1	1	'inf	0.813	1	1	1	1	1	1	0	0	0	0	0	0	0	0.056
	AQR	aquarius intron-binding spliceosomal factor	3.62	9.372	-1.781	2.075	0.184	1	1	1.529	0.473	1	1	2.075	0.184	1	1	-1.781	0.41	1	1	-1.754	0.41	1	1	1.019	0.975	1	1	-1.282	0.705	1	1	-1.052	0.937	1	1	-1.07	0.915	1	1	5.105	6.739	9.372	3.62	4.241	5.932	4.317	4.691
	ARAF	v-raf murine sarcoma 3611 viral oncogene homolog	16.433	25.868	-1.126	1.1	0.713	1	1	1.023	0.946	1	1	1.069	0.841	1	1	1.1	0.751	1	1	-1.121	0.713	1	1	1.013	0.967	1	1	-1.126	0.72	1	1	-1.083	0.813	1	1	-1.044	0.895	1	1	18.609	16.433	17.6	25.868	24.187	21.506	17.91	16.605
	ARAP1	ArfGAP with RhoGAP domain, ankyrin repeat and PH domain 1	11.773	17.657	-1.153	1.424	0.334	1	1	1.187	0.664	1	1	1.038	0.927	1	1	-1.153	0.714	1	1	-1.063	0.869	1	1	1.099	0.8	1	1	1.118	0.767	1	1	1.424	0.334	1	1	1.097	0.809	1	1	12.824	13.138	11.773	14.05	17.584	16.078	15.537	17.657
	ARAP2	ArfGAP with RhoGAP domain, ankyrin repeat and PH domain 2	1.593	5.539	-1.84	2.166	0.284	1	1	2.166	0.284	1	1	2.013	0.335	1	1	-1.623	0.588	1	1	-1.529	0.621	1	1	-1.462	0.667	1	1	-1.482	0.66	1	1	-1.798	0.543	1	1	-1.84	0.524	1	1	2.963	5.539	5.277	2.306	2.825	2.312	2.168	1.593
	ARAP3	ArfGAP with RhoGAP domain, ankyrin repeat and PH domain 3	0.176	0.353	-1.485	1.438	0.89	1	1	1.107	0.972	1	1	-1.187	0.956	1	1	-1.409	0.91	1	1	-1.485	0.896	1	1	1.261	0.93	1	1	1.103	0.972	1	1	1.323	0.919	1	1	1.438	0.89	1	1	0.236	0.226	0.176	0.212	0.232	0.339	0.282	0.302
	ARCN1	archain 1	20.357	41.263	-1.369	1.661	0.039	1	1	1.431	0.161	1	1	1.661	0.039	1	1	-1.369	0.256	1	1	-1.311	0.308	1	1	-1.158	0.586	1	1	-1.058	0.832	1	1	-1.333	0.32	1	1	-1.192	0.525	1	1	28.08	34.688	41.263	25.911	31.205	27.659	28.761	20.357
	AREG	amphiregulin	7.896	30.187	-5.345	1.208	3.814e-05	0.002382	0.974	1.208	0.471	1	1	-1.48	0.189	1	1	-3.453	0.0005644	0.023	1	-5.345	3.814e-05	0.002382	0.974	-3.576	0.000512	0.061	1	-3.036	0.001575	0.134	1	-1.751	0.067	1	1	-2.348	0.009254	0.424	1	28.962	30.187	17.308	10.596	7.896	9.236	10.339	15.988
	AREGB	amphiregulin B	13.816	71.122	-5.835	1.49	5.555e-09	8.295e-07	0.0001419	1.49	0.027	1	1	-1.202	0.369	1	1	-3.819	5.842e-07	5.234e-05	0.015	-5.835	5.555e-09	8.295e-07	0.0001419	-3.603	1.442e-06	0.0003378	0.037	-3.219	6.173e-06	0.001151	0.158	-1.74	0.012	0.497	1	-2.403	0.0002426	0.022	1	55.317	71.122	40.702	18.299	13.816	17.509	18.621	30.724
	ARF1	ADP-ribosylation factor 1	301.349	430.378	-1.486	1.15	1.951e-07	1.898e-05	0.004981	1.139	0.072	1	1	1.15	0.051	1	1	-1.486	1.951e-07	1.898e-05	0.004981	-1.315	0.0001294	0.006799	1	-1.107	0.156	1	1	-1.281	0.0009718	0.093	1	-1.246	0.00406	0.219	1	-1.265	0.001868	0.122	1	388.377	381.873	395.165	330.241	430.378	400.244	328.525	301.349
	ARF3	ADP-ribosylation factor 3	28.746	37.181	-1.284	1.478	0.12	1	1	1.198	0.497	1	1	1.478	0.12	1	1	-1.015	0.952	1	1	-1.284	0.342	1	1	-1.061	0.822	1	1	-1.064	0.815	1	1	1.363	0.214	1	1	1.117	0.666	1	1	28.223	29.173	36.896	35.108	32.02	30.35	28.746	37.181
	ARF4	ADP-ribosylation factor 4	153.266	207.308	-1.425	1.348	0.001237	0.044	1	1.3	0.012	1	1	1.348	0.003836	0.214	1	-1.188	0.106	1	1	-1.425	0.001237	0.044	1	1.027	0.795	1	1	-1.076	0.494	1	1	-1.096	0.407	1	1	1.013	0.903	1	1	173.794	195.012	207.308	184.799	177.728	203.595	175.022	153.266
	ARF5	ADP-ribosylation factor 5	23.16	54.722	-1.18	1.519	0.072	1	1	1.001	0.998	1	1	-1.18	0.544	1	1	1.402	0.124	1	1	-1.01	0.966	1	1	-1.145	0.596	1	1	-1.155	0.577	1	1	1.519	0.072	1	1	1.331	0.223	1	1	30.906	26.697	23.16	54.722	44.594	30.786	28.988	45.389
	ARF6	ADP-ribosylation factor 6	30.026	55.393	-2.622	1.15	3.873e-05	0.002413	0.989	1.15	0.463	1	1	1.087	0.662	1	1	-1.845	0.004208	0.115	1	-2.622	3.873e-05	0.002413	0.989	-1.525	0.04	1	1	-1.318	0.167	1	1	-1.577	0.034	0.974	1	-1.932	0.003243	0.194	1	55.81	55.393	53.689	38.212	31.012	41.735	45.887	34.213
	ARFGAP1	ADP-ribosylation factor GTPase activating protein 1	12.118	22.18	-1.145	1.112	0.717	1	1	1.046	0.906	1	1	-1.061	0.879	1	1	1.112	0.755	1	1	1.047	0.89	1	1	-1.145	0.717	1	1	1.025	0.945	1	1	1.057	0.88	1	1	-1.004	0.991	1	1	14.531	13.122	12.118	20.419	22.18	14.478	16.145	14.851
	ARFGAP2	ADP-ribosylation factor GTPase activating protein 2	6.124	9.107	-1.857	-1.29	0.229	1	1	-1.29	0.605	1	1	-1.448	0.463	1	1	-1.602	0.33	1	1	-1.603	0.319	1	1	-1.857	0.229	1	1	-1.431	0.457	1	1	-1.38	0.51	1	1	-1.651	0.321	1	1	10.02	6.704	6.124	7.901	9.107	6.155	7.59	7.017
	ARFGAP3	ADP-ribosylation factor GTPase activating protein 3	29.42	43.628	-2.012	1.214	0.005647	0.143	1	1.099	0.675	1	1	1.214	0.375	1	1	-1.416	0.134	1	1	-2.012	0.005647	0.143	1	-1.088	0.701	1	1	-1.023	0.918	1	1	-1.175	0.488	1	1	-1.276	0.298	1	1	40.615	38.534	43.628	36.223	29.42	42.57	43.034	33.398
	ARFGEF1	ADP-ribosylation factor guanine nucleotide-exchange factor 1 (brefeldin A-inhibited)	5.582	11.663	-1.713	1.742	0.236	1	1	1.472	0.43	1	1	1.742	0.236	1	1	-1.713	0.344	1	1	-1.619	0.378	1	1	-1.182	0.748	1	1	-1.046	0.929	1	1	1.057	0.914	1	1	-1.185	0.749	1	1	7.568	9.617	11.663	5.582	6.81	7.301	7.839	7.728
	ARFGEF2	ADP-ribosylation factor guanine nucleotide-exchange factor 2 (brefeldin A-inhibited)	2.732	7.592	-2.133	1.86	0.294	1	1	1.44	0.563	1	1	1.86	0.294	1	1	-2.133	0.33	1	1	-1.944	0.37	1	1	-1.209	0.777	1	1	-1.126	0.858	1	1	-1.217	0.778	1	1	-1.511	0.57	1	1	4.613	5.733	7.592	2.732	3.458	4.352	4.439	3.665
	ARFIP1	ADP-ribosylation factor interacting protein 1	6.499	10.392	-1.715	1.496	0.323	1	1	1.479	0.415	1	1	1.496	0.397	1	1	-1.408	0.516	1	1	-1.715	0.323	1	1	1.033	0.946	1	1	-1.134	0.806	1	1	-1.154	0.786	1	1	-1.256	0.667	1	1	7.854	10.029	10.392	7.045	6.674	9.258	7.505	6.58
	ARFIP2	ADP-ribosylation factor interacting protein 2	6.183	9.011	-1.517	1.278	0.445	1	1	1.256	0.659	1	1	-1.044	0.938	1	1	-1.436	0.511	1	1	-1.517	0.445	1	1	-1.139	0.804	1	1	-1.19	0.746	1	1	1.278	0.622	1	1	1.138	0.797	1	1	7.295	7.906	6.183	6.418	7.009	7.303	6.642	9.011
	ARFRP1	ADP-ribosylation factor related protein 1	12.132	23.146	-1.777	-1.046	0.104	0.989	1	-1.288	0.478	1	1	-1.304	0.456	1	1	-1.046	0.884	1	1	-1.777	0.104	0.989	1	-1.495	0.25	1	1	-1.71	0.143	1	1	-1.527	0.243	1	1	-1.403	0.332	1	1	19.17	12.848	13.009	23.146	15.723	14.625	12.151	12.132
	ARG2	arginase 2	1.251	3.739	-1.133	2.305	0.37	1	1	1.792	0.59	1	1	1.203	0.875	1	1	-1.133	0.915	1	1	1.182	0.872	1	1	2.305	0.37	1	1	2.201	0.411	1	1	-1.099	0.938	1	1	1.019	0.987	1	1	1.422	2.2	1.514	1.586	2.45	3.739	3.392	1.251
	ARGLU1	arginine and glutamate rich 1	14.154	50.667	-3.046	1.678	0.0004717	0.02	1	1.603	0.037	1	1	1.678	0.02	0.679	1	-3.046	0.0004717	0.02	1	-2.749	0.0008845	0.033	1	-1.576	0.087	1	1	-1.758	0.041	1	1	-1.361	0.243	1	1	-1.874	0.027	0.896	1	34.132	47.211	50.667	14.154	18.095	24.704	21.046	24.245
	ARHGAP1	Rho GTPase activating protein 1	14.842	25.62	-1.819	1.184	0.069	0.795	1	1.016	0.96	1	1	1.007	0.982	1	1	-1.514	0.193	1	1	-1.819	0.069	0.795	1	-1.721	0.107	1	1	-1.378	0.315	1	1	1.184	0.56	1	1	-1.086	0.786	1	1	22.393	19.633	19.95	18.687	17.936	14.842	17.609	25.62
	ARHGAP10	Rho GTPase activating protein 10	2.073	6.669	-2.354	2.252	0.224	1	1	1.892	0.361	1	1	2.252	0.224	1	1	-1.773	0.507	1	1	-2.354	0.354	1	1	-1.22	0.801	1	1	-1.638	0.569	1	1	-1.158	0.856	1	1	-1.336	0.726	1	1	3.348	5.468	6.669	2.385	2.073	3.13	2.215	2.794
	ARHGAP11A	Rho GTPase activating protein 11A	6.015	16.746	-2.071	2.13	0.068	1	1	1.606	0.286	1	1	2.13	0.068	1	1	-1.629	0.345	1	1	-2.071	0.181	1	1	-1.442	0.471	1	1	-1.368	0.536	1	1	-1.428	0.496	1	1	-1.508	0.432	1	1	8.888	12.318	16.746	6.893	6.252	7.028	7.044	6.015
	ARHGAP11B	Rho GTPase activating protein 11B	0.717	3.679	-2.044	3.101	0.252	1	1	2.191	0.463	1	1	3.101	0.252	1	1	1.331	0.789	1	1	-1.797	0.662	1	1	-2.044	0.621	1	1	-2.028	0.626	1	1	2.001	0.508	1	1	1.177	0.888	1	1	1.341	2.536	3.679	2.255	1.088	0.748	0.717	2.594
	ARHGAP12	Rho GTPase activating protein 12	2.196	3.714	-1.658	1.68	0.528	1	1	1.054	0.954	1	1	1.68	0.528	1	1	-1.387	0.725	1	1	-1.658	0.598	1	1	-1.147	0.879	1	1	1.316	0.737	1	1	1.346	0.723	1	1	1.149	0.871	1	1	2.499	2.274	3.714	2.276	2.196	2.485	3.563	3.252
	ARHGAP15	Rho GTPase activating protein 15	0	0.038	1	'inf	0.845	1	1	1	1	1	1	'inf	0.845	1	1	1	1	1	1	1	1	1	1	1	1	1	1	1	1	1	1	1	1	1	1	1	1	1	1	0	0	0.038	0	0	0	0	0
	ARHGAP17	Rho GTPase activating protein 17	17.433	33.732	-1.226	1.283	0.369	1	1	1.045	0.888	1	1	-1.099	0.767	1	1	1.208	0.484	1	1	1.019	0.946	1	1	1.077	0.795	1	1	1.283	0.369	1	1	-1.226	0.524	1	1	-1.132	0.686	1	1	22.107	19.931	17.797	33.732	32.813	27.152	30.727	17.433
	ARHGAP18	Rho GTPase activating protein 18	2.66	10.125	-2.685	1.291	0.158	1	1	1.121	0.835	1	1	1.204	0.728	1	1	-1.41	0.542	1	1	-1.178	0.753	1	1	1.291	0.601	1	1	1.123	0.821	1	1	-1.939	0.305	1	1	-2.685	0.158	1	1	6.874	6.648	7.322	6.157	8.505	10.125	8.366	3.426
	ARHGAP19	Rho GTPase activating protein 19	1.647	3.66	-2.067	1.389	0.449	1	1	1.262	0.773	1	1	1.389	0.675	1	1	-2.067	0.449	1	1	-2.004	0.455	1	1	-1.617	0.596	1	1	-1.519	0.642	1	1	-1.748	0.558	1	1	-1.411	0.699	1	1	2.979	3.245	3.66	1.82	2.166	2.101	2.126	1.647
	ARHGAP21	Rho GTPase activating protein 21	2.909	12.117	-3.027	1.965	0.115	1	1	1.722	0.271	1	1	1.965	0.156	1	1	-3.027	0.116	1	1	-2.958	0.115	1	1	-1.62	0.416	1	1	-1.405	0.554	1	1	-1.414	0.557	1	1	-1.866	0.32	1	1	6.97	10.357	12.117	2.909	3.434	4.906	5.375	4.764
	ARHGAP23	Rho GTPase activating protein 23	6.798	15.085	-1.445	2.038	0.098	1	1	1.767	0.204	1	1	2.038	0.098	1	1	-1.137	0.789	1	1	-1.445	0.464	1	1	1.167	0.734	1	1	1.639	0.244	1	1	1.403	0.457	1	1	-1.279	0.634	1	1	8.366	12.761	15.085	9.297	8.439	11.138	14.857	11.343
	ARHGAP24	Rho GTPase activating protein 24	0.072	0.326	-1.458	3.651	0.71	1	1	1.995	0.862	1	1	3.651	0.71	1	1	1.643	0.893	1	1	1.546	0.904	1	1	1.456	0.924	1	1	-1.114	0.981	1	1	3.081	0.747	1	1	-1.458	0.938	1	1	0.101	0.174	0.326	0.209	0.227	0.168	0.098	0.3
	ARHGAP25	Rho GTPase activating protein 25	0	0	'-inf	'-inf	0.895	1	1	'-inf	0.895	1	1	'-inf	0.895	1	1	'-inf	0.895	1	1	'-inf	0.895	1	1	'-inf	0.895	1	1	'-inf	0.895	1	1	'-inf	0.895	1	1	'-inf	0.895	1	1	0.018	0	0	0	0	0	0	0
	ARHGAP26	Rho GTPase activating protein 26	2.372	3.667	-1.939	1.314	0.46	1	1	1.264	0.765	1	1	1.314	0.724	1	1	-1.668	0.558	1	1	-1.939	0.46	1	1	-1.361	0.713	1	1	-1.11	0.896	1	1	1.079	0.923	1	1	-1.106	0.901	1	1	3.155	3.443	3.667	2.389	2.372	2.644	3.08	3.29
	ARHGAP27	Rho GTPase activating protein 27	0.613	1.832	-1.736	2.221	0.529	1	1	1.53	0.759	1	1	2.221	0.529	1	1	1.139	0.922	1	1	-1.254	0.875	1	1	-1.736	0.738	1	1	1.016	0.991	1	1	1.685	0.689	1	1	1.096	0.948	1	1	0.933	1.232	1.832	1.342	1.084	0.613	1.027	1.519
	ARHGAP28	Rho GTPase activating protein 28	0	0.511	'-inf	1.552	0.537	1	1	1.552	0.839	1	1	1.261	0.918	1	1	-26.937	0.558	1	1	'-inf	0.537	1	1	-3.249	0.704	1	1	-3.626	0.69	1	1	-1.898	0.814	1	1	-1.184	0.943	1	1	0.382	0.511	0.426	0.018	0	0.134	0.114	0.194
	ARHGAP29	Rho GTPase activating protein 29	3.892	16.633	-2.09	3.368	0.011	0.445	1	2.133	0.151	1	1	3.368	0.011	0.445	1	-1.408	0.584	1	1	-2.09	0.285	1	1	-1.077	0.9	1	1	1.317	0.614	1	1	1.548	0.422	1	1	-1.192	0.777	1	1	5.582	10.275	16.633	5.008	3.892	5.911	7.969	8.352
	ARHGAP30	Rho GTPase activating protein 30	0	0.073	'-inf	1.182	0.837	1	1	-1.803	0.943	1	1	-1.719	0.947	1	1	'-inf	0.837	1	1	1.182	0.978	1	1	'-inf	0.837	1	1	'-inf	0.837	1	1	-5.122	0.88	1	1	-1.284	0.973	1	1	0.042	0.02	0.022	0	0.073	0	0	0.007965
	ARHGAP31	Rho GTPase activating protein 31	0.52	2.307	-2.186	2.381	0.452	1	1	1.757	0.649	1	1	2.381	0.452	1	1	-1.311	0.845	1	1	-1.796	0.693	1	1	-1.062	0.964	1	1	-1.824	0.7	1	1	-1.302	0.856	1	1	-2.186	0.636	1	1	1.095	1.661	2.307	1.055	0.888	1.176	0.651	0.813
	ARHGAP32	Rho GTPase activating protein 32	0.153	1.046	-5.698	1.974	0.547	1	1	1.284	0.889	1	1	1.974	0.675	1	1	-2.95	0.65	1	1	-5.698	0.547	1	1	-1.511	0.835	1	1	-1.59	0.819	1	1	-1.171	0.934	1	1	-1.286	0.896	1	1	0.599	0.664	1.046	0.257	0.153	0.452	0.408	0.495
	ARHGAP33	Rho GTPase activating protein 33	0.053	0.389	-3.673	2.347	0.763	1	1	1.377	0.923	1	1	1.38	0.922	1	1	1.275	0.936	1	1	-1.58	0.899	1	1	-3.673	0.787	1	1	-1.287	0.944	1	1	2.347	0.763	1	1	1.929	0.82	1	1	0.171	0.204	0.209	0.276	0.158	0.053	0.144	0.389
	ARHGAP35	Rho GTPase activating protein 35	2.357	4.479	-1.836	1.547	0.482	1	1	1.256	0.767	1	1	1.547	0.551	1	1	-1.755	0.518	1	1	-1.836	0.482	1	1	-1.151	0.858	1	1	1.068	0.93	1	1	1.22	0.791	1	1	1.001	0.999	1	1	3.274	3.55	4.479	2.357	2.599	3.243	3.791	3.86
	ARHGAP39	Rho GTPase activating protein 39	0.77	1.938	-2.073	2	0.562	1	1	-1.041	0.977	1	1	2	0.562	1	1	-1.152	0.915	1	1	-2.073	0.639	1	1	-1.031	0.981	1	1	-1.509	0.781	1	1	1.005	0.997	1	1	1.143	0.918	1	1	1.096	0.908	1.938	1.201	0.77	1.211	0.787	1.064
	ARHGAP4	Rho GTPase activating protein 4	0	0.058	1	'inf	0.81	1	1	1	1	1	1	'inf	0.848	1	1	1	1	1	1	1	1	1	1	1	1	1	1	1	1	1	1	'inf	0.81	1	1	1	1	1	1	0	0	0.037	0	0	0	0	0.058
	ARHGAP40	Rho GTPase activating protein 40	4.439	15.911	-2.462	-1.097	0.083	1	1	-1.097	0.828	1	1	-2.462	0.084	1	1	-1.188	0.667	1	1	-1.131	0.748	1	1	-1.311	0.519	1	1	-1.173	0.698	1	1	-1.794	0.215	1	1	-2.402	0.083	1	1	12.353	9.714	4.439	13.138	15.911	10.748	11.414	6.655
	ARHGAP42	Rho GTPase activating protein 42	1.207	5.822	-2.379	3.13	0.147	1	1	2.026	0.416	1	1	3.13	0.147	1	1	-2.201	0.497	1	1	-2.379	0.459	1	1	-1.406	0.743	1	1	-1.227	0.84	1	1	-1.143	0.895	1	1	-1.336	0.781	1	1	2.103	3.677	5.822	1.207	1.288	1.706	1.858	1.778
	ARHGAP5	Rho GTPase activating protein 5	2.227	8.78	-4.778	1.359	0.046	0.622	1	1.347	0.558	1	1	1.359	0.542	1	1	-3.953	0.065	0.807	1	-4.778	0.046	0.622	1	-1.752	0.344	1	1	-1.778	0.337	1	1	-1.441	0.528	1	1	-1.798	0.333	1	1	7.301	8.488	8.78	2.333	2.227	4.752	4.45	4.899
	ARHGAP6	Rho GTPase activating protein 6	0	0.027	1	'inf	0.87	1	1	1	1	1	1	1	1	1	1	1	1	1	1	1	1	1	1	1	1	1	1	'inf	0.87	1	1	1	1	1	1	1	1	1	1	0	0	0	0	0	0	0.027	0
	ARHGAP8	Rho GTPase activating protein 8	0	0.079	1	'inf	0.778	1	1	1	1	1	1	'inf	0.778	1	1	1	1	1	1	1	1	1	1	1	1	1	1	1	1	1	1	1	1	1	1	1	1	1	1	0	0	0.079	0	0	0	0	0
	ARHGAP9	Rho GTPase activating protein 9	0	0.061	1	'inf	0.805	1	1	1	1	1	1	1	1	1	1	1	1	1	1	1	1	1	1	1	1	1	1	'inf	0.805	1	1	1	1	1	1	1	1	1	1	0	0	0	0	0	0	0.061	0
	ARHGDIA	Rho GDP dissociation inhibitor (GDI) alpha	131.135	292.636	-1.202	1.421	0.0002263	0.011	1	-1.028	0.811	1	1	-1.051	0.669	1	1	1.421	0.0002263	0.011	1	1.229	0.031	0.488	1	-1.032	0.774	1	1	1.015	0.89	1	1	-1.202	0.116	1	1	-1.024	0.83	1	1	163.035	136.881	137.278	292.636	291.906	180.257	179.344	131.135
	ARHGDIB	Rho GDP dissociation inhibitor (GDI) beta	0	0.224	'-inf	-7.946	0.156	1	1	'-inf	0.156	1	1	-7.946	0.246	1	1	-14.199	0.199	1	1	-19.302	0.186	1	1	-22.645	0.184	1	1	'-inf	0.156	1	1	-12.956	0.208	1	1	-27.234	0.179	1	1	2.011	0	0.224	0.179	0.152	0.101	0	0.15
	ARHGEF1	Rho guanine nucleotide exchange factor (GEF) 1	10.851	25.551	-1.208	1.286	0.456	1	1	-1.208	0.632	1	1	-1.092	0.818	1	1	1.156	0.661	1	1	1.155	0.652	1	1	-1.007	0.985	1	1	1.081	0.824	1	1	1.153	0.687	1	1	1.286	0.456	1	1	15.183	10.851	12.298	22.17	25.551	17.201	17.784	16.919
	ARHGEF10	Rho guanine nucleotide exchange factor (GEF) 10	0.977	4.923	-1.926	2.859	0.207	1	1	1.62	0.61	1	1	2.859	0.207	1	1	-1.882	0.583	1	1	-1.785	0.602	1	1	-1.562	0.688	1	1	-1.279	0.817	1	1	-1.926	0.589	1	1	-1.608	0.676	1	1	1.947	2.723	4.923	1.307	1.589	1.422	1.65	0.977
	ARHGEF10L	Rho guanine nucleotide exchange factor (GEF) 10-like	1.44	3.277	-1.021	2.065	0.441	1	1	1.175	0.884	1	1	-1.009	0.994	1	1	1.277	0.803	1	1	-1.016	0.987	1	1	-1.021	0.984	1	1	1.71	0.571	1	1	2.065	0.441	1	1	1.225	0.845	1	1	1.642	1.665	1.44	2.648	2.354	1.834	3.042	3.277
	ARHGEF11	Rho guanine nucleotide exchange factor (GEF) 11	1.373	2.534	-1.338	1.97	0.515	1	1	1.68	0.633	1	1	1.97	0.515	1	1	-1.338	0.809	1	1	-1.334	0.806	1	1	-1.052	0.965	1	1	1.331	0.789	1	1	1.374	0.772	1	1	1.181	0.881	1	1	1.454	2.109	2.534	1.373	1.588	1.577	2.097	1.931
	ARHGEF12	Rho guanine nucleotide exchange factor (GEF) 12	1.808	4.768	-2.122	1.815	0.422	1	1	1.461	0.628	1	1	1.815	0.422	1	1	-1.269	0.775	1	1	-2.122	0.428	1	1	-1.873	0.507	1	1	1.104	0.9	1	1	-1.059	0.946	1	1	1.298	0.732	1	1	2.97	3.745	4.768	2.957	2.04	1.808	3.554	2.711
	ARHGEF16	Rho guanine nucleotide exchange factor (GEF) 16	0	0.094	1	'inf	0.76	1	1	1	1	1	1	1	1	1	1	1	1	1	1	'inf	0.786	1	1	1	1	1	1	'inf	0.76	1	1	1	1	1	1	1	1	1	1	0	0	0	0	0.074	0	0.094	0
	ARHGEF17	Rho guanine nucleotide exchange factor (GEF) 17	6.114	9.745	-1.115	1.471	0.438	1	1	1.051	0.928	1	1	1.008	0.988	1	1	-1.115	0.836	1	1	-1.038	0.941	1	1	-1.038	0.943	1	1	1.289	0.609	1	1	1.471	0.438	1	1	1.229	0.685	1	1	6.855	6.22	6.114	7.763	9.627	7.53	9.575	9.745
	ARHGEF18	Rho/Rac guanine nucleotide exchange factor (GEF) 18	5.115	9.566	-1.171	1.696	0.328	1	1	1.352	0.598	1	1	1.696	0.328	1	1	1.216	0.711	1	1	1.138	0.803	1	1	1.146	0.805	1	1	1.191	0.752	1	1	-1.027	0.965	1	1	-1.171	0.795	1	1	5.766	6.727	8.651	8.858	9.566	7.535	7.443	5.427
	ARHGEF19	Rho guanine nucleotide exchange factor (GEF) 19	0.831	2.381	-2.311	1.013	0.493	1	1	-1.338	0.785	1	1	-2.311	0.493	1	1	-1.868	0.566	1	1	-1.916	0.546	1	1	-1.906	0.562	1	1	1.013	0.989	1	1	-1.185	0.867	1	1	1.008	0.994	1	1	2.17	1.399	0.831	1.468	1.651	1.299	2.381	1.77
	ARHGEF2	Rho/Rac guanine nucleotide exchange factor (GEF) 2	5.154	12.6	-1.74	1.277	0.316	1	1	1.277	0.605	1	1	1.154	0.766	1	1	1.156	0.741	1	1	-1.158	0.751	1	1	1.037	0.937	1	1	1.023	0.961	1	1	-1.595	0.393	1	1	-1.74	0.316	1	1	8.632	9.516	8.809	12.6	10.863	10.213	9.573	5.23
	ARHGEF25	Rho guanine nucleotide exchange factor (GEF) 25	1.447	3.133	-1.503	1.602	0.601	1	1	-1.196	0.869	1	1	-1.051	0.962	1	1	-1.503	0.701	1	1	-1.181	0.863	1	1	-1.019	0.984	1	1	1.441	0.682	1	1	1.602	0.601	1	1	1.436	0.689	1	1	2.006	1.447	1.689	1.686	2.475	2.244	3.133	3.105
	ARHGEF26	Rho guanine nucleotide exchange factor (GEF) 26	1.603	3.008	-2.674	1.027	0.311	1	1	1.027	0.973	1	1	-1.021	0.98	1	1	-2.674	0.311	1	1	-2.185	0.384	1	1	-1.539	0.606	1	1	-1.533	0.613	1	1	-1.684	0.556	1	1	-1.636	0.57	1	1	3.393	3.008	2.941	1.603	2.263	2.514	2.398	1.947
	ARHGEF3	Rho guanine nucleotide exchange factor (GEF) 3	0.355	1.89	-6.057	1.482	0.336	1	1	1.482	0.722	1	1	1.328	0.801	1	1	-4.514	0.383	1	1	-6.057	0.336	1	1	-4.039	0.407	1	1	-1.992	0.617	1	1	-1.359	0.809	1	1	-1.998	0.618	1	1	1.478	1.89	1.735	0.413	0.355	0.417	0.804	1.051
	ARHGEF33	Rho guanine nucleotide exchange factor (GEF) 33	0	0.048	1	'inf	0.826	1	1	1	1	1	1	1	1	1	1	1	1	1	1	1	1	1	1	'inf	0.826	1	1	1	1	1	1	1	1	1	1	1	1	1	1	0	0	0	0	0	0.048	0	0
	ARHGEF35	Rho guanine nucleotide exchange factor (GEF) 35	1.53	5.445	-2.749	1.952	0.334	1	1	1.352	0.709	1	1	1.447	0.64	1	1	-1.379	0.71	1	1	-2.749	0.334	1	1	-1.676	0.579	1	1	-1.768	0.55	1	1	1.952	0.352	1	1	1.328	0.712	1	1	2.886	3.367	3.695	2.643	1.53	1.964	1.769	5.445
	ARHGEF37	Rho guanine nucleotide exchange factor (GEF) 37	0.028	0.465	-3.965	3.231	0.686	1	1	1.467	0.92	1	1	-3.965	0.815	1	1	1.825	0.851	1	1	1.254	0.947	1	1	3.231	0.686	1	1	2.742	0.742	1	1	1.313	0.942	1	1	-2.31	0.866	1	1	0.126	0.16	0.028	0.291	0.23	0.465	0.375	0.16
	ARHGEF40	Rho guanine nucleotide exchange factor (GEF) 40	1.662	3.301	-2.71	1.12	0.322	1	1	1.12	0.89	1	1	1.101	0.906	1	1	-1.326	0.733	1	1	-2.71	0.322	1	1	-1.597	0.597	1	1	-1.015	0.985	1	1	-1.014	0.986	1	1	-1.836	0.517	1	1	3.091	2.987	3.011	2.946	1.662	2.207	3.301	2.946
	ARHGEF5	Rho guanine nucleotide exchange factor (GEF) 5	3.771	9.563	-1.659	2.29	0.144	1	1	1.392	0.615	1	1	1.06	0.933	1	1	-1.042	0.95	1	1	-1.659	0.487	1	1	-1.307	0.706	1	1	1.174	0.802	1	1	2.29	0.144	1	1	1.561	0.461	1	1	4.32	5.189	4.053	5.24	3.794	3.771	5.497	9.563
	ARHGEF6	Rac/Cdc42 guanine nucleotide exchange factor (GEF) 6	0.017	0.154	-1.159	11.721	0.729	1	1	11.721	0.729	1	1	6.562	0.813	1	1	-1.159	0.99	1	1	2.28	0.921	1	1	4.449	0.847	1	1	6.014	0.809	1	1	4.917	0.844	1	1	2.779	0.909	1	1	0.015	0.154	0.089	0.017	0.051	0.077	0.1	0.073
	ARHGEF7	Rho guanine nucleotide exchange factor (GEF) 7	9.834	20.663	-1.938	1.553	0.107	1	1	1.381	0.359	1	1	1.553	0.197	1	1	-1.658	0.205	1	1	-1.938	0.107	1	1	-1.324	0.461	1	1	-1.198	0.63	1	1	-1.302	0.502	1	1	-1.59	0.256	1	1	15.043	17.936	20.663	11.461	11.312	12.956	13.611	11.172
	ARHGEF9	Cdc42 guanine nucleotide exchange factor (GEF) 9	0.718	1.065	-2.34	-1.21	0.583	1	1	-1.278	0.863	1	1	-1.3	0.854	1	1	-2.077	0.63	1	1	-2.34	0.583	1	1	-1.716	0.711	1	1	-1.21	0.887	1	1	-1.599	0.75	1	1	-1.37	0.822	1	1	1.189	0.802	0.809	0.723	0.74	0.79	1.065	0.718
	ARID1A	AT rich interactive domain 1A (SWI-like)	4.714	6.901	-1.432	1.258	0.577	1	1	1.157	0.817	1	1	1.193	0.777	1	1	-1.356	0.639	1	1	-1.432	0.577	1	1	1.075	0.903	1	1	1.258	0.693	1	1	1.027	0.967	1	1	1.055	0.931	1	1	5.061	5.056	5.34	4.714	5.151	6.207	6.901	5.022
	ARID1B	AT rich interactive domain 1B (SWI1-like)	1.432	2.61	1.028	2.676	0.38	1	1	1.79	0.636	1	1	2.676	0.38	1	1	1.028	0.982	1	1	1.145	0.909	1	1	1.319	0.82	1	1	1.333	0.815	1	1	1.634	0.685	1	1	1.386	0.791	1	1	1.102	1.703	2.61	1.432	1.84	1.659	1.593	1.741
	ARID2	AT rich interactive domain 2 (ARID, RFX-like)	0.453	1.581	-2.625	1.899	0.599	1	1	1.712	0.689	1	1	1.899	0.623	1	1	-2.625	0.599	1	1	-2.201	0.644	1	1	-1.311	0.858	1	1	-1.218	0.896	1	1	1.179	0.907	1	1	-1.024	0.987	1	1	0.941	1.391	1.581	0.453	0.623	0.819	0.838	1.073
	ARID3A	AT rich interactive domain 3A (BRIGHT-like)	1.048	1.965	-1.051	1.858	0.614	1	1	1.293	0.858	1	1	1.677	0.7	1	1	1.002	0.999	1	1	-1.051	0.971	1	1	1.834	0.617	1	1	1.858	0.614	1	1	1.816	0.641	1	1	1.251	0.87	1	1	0.939	1.048	1.393	1.189	1.302	1.965	1.891	1.648
	ARID3B	AT rich interactive domain 3B (BRIGHT-like)	1.427	7.146	-1.711	3.13	0.129	1	1	3.13	0.129	1	1	3.067	0.134	1	1	2.207	0.264	1	1	2.087	0.285	1	1	1.476	0.63	1	1	1.878	0.416	1	1	1.804	0.467	1	1	-1.711	0.61	1	1	2.35	6.349	6.376	6.552	7.146	3.956	4.783	4.097
	ARID3C	AT rich interactive domain 3C (BRIGHT-like)	0	0	'-inf	'-inf	0.81	1	1	'-inf	0.81	1	1	'-inf	0.81	1	1	'-inf	0.81	1	1	'-inf	0.81	1	1	'-inf	0.81	1	1	'-inf	0.81	1	1	'-inf	0.81	1	1	'-inf	0.81	1	1	0.058	0	0	0	0	0	0	0
	ARID4A	AT rich interactive domain 4A (RBP1-like)	0.89	1.963	-1.175	2.452	0.482	1	1	1.803	0.678	1	1	1.579	0.752	1	1	-1.175	0.917	1	1	-1.138	0.931	1	1	1.212	0.893	1	1	1.072	0.963	1	1	2.452	0.482	1	1	1.556	0.749	1	1	0.828	1.289	1.157	0.89	1.061	1.145	0.963	1.963
	ARID4B	AT rich interactive domain 4B (RBP1-like)	1.997	4.548	-1.347	2.582	0.259	1	1	2.059	0.417	1	1	2.582	0.259	1	1	-1.26	0.82	1	1	-1.347	0.767	1	1	1.076	0.938	1	1	1.047	0.963	1	1	1.291	0.788	1	1	1.339	0.752	1	1	1.991	3.538	4.548	1.997	2.154	2.444	2.259	2.484
	ARID5A	AT rich interactive domain 5A (MRF1-like)	0.677	3.781	-2.143	1.949	0.483	1	1	1.012	0.992	1	1	1.949	0.516	1	1	1.907	0.483	1	1	1.729	0.546	1	1	1.116	0.92	1	1	-1.094	0.938	1	1	-2.143	0.592	1	1	-1.081	0.947	1	1	1.501	1.31	2.587	3.614	3.781	1.909	1.486	0.677
	ARID5B	AT rich interactive domain 5B (MRF1-like)	0.855	3.041	-1.112	5.403	0.187	1	1	5.403	0.187	1	1	3.447	0.372	1	1	1.247	0.888	1	1	-1.112	0.949	1	1	1.993	0.628	1	1	1.53	0.783	1	1	2.342	0.558	1	1	1.427	0.823	1	1	0.652	3.041	1.989	1.027	0.855	1.483	1.082	1.477
	ARIH1	ariadne RBR E3 ubiquitin protein ligase 1	7.542	15.157	-1.786	1.607	0.232	1	1	1.277	0.565	1	1	1.607	0.238	1	1	-1.786	0.232	1	1	-1.704	0.255	1	1	-1.109	0.81	1	1	-1.133	0.776	1	1	-1.042	0.926	1	1	-1.234	0.642	1	1	10.663	11.756	15.157	7.542	9.12	10.963	10.2	9.894
	ARIH2	ariadne RBR E3 ubiquitin protein ligase 2	16.224	27.725	-1.308	1.177	0.41	1	1	1.026	0.935	1	1	1.177	0.587	1	1	-1	1	1	1	-1.245	0.459	1	1	1.042	0.887	1	1	1.078	0.795	1	1	-1.308	0.41	1	1	-1.131	0.69	1	1	21.952	19.433	22.857	27.725	25.69	26.084	25.653	16.224
	ARL1	ADP-ribosylation factor-like 1	24.639	41.009	-2.294	1.143	0.001628	0.054	1	1.084	0.723	1	1	1.143	0.547	1	1	-2.079	0.004925	0.128	1	-2.294	0.001628	0.054	1	-1.392	0.16	1	1	-1.5	0.095	1	1	-1.338	0.227	1	1	-1.437	0.134	1	1	40.544	37.919	41.009	24.639	25.758	33.212	29.299	29.285
	ARL13B	ADP-ribosylation factor-like 13B	1.821	11.318	-3.75	2.731	0.064	1	1	2.026	0.225	1	1	2.731	0.064	1	1	-2.504	0.257	1	1	-3.75	0.144	1	1	-1.648	0.492	1	1	-1.877	0.408	1	1	-1.515	0.571	1	1	-1.282	0.719	1	1	4.685	8.193	11.318	2.364	1.821	3.242	2.706	2.989
	ARL14	ADP-ribosylation factor-like 14	0	0.124	1	'inf	0.725	1	1	'inf	0.725	1	1	1	1	1	1	1	1	1	1	1	1	1	1	'inf	0.766	1	1	1	1	1	1	'inf	0.763	1	1	1	1	1	1	0	0.124	0	0	0	0.089	0	0.091
	ARL15	ADP-ribosylation factor-like 15	0.406	3.108	-5.068	2.155	0.341	1	1	1.903	0.52	1	1	2.155	0.426	1	1	-5.068	0.341	1	1	-3.735	0.39	1	1	1.007	0.995	1	1	-1.256	0.843	1	1	-2.353	0.541	1	1	-2.526	0.512	1	1	1.63	2.678	3.108	0.406	0.636	1.873	1.407	0.67
	ARL16	ADP-ribosylation factor-like 16	39.62	92.544	-1.107	1.495	0.019	0.352	1	-1.043	0.843	1	1	-1.094	0.673	1	1	1.495	0.019	0.352	1	-1.038	0.842	1	1	-1.044	0.828	1	1	-1.07	0.736	1	1	-1.107	0.627	1	1	1.117	0.569	1	1	49.002	40.554	39.62	92.544	68.787	53.53	49.614	42.788
	ARL17A	ADP-ribosylation factor-like 17A	1.62	4.03	-3.204	1.279	0.239	1	1	-1.093	0.911	1	1	1.279	0.736	1	1	-1.25	0.768	1	1	-3.204	0.239	1	1	-1.658	0.545	1	1	-1.45	0.647	1	1	-1.052	0.947	1	1	-1.707	0.532	1	1	3.562	2.812	4.03	3.6	1.62	2.45	2.661	3.272
	ARL17B	ADP-ribosylation factor-like 17B	0.171	4.947	-21.898	1.749	0.09	1	1	1.749	0.436	1	1	1.529	0.562	1	1	-1.769	0.513	1	1	-2.317	0.366	1	1	-21.898	0.09	1	1	-3.862	0.228	1	1	-1.102	0.904	1	1	-2.035	0.448	1	1	3.277	4.947	4.433	2.34	2.061	0.171	0.92	2.875
	ARL2	ADP-ribosylation factor-like 2	7.196	26.116	-1.54	2.156	0.023	0.758	1	1.102	0.811	1	1	-1.54	0.346	1	1	-1.184	0.671	1	1	-1.203	0.634	1	1	1.181	0.654	1	1	1.534	0.224	1	1	2.156	0.023	0.758	1	1.159	0.699	1	1	12.531	11.92	7.196	13.373	15.185	16.872	20.83	26.116
	ARL2BP	ADP-ribosylation factor-like 2 binding protein	40.162	52.535	-1.749	1.162	0.008628	0.197	1	1.162	0.445	1	1	-1.025	0.904	1	1	-1.648	0.019	0.356	1	-1.749	0.008628	0.197	1	-1.294	0.204	1	1	-1.296	0.207	1	1	-1.076	0.716	1	1	-1.313	0.19	1	1	52.394	52.535	45.231	40.162	43.659	46.188	43.82	47.081
	ARL3	ADP-ribosylation factor-like 3	11.834	22.94	-1.948	1.5	0.096	0.947	1	1.131	0.731	1	1	-1.038	0.92	1	1	-1.397	0.367	1	1	-1.948	0.096	0.947	1	-1.418	0.357	1	1	-1.215	0.595	1	1	1.5	0.213	1	1	1.315	0.406	1	1	15.818	15.446	13.485	14.307	11.834	12.726	14.104	22.94
	ARL4A	ADP-ribosylation factor-like 4A	12.329	20.489	-1.634	1.049	0.158	1	1	-1.314	0.45	1	1	1.049	0.885	1	1	-1.158	0.649	1	1	-1.634	0.158	1	1	-1.141	0.687	1	1	-1.217	0.56	1	1	-1.348	0.4	1	1	-1.127	0.719	1	1	18.775	12.329	17.429	20.489	16.746	18.768	16.717	13.465
	ARL4C	ADP-ribosylation factor-like 4C	47.558	118.817	-3.321	1.27	3.476e-11	7.399e-09	8.878e-07	1.27	0.074	1	1	-1.153	0.326	1	1	-2.505	4.945e-08	5.24e-06	0.001263	-3.321	3.476e-11	7.399e-09	8.878e-07	-2.379	2.47e-07	7.088e-05	0.006309	-1.633	0.00126	0.113	1	-1.121	0.417	1	1	-1.283	0.083	1	1	108.397	118.817	83.156	54.658	47.558	51.957	71.954	93.454
	ARL4D	ADP-ribosylation factor-like 4D	3.989	7.245	-2.07	-1.033	0.248	1	1	-1.078	0.895	1	1	-1.531	0.49	1	1	-2.07	0.248	1	1	-1.734	0.347	1	1	-1.165	0.778	1	1	-1.033	0.952	1	1	-1.266	0.683	1	1	-1.085	0.881	1	1	6.904	5.529	3.989	4.213	5.803	6.757	7.245	5.273
	ARL5A	ADP-ribosylation factor-like 5A	12.48	26.443	-1.395	1.897	0.045	1	1	1.471	0.256	1	1	1.897	0.045	1	1	-1.395	0.369	1	1	-1.317	0.439	1	1	1.147	0.68	1	1	-1.071	0.848	1	1	-1.221	0.598	1	1	1.042	0.906	1	1	15.761	20.009	26.443	14.273	17.444	20.625	15.956	12.48
	ARL5B	ADP-ribosylation factor-like 5B	0.92	5.166	-3.009	2.436	0.251	1	1	2.269	0.302	1	1	2.436	0.251	1	1	-2.771	0.383	1	1	-3.009	0.351	1	1	-1.866	0.554	1	1	-2.822	0.386	1	1	-2.134	0.5	1	1	-1.981	0.529	1	1	2.397	4.693	5.166	1.093	1.161	1.465	0.92	1.085
	ARL6	ADP-ribosylation factor-like 6	1.192	2.988	-1.873	1.947	0.486	1	1	1.805	0.547	1	1	1.947	0.486	1	1	1.284	0.792	1	1	-1.873	0.599	1	1	-1.339	0.795	1	1	-1.024	0.982	1	1	-1.219	0.862	1	1	-1.512	0.727	1	1	1.734	2.702	2.988	2.814	1.349	1.477	1.836	1.375
	ARL6IP1	ADP-ribosylation factor-like 6 interacting protein 1	171.337	219.133	-1.623	1.298	8.702e-06	0.0006838	0.222	1.162	0.145	1	1	1.298	0.008775	0.383	1	-1.187	0.092	0.985	1	-1.623	8.702e-06	0.0006838	0.222	-1.236	0.044	1	1	-1.162	0.15	1	1	-1.016	0.875	1	1	1.01	0.918	1	1	190.853	191.343	219.133	203.159	171.337	176.13	177.939	181.494
	ARL6IP4	ADP-ribosylation-like factor 6 interacting protein 4	55.232	229.819	-1.554	1.875	4.552e-08	4.884e-06	0.001162	-1.148	0.371	1	1	-1.554	0.007511	0.341	1	1.875	4.552e-08	4.884e-06	0.001162	1.386	0.006465	0.158	1	1.263	0.074	1	1	1.3	0.047	1	1	1.386	0.015	0.565	1	1.557	0.000516	0.042	1	97.044	72.979	55.232	229.819	196.016	139.804	136.685	129.958
	ARL6IP5	ADP-ribosylation-like factor 6 interacting protein 5	9.778	19.013	-2.914	1.099	0.008968	0.204	1	1.098	0.773	1	1	1.099	0.77	1	1	-2.085	0.05	0.685	1	-2.914	0.008968	0.204	1	-2.045	0.059	1	1	-1.592	0.191	1	1	-1.387	0.35	1	1	-1.379	0.351	1	1	19.555	18.536	19.013	11.848	9.778	10.908	13.315	13.628
	ARL6IP6	ADP-ribosylation-like factor 6 interacting protein 6	3.869	17.023	-4.677	1.55	0.009674	0.217	1	1.232	0.599	1	1	1.55	0.243	1	1	-2.494	0.066	0.811	1	-4.677	0.009674	0.217	1	-1.681	0.247	1	1	-2.024	0.14	1	1	-1.108	0.804	1	1	-1.53	0.339	1	1	12.418	13.21	17.023	6.291	3.869	8.428	6.651	10.831
	ARL8A	ADP-ribosylation factor-like 8A	7.136	15.362	-1.669	1.605	0.233	1	1	1.605	0.233	1	1	1.54	0.278	1	1	-1.266	0.583	1	1	-1.669	0.261	1	1	-1.593	0.32	1	1	-1.302	0.555	1	1	-1.1	0.828	1	1	-1.614	0.316	1	1	11.086	15.362	15.101	11.06	9.682	7.94	9.23	9.739
	ARL8B	ADP-ribosylation factor-like 8B	131.284	251.626	-1.426	1.639	6.172e-07	0.0001336	0.016	1.345	0.00446	0.666	1	1.639	6.172e-07	0.0001336	0.016	-1.165	0.151	1	1	-1.426	0.001233	0.044	1	1.12	0.261	1	1	-1.03	0.784	1	1	-1.278	0.033	0.968	1	-1.252	0.046	1	1	173.527	201.479	251.626	188.23	177.384	221.681	182.66	131.284
	ARL9	ADP-ribosylation factor-like 9	0.445	1.387	-3.584	1.31	0.489	1	1	1.043	0.976	1	1	1.162	0.911	1	1	-1.821	0.694	1	1	-3.584	0.489	1	1	-1.321	0.844	1	1	-1.449	0.8	1	1	1.31	0.832	1	1	-1.551	0.77	1	1	1.095	0.986	1.126	0.76	0.445	0.946	0.819	1.387
	ARMC1	armadillo repeat containing 1	12.896	25.949	-2.346	1.371	0.018	0.34	1	1.371	0.28	1	1	1.34	0.316	1	1	-2.145	0.033	0.511	1	-2.346	0.018	0.34	1	-1.33	0.368	1	1	-1.174	0.603	1	1	-1.21	0.551	1	1	-1.205	0.553	1	1	21.898	25.916	25.949	12.896	13.601	18.782	20.206	17.488
	ARMC10	armadillo repeat containing 10	19.886	26.773	-1.571	1.233	0.137	1	1	1.233	0.453	1	1	-1.048	0.874	1	1	-1.571	0.137	1	1	-1.508	0.161	1	1	-1.316	0.351	1	1	-1.371	0.295	1	1	-1.045	0.878	1	1	-1.11	0.716	1	1	25.149	26.773	21.234	20.223	24.299	21.795	19.886	23.257
	ARMC2	armadillo repeat containing 2	0.93	2.478	-3.726	1.029	0.3	1	1	1.029	0.976	1	1	-1.315	0.787	1	1	-1.815	0.563	1	1	-3.726	0.3	1	1	-1.345	0.758	1	1	-2.09	0.503	1	1	-1.31	0.785	1	1	1.003	0.997	1	1	2.378	2.112	1.6	1.655	0.93	2.016	1.233	1.755
	ARMC3	armadillo repeat containing 3	0	0.139	'-inf	3.368	0.816	1	1	2.678	0.858	1	1	3.368	0.816	1	1	-2.365	0.914	1	1	-1.69	0.941	1	1	-1.77	0.939	1	1	-1.915	0.932	1	1	1.059	0.993	1	1	'-inf	0.829	1	1	0.047	0.108	0.139	0.025	0.04	0.03	0.026	0.048
	ARMC4	armadillo repeat containing 4	0.212	1.348	-5.661	1.648	0.453	1	1	1.648	0.711	1	1	1.186	0.906	1	1	-5.661	0.453	1	1	-1.993	0.676	1	1	-1.614	0.765	1	1	-1.175	0.913	1	1	-1.063	0.967	1	1	1	1	1	1	0.948	1.348	0.994	0.212	0.693	0.67	0.874	0.862
	ARMC5	armadillo repeat containing 5	1.489	8.314	-1.165	3.356	0.084	0.942	1	-1.003	0.998	1	1	-1.165	0.888	1	1	3.356	0.084	0.942	1	2.8	0.14	1	1	2.229	0.317	1	1	1.826	0.48	1	1	1.57	0.622	1	1	1.342	0.752	1	1	1.961	1.687	1.489	8.314	8.003	4.985	3.881	2.975
	ARMC6	armadillo repeat containing 6	8.94	16.385	-1.259	1.171	0.604	1	1	-1.038	0.932	1	1	1.171	0.702	1	1	1.013	0.973	1	1	-1.035	0.928	1	1	-1.042	0.919	1	1	1.062	0.881	1	1	-1.259	0.604	1	1	1.021	0.96	1	1	11.641	9.683	12.057	14.904	16.385	12.742	13.396	8.94
	ARMC7	armadillo repeat containing 7	6.261	15.825	1.01	1.925	0.147	1	1	1.228	0.698	1	1	1.01	0.985	1	1	1.789	0.179	1	1	1.511	0.344	1	1	1.442	0.437	1	1	1.704	0.245	1	1	1.896	0.168	1	1	1.925	0.147	1	1	7.004	7.426	6.261	15.825	15.419	11.522	12.938	12.838
	ARMC8	armadillo repeat containing 8	5.52	14.088	-3.328	1.086	0.015	0.296	1	-1.002	0.996	1	1	1.086	0.825	1	1	-2.835	0.028	0.465	1	-3.328	0.015	0.296	1	-1.933	0.125	1	1	-2.047	0.104	1	1	-2.476	0.055	1	1	-2.76	0.035	1	1	14.661	12.631	14.088	6.533	6.42	8.649	7.762	5.724
	ARMC9	armadillo repeat containing 9	15.859	31.893	1.155	2.041	0.02	0.841	1	1.275	0.508	1	1	1.776	0.089	1	1	1.469	0.226	1	1	1.242	0.5	1	1	1.303	0.432	1	1	2.041	0.02	0.841	1	1.755	0.088	1	1	1.155	0.685	1	1	14.417	15.859	22.65	26.761	26.088	21.427	31.893	24.457
	ARMCX1	armadillo repeat containing, X-linked 1	1.429	5.401	1.005	3.101	0.175	1	1	1.321	0.798	1	1	1.005	0.996	1	1	1.34	0.764	1	1	1.071	0.946	1	1	2.579	0.268	1	1	3.101	0.175	1	1	1.688	0.598	1	1	1.834	0.525	1	1	1.607	1.833	1.429	2.72	2.507	4.728	5.401	2.623
	ARMCX2	armadillo repeat containing, X-linked 2	6.133	17.059	-2.646	1.406	0.05	0.657	1	1.063	0.882	1	1	-1.198	0.675	1	1	-2.585	0.057	0.74	1	-2.646	0.05	0.657	1	-1.311	0.515	1	1	1.148	0.714	1	1	1.406	0.359	1	1	1.035	0.929	1	1	12.553	11.515	9.273	6.133	6.914	10.922	15.624	17.059
	ARMCX3	armadillo repeat containing, X-linked 3	10.395	20.096	-1.641	1.424	0.238	1	1	1.346	0.426	1	1	1.424	0.335	1	1	-1.641	0.238	1	1	-1.187	0.645	1	1	1.305	0.444	1	1	1.174	0.658	1	1	-1.015	0.97	1	1	-1.05	0.899	1	1	13.503	15.692	17.012	10.395	16.576	20.096	17.18	12.862
	ARMCX5	armadillo repeat containing, X-linked 5	2.367	4.71	-2.34	1.346	0.311	1	1	1.346	0.663	1	1	1.166	0.826	1	1	-1.962	0.405	1	1	-2.34	0.311	1	1	-1.484	0.603	1	1	-1.568	0.563	1	1	-1.38	0.675	1	1	-1.781	0.477	1	1	4.056	4.71	4.185	2.612	2.525	3.118	2.803	2.841
	ARMCX6	armadillo repeat containing, X-linked 6	19.57	45.622	-1.555	1.173	0.111	1	1	-1.358	0.256	1	1	-1.555	0.111	1	1	-1.197	0.454	1	1	-1.099	0.68	1	1	-1.164	0.533	1	1	1.04	0.868	1	1	1.173	0.495	1	1	-1.151	0.571	1	1	34.395	21.856	19.57	36.299	45.622	33.707	38.752	38.999
	ARNT	aryl hydrocarbon receptor nuclear translocator	2.778	6.406	-2.365	1.584	0.277	1	1	1.42	0.581	1	1	1.584	0.455	1	1	-2.057	0.35	1	1	-2.365	0.277	1	1	-1.663	0.49	1	1	-1.784	0.446	1	1	-1.147	0.843	1	1	-1.321	0.693	1	1	4.573	5.603	6.406	2.807	2.818	3.136	2.778	3.854
	ARNT2	aryl-hydrocarbon receptor nuclear translocator 2	0.103	0.615	1.153	6.15	0.545	1	1	1.552	0.92	1	1	1.42	0.937	1	1	2.092	0.839	1	1	1.402	0.931	1	1	2.081	0.845	1	1	6.15	0.545	1	1	1.153	0.975	1	1	2.326	0.823	1	1	0.092	0.124	0.116	0.244	0.189	0.219	0.615	0.103
	ARNTL	aryl hydrocarbon receptor nuclear translocator-like	1.132	2.217	-1.617	1.484	0.707	1	1	1.484	0.724	1	1	1.447	0.74	1	1	-1.617	0.707	1	1	-1.303	0.821	1	1	1.342	0.78	1	1	-1.095	0.938	1	1	1.042	0.972	1	1	-1.313	0.828	1	1	1.448	1.855	1.854	1.132	1.62	2.217	1.433	1.459
	ARNTL2	aryl hydrocarbon receptor nuclear translocator-like 2	3.583	17.393	-2.21	2.401	0.038	1	1	1.588	0.318	1	1	2.401	0.038	1	1	-1.496	0.443	1	1	-1.478	0.444	1	1	1.18	0.718	1	1	-1.394	0.531	1	1	-2.21	0.196	1	1	-2.006	0.238	1	1	8.19	11.229	17.393	6.916	8.074	11.021	6.369	3.583
	ARPC1A	actin related protein 2/3 complex, subunit 1A, 41kDa	80.587	147.151	1.013	1.242	0.104	1	1	1.048	0.762	1	1	1.078	0.623	1	1	1.242	0.104	1	1	1.133	0.345	1	1	1.156	0.299	1	1	1.173	0.258	1	1	1.013	0.93	1	1	1.083	0.583	1	1	89.108	80.587	84.942	139.841	147.151	117.479	113.261	87.278
	ARPC1B	actin related protein 2/3 complex, subunit 1B, 41kDa	74.962	158.24	-1.196	1.326	0.028	1	1	1.073	0.622	1	1	-1.196	0.237	1	1	1.061	0.649	1	1	1.072	0.585	1	1	1.171	0.227	1	1	1.326	0.028	1	1	1.075	0.601	1	1	1.051	0.716	1	1	101.342	93.881	74.962	135.863	158.24	135.309	145.582	105.34
	ARPC2	actin related protein 2/3 complex, subunit 2, 34kDa	198.805	288.771	-1.517	1.287	1.084e-05	0.0007669	0.277	1.148	0.123	1	1	1.287	0.00356	0.202	1	-1.517	1.084e-05	0.0007669	0.277	-1.495	1.275e-05	0.0009412	0.326	-1.231	0.022	1	1	-1.358	0.001197	0.109	1	-1.113	0.244	1	1	-1.326	0.002856	0.173	1	253.713	251.334	288.771	211.297	247.366	235.115	202.498	220.319
	ARPC3	actin related protein 2/3 complex, subunit 3, 21kDa	248.001	325.155	-1.661	1.08	3.026e-09	4.684e-07	7.729e-05	1.08	0.347	1	1	-1.079	0.363	1	1	-1.598	5.827e-08	6.074e-06	0.001488	-1.661	3.026e-09	4.684e-07	7.729e-05	-1.228	0.012	0.797	1	-1.175	0.048	1	1	1.072	0.379	1	1	-1.182	0.043	1	1	313.798	292.413	257.201	248.001	275.326	291.373	289.453	325.155
	ARPC4	actin related protein 2/3 complex, subunit 4, 20kDa	168.961	197.229	-1.444	1.087	0.0003965	0.017	1	1.073	0.497	1	1	1.087	0.416	1	1	-1.273	0.018	0.345	1	-1.444	0.0003965	0.017	1	-1.199	0.078	1	1	-1.254	0.032	1	1	-1.069	0.521	1	1	-1.158	0.158	1	1	195.496	180.995	187.95	193.946	197.229	185.953	168.961	176.785
	ARPC5	actin related protein 2/3 complex, subunit 5, 16kDa	91.843	109.561	-1.474	1.111	0.009287	0.209	1	1.111	0.474	1	1	1.09	0.555	1	1	-1.105	0.479	1	1	-1.474	0.009287	0.209	1	-1.15	0.338	1	1	-1.026	0.859	1	1	1.002	0.988	1	1	-1.024	0.867	1	1	95.815	91.843	92.394	109.561	94.707	95.065	101.243	92.813
	ARPC5L	actin related protein 2/3 complex, subunit 5-like	58.087	148.777	-1.469	1.334	0.021	0.468	1	-1.135	0.433	1	1	-1.255	0.167	1	1	1.334	0.029	0.468	1	1.018	0.895	1	1	1.102	0.494	1	1	-1.068	0.661	1	1	-1.469	0.021	0.732	1	-1.178	0.293	1	1	88.309	67.173	62.268	148.777	131.05	111.001	89.614	58.087
	ARPP19	cAMP-regulated phosphoprotein, 19kDa	16.884	50.104	-2.419	2.021	0.002864	0.152	1	1.55	0.082	1	1	2.021	0.002864	0.171	1	-1.666	0.081	0.92	1	-2.419	0.006123	0.152	1	-1.202	0.499	1	1	-1.45	0.199	1	1	-1.297	0.366	1	1	-1.258	0.414	1	1	28.029	37.493	50.104	21.252	16.884	26.599	20.943	20.891
	ARPP21	cAMP-regulated phosphoprotein, 21kDa	0	0.031	'-inf	-1.164	0.839	1	1	-1.164	0.984	1	1	'-inf	0.839	1	1	'-inf	0.839	1	1	'-inf	0.839	1	1	'-inf	0.839	1	1	'-inf	0.839	1	1	'-inf	0.839	1	1	'-inf	0.839	1	1	0.041	0.031	0	0	0	0	0	0
	ARRB1	arrestin, beta 1	0.007084	0.152	-5.287	3.109	0.823	1	1	1.916	0.92	1	1	1.684	0.937	1	1	3.109	0.823	1	1	-1.091	0.99	1	1	1.65	0.935	1	1	2.859	0.848	1	1	-5.287	0.884	1	1	-1.371	0.967	1	1	0.039	0.064	0.058	0.152	0.052	0.073	0.12	0.007084
	ARRB2	arrestin, beta 2	2.921	4.875	-2.178	-1.05	0.324	1	1	-1.226	0.782	1	1	-1.295	0.728	1	1	-1.131	0.853	1	1	-2.178	0.324	1	1	-1.494	0.584	1	1	-1.438	0.619	1	1	-1.05	0.943	1	1	-1.243	0.759	1	1	4.365	3.072	2.982	4.875	2.921	3.333	3.29	4.017
	ARRDC1	arrestin domain containing 1	3.299	9.118	-1.882	1.68	0.33	1	1	-1.469	0.572	1	1	-1.41	0.608	1	1	-1.411	0.58	1	1	-1.395	0.583	1	1	-1.882	0.359	1	1	-1.332	0.65	1	1	1.68	0.33	1	1	-1.256	0.716	1	1	5.614	3.299	3.523	5.025	5.865	3.403	4.568	9.118
	ARRDC2	arrestin domain containing 2	4.79	11.251	-1.628	1.401	0.402	1	1	1.401	0.498	1	1	-1.316	0.629	1	1	1.187	0.714	1	1	-1.084	0.868	1	1	1.102	0.842	1	1	-1.012	0.982	1	1	-1.008	0.988	1	1	-1.628	0.402	1	1	7.506	9.076	5.044	11.251	10.091	9.436	8.042	7.198
	ARRDC3	arrestin domain containing 3	0.374	4.648	-32.014	-1.527	0.005981	0.149	1	-1.527	0.455	1	1	-10.243	0.014	0.542	1	-22.051	0.00715	0.169	1	-32.014	0.005981	0.149	1	-10.095	0.013	0.849	1	-8.292	0.017	0.764	1	-2.774	0.118	1	1	-3.517	0.069	1	1	8.224	4.648	0.71	0.471	0.374	0.929	1.075	2.865
	ARRDC4	arrestin domain containing 4	0.06	0.767	-28.823	-1.718	0.24	1	1	-1.718	0.69	1	1	-5.271	0.364	1	1	-19.632	0.25	1	1	-19.094	0.25	1	1	-28.823	0.24	1	1	-8.015	0.306	1	1	-2.939	0.483	1	1	-3.649	0.425	1	1	1.526	0.767	0.256	0.098	0.116	0.06	0.206	0.502
	ARSA	arylsulfatase A	0.933	2.798	-2.021	1.272	0.578	1	1	-1.346	0.803	1	1	-1.651	0.689	1	1	1.272	0.8	1	1	1.072	0.943	1	1	-2.021	0.578	1	1	-1.541	0.714	1	1	-1.165	0.892	1	1	1.048	0.964	1	1	1.741	1.116	0.933	2.798	2.719	0.983	1.225	1.445
	ARSB	arylsulfatase B	2.055	6.221	-2.836	1.591	0.222	1	1	1.413	0.592	1	1	1.591	0.458	1	1	-2.717	0.242	1	1	-2.836	0.222	1	1	-1.524	0.565	1	1	-1.778	0.455	1	1	-1.932	0.413	1	1	-1.596	0.535	1	1	4.421	5.393	6.221	2.055	2.271	3.31	2.695	2.211
	ARSD	arylsulfatase D	0.287	1.953	-6.013	1.478	0.36	1	1	1.043	0.973	1	1	-1.004	0.997	1	1	-6.013	0.36	1	1	-1.303	0.826	1	1	-1.832	0.662	1	1	-1.656	0.711	1	1	1.478	0.725	1	1	-1.316	0.831	1	1	1.367	1.231	1.204	0.287	1.528	0.851	0.894	1.953
	ARSE	arylsulfatase E (chondrodysplasia punctata 1)	5.161	15.646	-1.031	2.864	0.026	0.831	1	1.058	0.927	1	1	1.04	0.948	1	1	1.228	0.7	1	1	-1.031	0.955	1	1	1.629	0.337	1	1	2.048	0.143	1	1	2.864	0.026	0.831	1	2.326	0.08	1	1	5.653	5.161	5.201	8.766	7.986	10.502	12.546	15.646
	ARSG	arylsulfatase G	1.033	2.024	-2.083	1.171	0.551	1	1	1.171	0.883	1	1	-1.493	0.742	1	1	-1.089	0.935	1	1	-2.083	0.551	1	1	-1.007	0.995	1	1	-1.203	0.867	1	1	-1.114	0.923	1	1	-1.537	0.718	1	1	1.744	1.762	1.033	2.024	1.22	1.976	1.571	1.514
	ARSJ	arylsulfatase family, member J	0.556	4.153	-5.991	1.567	0.174	1	1	1.567	0.554	1	1	1.526	0.576	1	1	-2.691	0.333	1	1	-2.993	0.293	1	1	-2.93	0.311	1	1	-5.991	0.174	1	1	-2.549	0.369	1	1	-2.185	0.428	1	1	3.071	4.153	4.147	1.442	1.495	1.196	0.556	1.165
	ARSK	arylsulfatase family, member K	1.807	4.866	-2.189	1.766	0.41	1	1	1.766	0.437	1	1	1.757	0.438	1	1	-2.189	0.41	1	1	-1.764	0.516	1	1	1.005	0.995	1	1	-1.603	0.596	1	1	-1.179	0.845	1	1	1.338	0.693	1	1	3.131	4.773	4.866	1.807	2.587	3.589	2.117	2.568
	ART5	ADP-ribosyltransferase 5	0.09	0.686	1.126	5.35	0.551	1	1	3.32	0.755	1	1	1.151	0.976	1	1	3.011	0.746	1	1	5.35	0.551	1	1	1.126	0.979	1	1	2.108	0.848	1	1	2.291	0.835	1	1	3.948	0.69	1	1	0.088	0.252	0.09	0.335	0.686	0.113	0.201	0.195
	ARTN	artemin	0	0.108	1	'inf	0.743	1	1	1	1	1	1	1	1	1	1	1	1	1	1	1	1	1	1	1	1	1	1	1	1	1	1	'inf	0.743	1	1	1	1	1	1	0	0	0	0	0	0	0	0.108
	ARV1	ARV1 homolog (S. cerevisiae)	12.781	20.675	-1.625	1.189	0.181	1	1	-1.038	0.918	1	1	-1.189	0.637	1	1	-1.508	0.258	1	1	-1.625	0.181	1	1	-1.078	0.823	1	1	1.11	0.748	1	1	1.189	0.6	1	1	1.094	0.786	1	1	17.181	14.29	12.781	14.387	15.407	18.172	20.675	19.747
	ARVCF	armadillo repeat gene deleted in velocardiofacial syndrome	0.033	0.184	-2.688	1.721	0.864	1	1	-2.688	0.866	1	1	-2.684	0.866	1	1	-1.423	0.939	1	1	-1.082	0.985	1	1	-2.615	0.864	1	1	-1.383	0.945	1	1	-1.255	0.962	1	1	1.721	0.887	1	1	0.103	0.033	0.034	0.091	0.138	0.045	0.081	0.079
	ARX	aristaless related homeobox	0	0.095	1	'inf	0.758	1	1	1	1	1	1	1	1	1	1	1	1	1	1	1	1	1	1	1	1	1	1	'inf	0.758	1	1	1	1	1	1	1	1	1	1	0	0	0	0	0	0	0.095	0
	AS3MT	arsenic (+3 oxidation state) methyltransferase	9.835e-05	2.813	-27108.7	1.245	0.126	1	1	1.203	0.841	1	1	1.087	0.929	1	1	-1.325	0.767	1	1	-2.435	0.426	1	1	-27108.7	0.126	1	1	-1.213	0.84	1	1	1.245	0.804	1	1	-615.431	0.127	1	1	2.338	2.427	2.247	2.228	1.399	9.835e-05	2.088	2.813
	ASAH1	N-acylsphingosine amidohydrolase (acid ceramidase) 1	17.698	31.073	-1.919	1.337	0.037	0.552	1	1.337	0.274	1	1	1.307	0.313	1	1	-1.919	0.037	0.552	1	-1.869	0.039	0.565	1	-1.415	0.232	1	1	-1.188	0.537	1	1	-1.027	0.922	1	1	-1.327	0.331	1	1	26.885	31.016	31.073	17.698	20.963	21.676	24.517	25.294
	ASAH2	N-acylsphingosine amidohydrolase (non-lysosomal ceramidase) 2	0.017	0.513	-1.357	36.64	0.491	1	1	18.31	0.644	1	1	36.64	0.491	1	1	10.037	0.704	1	1	-1.357	0.978	1	1	8.889	0.738	1	1	9.144	0.739	1	1	5.554	0.825	1	1	9.893	0.73	1	1	0.016	0.25	0.513	0.201	0.017	0.16	0.157	0.085
	ASAH2B	N-acylsphingosine amidohydrolase (non-lysosomal ceramidase) 2B	2.927	5.159	-1.695	1.248	0.455	1	1	1.02	0.977	1	1	1.248	0.729	1	1	-1.167	0.811	1	1	-1.695	0.455	1	1	-1.201	0.783	1	1	-1.329	0.681	1	1	-1.542	0.557	1	1	-1.601	0.522	1	1	4.671	4.113	5.159	5.056	4.017	4.436	3.81	2.927
	ASAP1	ArfGAP with SH3 domain, ankyrin repeat and PH domain 1	7.197	30.059	-1.966	3.086	0.001087	0.08	1	1.937	0.084	1	1	3.086	0.001087	0.08	1	-1.701	0.258	1	1	-1.966	0.16	1	1	-1.189	0.689	1	1	-1.384	0.475	1	1	-1.479	0.41	1	1	-1.58	0.337	1	1	11.013	18.408	30.059	8.177	8.161	10.567	8.62	7.197
	ASAP2	ArfGAP with SH3 domain, ankyrin repeat and PH domain 2	9.448	23.018	-3.176	1.295	0.004819	0.127	1	1.295	0.397	1	1	1.264	0.443	1	1	-2.183	0.035	0.536	1	-3.176	0.004819	0.127	1	-1.854	0.085	1	1	-1.829	0.094	1	1	-1.352	0.373	1	1	-1.882	0.084	1	1	20.588	23.018	23.016	11.913	9.448	12.663	12.196	14.713
	ASAP3	ArfGAP with SH3 domain, ankyrin repeat and PH domain 3	0.028	0.253	-3.608	2.081	0.846	1	1	1.089	0.986	1	1	1.39	0.942	1	1	-2.027	0.898	1	1	1.934	0.854	1	1	-3.608	0.846	1	1	-1.874	0.909	1	1	2.081	0.855	1	1	-2.027	0.901	1	1	0.09	0.084	0.11	0.056	0.253	0.028	0.052	0.181
	ASB1	ankyrin repeat and SOCS box containing 1	1.881	3.889	-1.967	1.338	0.437	1	1	1.338	0.697	1	1	-1.112	0.897	1	1	-1.563	0.59	1	1	-1.967	0.437	1	1	-1.905	0.471	1	1	-1.94	0.464	1	1	-1.566	0.607	1	1	-1.567	0.601	1	1	3.367	3.889	2.679	2.721	2.495	2.016	1.881	2.078
	ASB12	ankyrin repeat and SOCS box containing 12	0	0.158	1	'inf	0.691	1	1	1	1	1	1	1	1	1	1	1	1	1	1	'inf	0.691	1	1	1	1	1	1	1	1	1	1	'inf	0.803	1	1	'inf	0.769	1	1	0	0	0	0	0.158	0	0	0.062
	ASB13	ankyrin repeat and SOCS box containing 13	1.737	3.264	-2.662	-1.28	0.287	1	1	-1.507	0.628	1	1	-1.865	0.484	1	1	-2.019	0.413	1	1	-2.662	0.287	1	1	-1.28	0.747	1	1	-1.38	0.683	1	1	-1.583	0.584	1	1	-1.625	0.559	1	1	3.662	2.097	1.737	2.291	2.004	3.264	2.876	2.235
	ASB14	ankyrin repeat and SOCS box containing 14	0	1.624	'-inf	2.678	0.402	1	1	2.678	0.487	1	1	-1.775	0.775	1	1	-1.34	0.866	1	1	'-inf	0.402	1	1	-3.486	0.593	1	1	-2.017	0.726	1	1	-3.05	0.626	1	1	1.6	0.752	1	1	0.703	1.624	0.35	0.662	0	0.23	0.378	0.223
	ASB16	ankyrin repeat and SOCS box containing 16	0	1.727	'-inf	1.307	0.25	1	1	1.038	0.976	1	1	1.307	0.822	1	1	'-inf	0.25	1	1	'-inf	0.25	1	1	'-inf	0.25	1	1	-1.842	0.668	1	1	-1.786	0.687	1	1	1.257	0.842	1	1	1.322	1.185	1.529	0	0	0	0.778	0.715
	ASB2	ankyrin repeat and SOCS box containing 2	0	0.439	1	'inf	0.508	1	1	'inf	0.832	1	1	1	1	1	1	'inf	0.804	1	1	'inf	0.606	1	1	1	1	1	1	'inf	0.508	1	1	'inf	0.643	1	1	'inf	0.701	1	1	0	0.045	0	0.062	0.266	0	0.439	0.215
	ASB3	ankyrin repeat and SOCS box containing 3	5.714	15.05	-1.952	2.07	0.093	1	1	1.727	0.229	1	1	2.07	0.093	1	1	-1.67	0.343	1	1	-1.952	0.229	1	1	-1.207	0.708	1	1	-1.359	0.559	1	1	-1.049	0.925	1	1	-1.495	0.459	1	1	8.22	12.251	15.05	6.216	6.135	7.767	6.554	7.577
	ASB5	ankyrin repeat and SOCS box containing 5	0.029	0.728	-13.154	2.242	0.589	1	1	1.53	0.847	1	1	2.242	0.689	1	1	-5.17	0.649	1	1	-4.005	0.674	1	1	-1.018	0.994	1	1	-2.073	0.794	1	1	-4.457	0.672	1	1	-13.154	0.589	1	1	0.367	0.485	0.728	0.09	0.134	0.411	0.192	0.08
	ASB6	ankyrin repeat and SOCS box containing 6	3.714	7.157	-1.431	1.281	0.591	1	1	1.125	0.851	1	1	1.281	0.681	1	1	1.083	0.889	1	1	-1.199	0.762	1	1	-1.278	0.701	1	1	-1.431	0.591	1	1	-1.361	0.648	1	1	-1.193	0.783	1	1	5.23	5.076	5.929	7.157	6.357	4.666	3.96	3.714
	ASB7	ankyrin repeat and SOCS box containing 7	1.834	3.447	-1.585	1.441	0.612	1	1	1.262	0.784	1	1	1.441	0.655	1	1	-1.454	0.679	1	1	-1.585	0.612	1	1	-1.439	0.692	1	1	-1.201	0.836	1	1	1.017	0.984	1	1	-1.532	0.655	1	1	2.704	2.945	3.447	2.349	2.486	2.142	2.441	2.659
	ASB8	ankyrin repeat and SOCS box containing 8	2.994	5.199	-1.756	1.198	0.465	1	1	-1.104	0.896	1	1	1.077	0.917	1	1	-1.106	0.883	1	1	-1.756	0.465	1	1	-1.525	0.583	1	1	1.198	0.785	1	1	1.015	0.983	1	1	1.06	0.933	1	1	4.003	3.131	3.816	4.57	3.321	2.994	5.199	3.927
	ASB9	ankyrin repeat and SOCS box containing 9	7.718	33.331	-1.443	2.442	0.004545	0.295	1	-1.149	0.745	1	1	-1.443	0.414	1	1	1.035	0.927	1	1	-1.342	0.462	1	1	2.044	0.027	1	1	2.442	0.004545	0.295	1	1.625	0.175	1	1	1.613	0.174	1	1	12.592	9.455	7.718	16.457	13.671	29.351	33.331	19.783
	ASCC1	activating signal cointegrator 1 complex subunit 1	8.611	19.181	-2.202	1.444	0.07	0.84	1	1.327	0.426	1	1	1.444	0.289	1	1	-2.202	0.07	0.84	1	-1.941	0.106	1	1	-1.29	0.501	1	1	-1.109	0.779	1	1	-1.008	0.982	1	1	-1.578	0.264	1	1	15.013	17.201	19.181	8.611	11.274	13.27	14.678	14.393
	ASCC2	activating signal cointegrator 1 complex subunit 2	12.927	21.874	1.009	1.233	0.549	1	1	1.126	0.752	1	1	1.009	0.982	1	1	1.164	0.653	1	1	1.036	0.916	1	1	1.127	0.731	1	1	1.045	0.903	1	1	1.146	0.708	1	1	1.233	0.549	1	1	14.484	14.076	12.927	21.293	21.874	18.619	16.401	16.037
	ASCC3	activating signal cointegrator 1 complex subunit 3	3.609	7.945	-2.082	1.51	0.281	1	1	1.494	0.466	1	1	1.51	0.45	1	1	-2.082	0.281	1	1	-1.504	0.498	1	1	1.038	0.946	1	1	-1.066	0.912	1	1	-1.382	0.61	1	1	-1.131	0.835	1	1	5.948	7.671	7.945	3.609	5.765	7.045	6.048	4.159
	ASF1A	anti-silencing function 1A histone chaperone	6.097	15.569	-1.816	1.718	0.193	1	1	1.13	0.801	1	1	1.138	0.788	1	1	-1.807	0.271	1	1	-1.816	0.258	1	1	-1.195	0.715	1	1	1.387	0.449	1	1	1.274	0.595	1	1	1.718	0.193	1	1	8.722	8.504	8.78	6.097	6.999	8.328	13.108	10.738
	ASF1B	anti-silencing function 1B histone chaperone	20.535	33.329	-2.039	1.028	0.012	0.25	1	1.028	0.914	1	1	-1.406	0.219	1	1	-1.692	0.054	0.713	1	-2.039	0.012	0.25	1	-1.353	0.246	1	1	-1.16	0.556	1	1	1.018	0.944	1	1	-1.018	0.942	1	1	32.649	28.972	20.535	24.371	23.328	27.529	30.495	32.116
	ASGR1	asialoglycoprotein receptor 1	0	0.276	'-inf	1.569	0.687	1	1	'-inf	0.687	1	1	'-inf	0.687	1	1	-1.985	0.866	1	1	-1.667	0.892	1	1	-1.83	0.881	1	1	1.569	0.883	1	1	-1.26	0.951	1	1	'-inf	0.687	1	1	0.162	0	0	0.103	0.142	0.101	0.276	0.125
	ASH1L	ash1 (absent, small, or homeotic)-like (Drosophila)	2.686	8.832	-2.696	1.881	0.196	1	1	1.612	0.405	1	1	1.881	0.251	1	1	-2.496	0.229	1	1	-2.696	0.196	1	1	-1.269	0.707	1	1	-1.032	0.958	1	1	-1.184	0.794	1	1	-1.145	0.83	1	1	5.308	7.383	8.832	2.686	2.87	4.77	5.573	4.334
	ASH2L	ash2 (absent, small, or homeotic)-like (Drosophila)	4.19	7.854	-2.83	1.118	0.098	0.959	1	1.118	0.824	1	1	1.047	0.927	1	1	-2.174	0.187	1	1	-2.83	0.098	0.959	1	-1.686	0.346	1	1	-1.484	0.465	1	1	-1.184	0.746	1	1	-1.397	0.533	1	1	8.137	7.854	7.539	4.727	4.19	5.504	5.943	6.643
	ASIP	agouti signaling protein	0.688	4.562	1.979	10.447	0.066	1	1	1.979	0.732	1	1	5.004	0.325	1	1	5.05	0.25	1	1	3.725	0.359	1	1	3.224	0.471	1	1	10.447	0.066	1	1	4.344	0.365	1	1	4.597	0.327	1	1	0.403	0.688	1.783	2.57	2.187	1.481	4.562	1.692
	ASL	argininosuccinate lyase	6.852	16.362	-1.414	1.44	0.367	1	1	1.059	0.906	1	1	-1.161	0.767	1	1	1.44	0.367	1	1	1.035	0.935	1	1	-1.217	0.684	1	1	-1.414	0.495	1	1	1.036	0.94	1	1	-1.084	0.866	1	1	8.995	8.219	6.852	16.362	13.573	8.43	6.896	9.008
	ASMTL	acetylserotonin O-methyltransferase-like	5.403	11.173	-1.675	1.083	0.35	1	1	1.009	0.987	1	1	-1.18	0.753	1	1	1.059	0.899	1	1	-1.279	0.611	1	1	-1.367	0.545	1	1	-1.675	0.35	1	1	1.008	0.987	1	1	1.083	0.867	1	1	8.35	7.269	6.261	11.173	9.51	6.965	5.403	8.133
	ASNA1	arsA arsenite transporter, ATP-binding, homolog 1 (bacterial)	26.114	31.665	-1.797	1.018	0.032	0.494	1	1.018	0.945	1	1	-1.004	0.988	1	1	-1.405	0.191	1	1	-1.797	0.032	0.494	1	-1.265	0.361	1	1	-1.102	0.697	1	1	1.016	0.948	1	1	-1.128	0.637	1	1	32.212	28.302	28.388	28.959	26.114	29.043	31.665	31.642
	ASNS	asparagine synthetase (glutamine-hydrolyzing)	5.884	20.761	-2.308	2.182	0.04	1	1	1.266	0.596	1	1	1.095	0.843	1	1	-2.113	0.159	1	1	-2.308	0.118	1	1	-1.223	0.662	1	1	-1.138	0.778	1	1	2.182	0.04	1	1	1.363	0.453	1	1	9.845	10.754	9.533	5.884	6.215	9.18	9.377	20.761
	ASNSD1	asparagine synthetase domain containing 1	15.146	31.98	-1.461	1.225	0.235	1	1	1.187	0.562	1	1	1.093	0.765	1	1	-1.447	0.235	1	1	-1.238	0.46	1	1	1.225	0.455	1	1	1.03	0.918	1	1	-1.461	0.248	1	1	-1.206	0.542	1	1	22.887	23.439	22.137	19.98	26.935	31.98	25.552	15.146
	ASPG	asparaginase homolog (S. cerevisiae)	0	0.192	'-inf	1.188	0.706	1	1	-1.775	0.898	1	1	'-inf	0.706	1	1	'-inf	0.706	1	1	'-inf	0.706	1	1	1.188	0.96	1	1	-1.847	0.888	1	1	'-inf	0.706	1	1	'-inf	0.706	1	1	0.142	0.069	0	0	0	0.192	0.083	0
	ASPH	aspartate beta-hydroxylase	52.506	140.074	-1.796	1.623	0.000258	0.018	1	1.31	0.054	1	1	1.623	0.000258	0.025	1	-1.414	0.021	0.371	1	-1.731	0.000413	0.018	1	-1.073	0.617	1	1	-1.26	0.122	1	1	-1.796	0.0004863	0.038	1	-1.545	0.006225	0.321	1	97.578	110.301	140.074	87.19	82.123	103.702	83.933	52.506
	ASPHD1	aspartate beta-hydroxylase domain containing 1	9.26	32.904	-1.277	1.938	0.031	0.496	1	-1.214	0.645	1	1	-1.277	0.563	1	1	1.938	0.031	0.496	1	1.689	0.086	0.897	1	1.408	0.318	1	1	1.401	0.333	1	1	1.651	0.148	1	1	1.219	0.588	1	1	13.369	9.508	9.26	32.735	32.904	21.467	20.302	21.331
	ASPHD2	aspartate beta-hydroxylase domain containing 2	0.151	0.413	'inf	'inf	0.52	1	1	'inf	0.671	1	1	'inf	0.698	1	1	'inf	0.674	1	1	'inf	0.52	1	1	'inf	0.658	1	1	'inf	0.615	1	1	'inf	0.605	1	1	'inf	0.58	1	1	0	0.181	0.151	0.177	0.413	0.196	0.253	0.268
	ASPM	asp (abnormal spindle) homolog, microcephaly associated (Drosophila)	4.1	12.452	-3.083	1.171	0.057	0.736	1	-1.059	0.903	1	1	-1.216	0.685	1	1	-3.083	0.057	0.736	1	-1.171	0.714	1	1	-1.074	0.872	1	1	1.089	0.842	1	1	1.171	0.717	1	1	-1.047	0.918	1	1	10.005	8.152	7.275	4.1	12.452	10.627	11.809	11.319
	ASPRV1	aspartic peptidase, retroviral-like 1	0	0.208	'-inf	40973.8	0.648	1	1	'-inf	0.998	1	1	'-inf	0.998	1	1	7555.4	0.823	1	1	'-inf	0.998	1	1	'-inf	0.998	1	1	'-inf	0.998	1	1	40973.8	0.648	1	1	'-inf	0.998	1	1	5.255e-06	0	0	0.05	0	0	0	0.208
	ASPSCR1	alveolar soft part sarcoma chromosome region, candidate 1	10.22	19.176	-1.12	1.429	0.327	1	1	1.06	0.885	1	1	-1.12	0.785	1	1	1.173	0.655	1	1	-1.038	0.919	1	1	-1.053	0.894	1	1	1.164	0.681	1	1	1.429	0.327	1	1	1.358	0.396	1	1	12.945	11.845	10.22	19.176	18.172	14.027	16.336	17.883
	ASRGL1	asparaginase like 1	0	0.086	1	'inf	0.77	1	1	1	1	1	1	1	1	1	1	'inf	0.84	1	1	'inf	0.801	1	1	1	1	1	1	'inf	0.77	1	1	'inf	0.818	1	1	1	1	1	1	0	0	0	0.041	0.063	0	0.086	0.053
	ASTE1	asteroid homolog 1 (Drosophila)	2.2	7.589	-4.208	-1.101	0.058	0.75	1	-1.141	0.814	1	1	-2.003	0.279	1	1	-4.208	0.058	0.75	1	-3.542	0.075	0.829	1	-1.101	0.853	1	1	-1.721	0.36	1	1	-2.143	0.236	1	1	-2.283	0.202	1	1	7.328	5.544	3.237	2.2	3.015	7.589	4.616	3.305
	ASTN2	astrotactin 2	0.84	2.373	-2.048	2.079	0.509	1	1	1.278	0.848	1	1	1.1	0.942	1	1	-1.047	0.971	1	1	-2.048	0.63	1	1	1.387	0.777	1	1	1.196	0.883	1	1	2.079	0.509	1	1	1.926	0.551	1	1	1.181	1.303	1.149	1.425	0.84	1.868	1.531	2.373
	ASXL1	additional sex combs like 1 (Drosophila)	11.829	19.864	1.358	1.821	0.135	1	1	1.546	0.331	1	1	1.821	0.162	1	1	1.358	0.459	1	1	1.537	0.264	1	1	1.605	0.246	1	1	1.821	0.135	1	1	1.416	0.43	1	1	1.544	0.304	1	1	8.867	11.829	14.287	15.211	19.864	16.227	17.498	12.134
	ASXL2	additional sex combs like 2 (Drosophila)	2.202	5.234	-1.975	1.981	0.346	1	1	1.763	0.45	1	1	1.981	0.346	1	1	-1.639	0.58	1	1	-1.975	0.462	1	1	-1.198	0.828	1	1	-1.199	0.83	1	1	-1.22	0.819	1	1	-1.349	0.733	1	1	2.986	4.542	5.234	2.301	2.202	2.842	2.699	2.365
	ASZ1	ankyrin repeat, SAM and basic leucine zipper domain containing 1	0	0.296	'-inf	-4.085	0.242	1	1	'-inf	0.242	1	1	-4.085	0.434	1	1	'-inf	0.242	1	1	-21.202	0.273	1	1	-21.005	0.275	1	1	-23.877	0.272	1	1	-17.943	0.283	1	1	-12.594	0.299	1	1	1.368	0	0.296	0	0.094	0.074	0.062	0.074
	ATAD1	ATPase family, AAA domain containing 1	15.116	38.583	-1.182	2.364	0.002234	0.14	1	1.663	0.096	1	1	2.364	0.002234	0.14	1	-1.111	0.744	1	1	-1.182	0.599	1	1	-1.068	0.84	1	1	-1.17	0.64	1	1	-1.18	0.633	1	1	-1.105	0.765	1	1	18.451	26.48	38.583	20.986	22.75	19.711	17.084	15.116
	ATAD2	ATPase family, AAA domain containing 2	7.574	24.245	-2.014	2.18	0.025	0.78	1	1.563	0.233	1	1	2.18	0.025	0.78	1	-2.014	0.13	1	1	-1.762	0.193	1	1	-1.095	0.819	1	1	-1.426	0.409	1	1	-1.604	0.298	1	1	-1.545	0.326	1	1	12.574	16.967	24.245	7.887	10.397	13.1	9.553	7.574
	ATAD2B	ATPase family, AAA domain containing 2B	0.184	0.873	-3.715	2.099	0.645	1	1	1.445	0.852	1	1	2.099	0.682	1	1	-2.327	0.736	1	1	-3.715	0.645	1	1	-1.441	0.869	1	1	-2.064	0.769	1	1	-1.292	0.908	1	1	-1.78	0.809	1	1	0.47	0.586	0.873	0.255	0.184	0.372	0.247	0.352
	ATAD3A	ATPase family, AAA domain containing 3A	15.363	41.213	-2.329	-1.135	0.00387	0.211	1	-1.246	0.387	1	1	-1.307	0.296	1	1	-1.135	0.58	1	1	-1.312	0.242	1	1	-1.475	0.121	1	1	-1.727	0.039	1	1	-2.329	0.00387	0.211	1	-1.477	0.126	1	1	37.015	25.641	25.056	41.213	41.126	28.614	23.231	15.363
	ATAD3B	ATPase family, AAA domain containing 3B	9.532	30.056	-1.153	2.092	0.024	0.413	1	1.452	0.352	1	1	1.671	0.183	1	1	2.092	0.024	0.413	1	1.376	0.364	1	1	1.195	0.647	1	1	1.081	0.846	1	1	-1.153	0.745	1	1	1.341	0.447	1	1	11.371	14.255	16.807	30.056	22.794	15.492	13.324	9.532
	ATAD3C	ATPase family, AAA domain containing 3C	0	0.029	'-inf	-12.674	0.553	1	1	'-inf	0.553	1	1	'-inf	0.553	1	1	'-inf	0.553	1	1	'-inf	0.553	1	1	'-inf	0.553	1	1	'-inf	0.553	1	1	'-inf	0.553	1	1	-12.674	0.598	1	1	0.353	0	0	0	0	0	0	0
	ATAD5	ATPase family, AAA domain containing 5	0.557	1.976	-3.4	1.489	0.436	1	1	1.348	0.79	1	1	1.489	0.715	1	1	-3.4	0.436	1	1	-3.309	0.437	1	1	-1.047	0.968	1	1	-1.523	0.74	1	1	-1.696	0.692	1	1	-1.772	0.668	1	1	1.5	1.745	1.976	0.557	0.661	1.634	1.068	0.855
	ATAT1	alpha tubulin acetyltransferase 1	2.235	5.247	-2.406	1.152	0.277	1	1	1.115	0.869	1	1	-1.263	0.742	1	1	-1.377	0.636	1	1	-1.897	0.379	1	1	-2.406	0.277	1	1	-1.101	0.883	1	1	1.152	0.824	1	1	-1.303	0.702	1	1	4.714	4.538	3.301	4.325	3.622	2.235	4.64	5.247
	ATE1	arginyltransferase 1	4.032	12.687	-2.757	1.88	0.115	1	1	1.81	0.203	1	1	1.88	0.169	1	1	-2.072	0.224	1	1	-2.757	0.115	1	1	-1.346	0.58	1	1	-1.562	0.431	1	1	-1.151	0.793	1	1	-1.318	0.612	1	1	7.629	11.921	12.687	4.65	4.032	6.464	5.294	6.406
	ATF1	activating transcription factor 1	6.276	20.338	-1.773	2.61	0.016	0.598	1	1.779	0.186	1	1	2.61	0.016	0.598	1	-1.773	0.282	1	1	-1.319	0.56	1	1	1.066	0.888	1	1	1.123	0.798	1	1	1.044	0.928	1	1	-1.138	0.791	1	1	8.81	13.53	20.338	6.276	9.734	10.713	10.724	8.89
	ATF2	activating transcription factor 2	8.684	22.915	-1.674	2.251	0.024	0.771	1	1.936	0.078	1	1	2.251	0.024	0.771	1	-1.674	0.26	1	1	-1.56	0.31	1	1	1.078	0.849	1	1	1.198	0.643	1	1	1.23	0.605	1	1	-1.162	0.726	1	1	11.508	19.234	22.915	8.684	10.751	14.154	14.947	13.68
	ATF3	activating transcription factor 3	4.224	42.631	1.172	13.9	4.214e-09	1.362e-06	0.0001076	9.646	3.957e-06	0.001805	0.101	13.9	4.214e-09	1.362e-06	0.0001076	5.242	0.0005006	0.021	1	1.962	0.242	1	1	3.274	0.031	1	1	3.602	0.02	0.84	1	2.703	0.104	1	1	1.172	0.826	1	1	3.467	28.864	42.631	22.956	9.91	12.946	13.534	9.058
	ATF4	activating transcription factor 4	151.132	235.926	1.414	2.13	7.89e-11	2.428e-08	2.015e-06	1.677	4.769e-05	0.015	1	1.611	0.0001788	0.019	1	1.761	4.035e-07	3.694e-05	0.01	1.414	0.002362	0.073	1	1.625	3.551e-05	0.005889	0.907	1.647	2.725e-05	0.004328	0.696	2.13	7.89e-11	2.428e-08	2.015e-06	2.034	5.885e-10	1.902e-07	1.503e-05	106.036	153.522	151.132	235.926	218.556	196.549	189.221	218.321
	ATF5	activating transcription factor 5	15.248	48.679	-1.348	1.812	0.016	0.32	1	1.047	0.883	1	1	-1.082	0.807	1	1	1.812	0.016	0.32	1	1.325	0.278	1	1	1.382	0.236	1	1	1.298	0.354	1	1	-1.348	0.371	1	1	1.087	0.779	1	1	21.261	19.219	17.385	48.679	41.045	33.522	29.912	15.248
	ATF6	activating transcription factor 6	6.663	15.318	-2.052	1.517	0.134	1	1	1.342	0.47	1	1	1.517	0.289	1	1	-1.806	0.209	1	1	-2.052	0.134	1	1	-1.14	0.754	1	1	-1.544	0.347	1	1	-1.621	0.312	1	1	-1.78	0.233	1	1	11.412	13.217	15.318	7.982	8.102	11.412	8.011	6.805
	ATF6B	activating transcription factor 6 beta	7.153	13.654	-1.664	1.73	0.212	1	1	1.253	0.644	1	1	1.1	0.848	1	1	-1.356	0.551	1	1	-1.664	0.337	1	1	1.022	0.964	1	1	1.292	0.573	1	1	1.73	0.212	1	1	1.337	0.524	1	1	8.166	8.834	7.948	7.609	7.153	9.514	11.436	13.654
	ATF7	activating transcription factor 7	8.388	14.228	-1.487	1.246	0.366	1	1	1.112	0.79	1	1	1.246	0.568	1	1	-1.346	0.463	1	1	-1.393	0.406	1	1	-1.194	0.657	1	1	-1.219	0.626	1	1	-1.487	0.366	1	1	-1.194	0.664	1	1	12.904	12.386	14.228	12.106	13.494	12.323	11.47	8.388
	ATF7IP	activating transcription factor 7 interacting protein	0.827	2.589	-2.132	2.098	0.48	1	1	1.15	0.908	1	1	2.098	0.48	1	1	-2.132	0.592	1	1	-1.71	0.679	1	1	-1.301	0.833	1	1	-1.015	0.99	1	1	-1.036	0.977	1	1	-1.664	0.707	1	1	1.395	1.385	2.589	0.827	1.189	1.223	1.489	1.302
	ATF7IP2	activating transcription factor 7 interacting protein 2	0	0.238	'-inf	1.753	0.755	1	1	-1.855	0.91	1	1	1.133	0.978	1	1	-4.953	0.817	1	1	1.674	0.886	1	1	-1.784	0.911	1	1	1.753	0.885	1	1	1.513	0.92	1	1	'-inf	0.755	1	1	0.097	0.045	0.098	0.025	0.238	0.062	0.185	0.142
	ATG10	autophagy related 10	1.126	3.28	-2.736	1.605	0.409	1	1	1.508	0.656	1	1	1.399	0.718	1	1	-1.677	0.629	1	1	-2.736	0.409	1	1	-1.025	0.979	1	1	-1.068	0.946	1	1	1.605	0.59	1	1	-1.051	0.959	1	1	2.115	2.752	2.616	1.593	1.126	2.353	2.146	3.28
	ATG12	autophagy related 12	10.2	18.836	-1.459	1.755	0.128	1	1	1.492	0.3	1	1	1.755	0.128	1	1	-1.25	0.585	1	1	-1.459	0.366	1	1	1.033	0.934	1	1	-1.1	0.816	1	1	-1.149	0.743	1	1	-1.145	0.745	1	1	12.129	15.617	18.836	12.254	12.113	14.287	11.954	10.2
	ATG13	autophagy related 13	5.119	8.996	1.244	1.657	0.367	1	1	1.244	0.733	1	1	1.304	0.673	1	1	1.269	0.678	1	1	1.295	0.64	1	1	1.386	0.571	1	1	1.657	0.367	1	1	1.459	0.527	1	1	1.274	0.688	1	1	4.768	5.119	5.502	7.644	8.996	7.537	8.563	6.725
	ATG14	autophagy related 14	2.018	3.424	-1.867	1.33	0.501	1	1	1.33	0.721	1	1	1.032	0.97	1	1	-1.867	0.501	1	1	-1.549	0.61	1	1	-1.023	0.978	1	1	-1.51	0.646	1	1	-1.164	0.859	1	1	-1.341	0.738	1	1	2.983	3.424	2.722	2.018	2.805	3.326	2.14	2.476
	ATG16L1	autophagy related 16-like 1 (S. cerevisiae)	7.169	11.134	-1.861	1.122	0.18	1	1	1.122	0.785	1	1	-1.043	0.922	1	1	-1.854	0.191	1	1	-1.861	0.18	1	1	-1.605	0.304	1	1	-1.739	0.244	1	1	-1.038	0.929	1	1	-1.337	0.515	1	1	11.501	11.134	9.752	7.835	9.005	8.17	7.169	10.706
	ATG16L2	autophagy related 16-like 2 (S. cerevisiae)	0.552	0.921	-2.316	-1.223	0.62	1	1	-1.372	0.843	1	1	-1.581	0.78	1	1	-1.465	0.799	1	1	-2.316	0.62	1	1	-1.223	0.89	1	1	-1.395	0.827	1	1	-1.31	0.86	1	1	-1.598	0.769	1	1	0.987	0.621	0.552	0.851	0.621	0.921	0.767	0.729
	ATG2A	autophagy related 2A	0.184	0.784	-2.447	2.471	0.675	1	1	1.717	0.818	1	1	2.471	0.675	1	1	2.012	0.727	1	1	-2.447	0.772	1	1	1.091	0.971	1	1	1.729	0.802	1	1	1.56	0.847	1	1	1.118	0.964	1	1	0.309	0.457	0.674	0.784	0.184	0.384	0.578	0.465
	ATG2B	autophagy related 2B	0.475	1.092	-2.442	1.344	0.623	1	1	1.179	0.911	1	1	1.344	0.835	1	1	-2.442	0.623	1	1	-2.093	0.664	1	1	-1.663	0.757	1	1	-1.397	0.833	1	1	-1.274	0.878	1	1	-1.469	0.812	1	1	0.918	0.935	1.092	0.475	0.639	0.63	0.712	0.697
	ATG3	autophagy related 3	31.332	54.461	-2.497	-1.026	3.917e-05	0.00237	1	-1.026	0.891	1	1	-1.217	0.312	1	1	-2.497	3.917e-05	0.00237	1	-2.024	0.0005782	0.024	1	-1.297	0.164	1	1	-1.479	0.045	1	1	-1.615	0.019	0.682	1	-1.593	0.021	0.757	1	61.945	52.113	45.026	31.332	44.593	54.461	45.391	37.071
	ATG4A	autophagy related 4A, cysteine peptidase	7.224	11.927	-2.361	-1.104	0.077	0.839	1	-1.451	0.419	1	1	-1.191	0.689	1	1	-1.368	0.456	1	1	-2.361	0.077	0.839	1	-1.479	0.371	1	1	-1.104	0.809	1	1	-1.493	0.376	1	1	-1.116	0.79	1	1	12.148	7.224	9.024	11.218	7.496	9.367	11.927	7.865
	ATG4B	autophagy related 4B, cysteine peptidase	12.622	19.095	-1.307	-1.001	0.446	1	1	-1.001	0.998	1	1	-1.034	0.926	1	1	-1.061	0.861	1	1	-1.307	0.446	1	1	-1.215	0.59	1	1	-1.287	0.496	1	1	-1.229	0.583	1	1	-1.158	0.686	1	1	16.046	13.837	13.722	19.095	17.886	15.067	13.513	12.622
	ATG4C	autophagy related 4C, cysteine peptidase	3.979	6.055	-2.113	1.054	0.246	1	1	1.054	0.926	1	1	-1.233	0.725	1	1	-2.113	0.246	1	1	-2.045	0.254	1	1	-1.281	0.663	1	1	-1.205	0.742	1	1	-1.356	0.61	1	1	-1.256	0.692	1	1	6.657	6.055	4.776	3.979	4.743	5.926	5.989	4.746
	ATG4D	autophagy related 4D, cysteine peptidase	2.433	6.323	-1.237	1.245	0.737	1	1	-1.237	0.797	1	1	-1.198	0.825	1	1	1.175	0.814	1	1	1.245	0.737	1	1	-1.132	0.87	1	1	-1.085	0.914	1	1	-1.23	0.797	1	1	-1.139	0.867	1	1	3.486	2.433	2.575	5.176	6.323	3.513	3.481	2.74
	ATG5	autophagy related 5	10.175	14.638	-1.238	1.491	0.344	1	1	1.418	0.417	1	1	1.491	0.344	1	1	-1.238	0.636	1	1	-1.194	0.682	1	1	1.249	0.587	1	1	1.355	0.455	1	1	1.187	0.693	1	1	1.081	0.858	1	1	9.968	12.2	13.148	10.175	12.161	14.199	14.638	11.433
	ATG7	autophagy related 7	19.722	26.526	-1.491	1.136	0.198	1	1	1.115	0.713	1	1	1.136	0.663	1	1	-1.491	0.198	1	1	-1.285	0.386	1	1	-1.034	0.907	1	1	1.034	0.907	1	1	-1.147	0.654	1	1	-1.126	0.691	1	1	23.397	22.518	23.52	19.821	26.526	25.808	26.217	19.722
	ATG9A	autophagy related 9A	4.824	10.859	1.09	1.676	0.315	1	1	1.09	0.892	1	1	1.181	0.788	1	1	1.676	0.315	1	1	1.235	0.696	1	1	1.518	0.443	1	1	1.378	0.57	1	1	1.399	0.564	1	1	1.643	0.365	1	1	5.128	4.824	5.358	10.859	9.227	8.876	7.66	6.933
	ATG9B	autophagy related 9B	0	0.058	'-inf	1.102	0.83	1	1	'-inf	0.83	1	1	1.077	0.991	1	1	'-inf	0.83	1	1	'-inf	0.83	1	1	1.102	0.988	1	1	'-inf	0.83	1	1	-1.316	0.969	1	1	-1.051	0.994	1	1	0.046	0	0.044	0	0	0.058	0	0.034
	ATHL1	ATH1, acid trehalase-like 1 (yeast)	0.199	1.058	-2.852	1.315	0.657	1	1	-2.852	0.657	1	1	-1.766	0.783	1	1	1.041	0.98	1	1	1.103	0.95	1	1	-1.315	0.88	1	1	-1.19	0.923	1	1	1.315	0.868	1	1	-1.48	0.838	1	1	0.658	0.199	0.329	0.865	1.058	0.571	0.599	0.836
	ATIC	5-aminoimidazole-4-carboxamide ribonucleotide formyltransferase/IMP cyclohydrolase	74.109	108.415	-1.639	-1.059	0.0009489	0.035	1	-1.059	0.691	1	1	-1.273	0.107	1	1	-1.639	0.0009489	0.035	1	-1.45	0.008228	0.191	1	-1.122	0.401	1	1	-1.176	0.247	1	1	-1.155	0.313	1	1	-1.094	0.519	1	1	106.642	86.914	74.109	82.205	107.138	108.415	98.255	89.207
	ATL1	atlastin GTPase 1	0.913	4.363	-3.918	1.795	0.255	1	1	1.359	0.71	1	1	1.795	0.449	1	1	-3.802	0.266	1	1	-3.918	0.255	1	1	-1.652	0.597	1	1	-1.745	0.567	1	1	-1.422	0.708	1	1	-1.537	0.65	1	1	2.747	3.223	4.363	0.913	1.022	1.897	1.707	1.867
	ATL2	atlastin GTPase 2	7.12	30.772	-2.793	2.463	0.004711	0.246	1	1.587	0.19	1	1	2.463	0.004711	0.246	1	-2.506	0.049	0.674	1	-2.793	0.031	0.48	1	-1.399	0.4	1	1	-1.416	0.391	1	1	-1.632	0.255	1	1	-1.74	0.2	1	1	14.124	19.347	30.772	7.12	7.368	11.512	10.812	8.364
	ATL3	atlastin GTPase 3	4.758	6.054	-1.667	1.165	0.414	1	1	-1.017	0.978	1	1	1.165	0.793	1	1	-1.415	0.569	1	1	-1.667	0.414	1	1	-1.242	0.717	1	1	-1.185	0.777	1	1	-1.193	0.774	1	1	-1.233	0.731	1	1	5.875	4.985	6.054	5.244	5.135	5.393	5.374	4.758
	ATM	ataxia telangiectasia mutated	0.474	1.593	-3.23	1.486	0.496	1	1	1.472	0.752	1	1	1.486	0.744	1	1	-3.23	0.496	1	1	-2.111	0.615	1	1	-1.414	0.8	1	1	-1.069	0.958	1	1	1.026	0.984	1	1	-1.122	0.93	1	1	1.211	1.539	1.593	0.474	0.836	0.977	1.228	1.201
	ATMIN	ATM interactor	13.113	17.096	-1.641	1.224	0.187	1	1	1.224	0.562	1	1	1.123	0.743	1	1	-1.559	0.24	1	1	-1.641	0.187	1	1	-1.202	0.607	1	1	-1.209	0.6	1	1	-1.099	0.794	1	1	-1.154	0.691	1	1	16.178	17.096	16.066	13.113	14.366	15.348	14.497	14.226
	ATN1	atrophin 1	25.3	38.861	1.228	1.785	0.042	0.886	1	1.544	0.155	1	1	1.499	0.184	1	1	1.612	0.076	0.886	1	1.228	0.464	1	1	1.266	0.423	1	1	1.425	0.223	1	1	1.785	0.042	1	1	1.744	0.047	1	1	19.079	25.418	25.3	38.861	34.127	27.554	29.458	32.919
	ATOH7	atonal homolog 7 (Drosophila)	0	0.23	1	'inf	0.631	1	1	1	1	1	1	1	1	1	1	1	1	1	1	1	1	1	1	'inf	0.631	1	1	1	1	1	1	'inf	0.724	1	1	1	1	1	1	0	0	0	0	0	0.23	0	0.125
	ATOH8	atonal homolog 8 (Drosophila)	0	0.029	'-inf	-1.556	0.86	1	1	-1.828	0.95	1	1	'-inf	0.86	1	1	'-inf	0.86	1	1	-1.556	0.958	1	1	-1.771	0.95	1	1	'-inf	0.86	1	1	'-inf	0.86	1	1	'-inf	0.86	1	1	0.031	0.015	0	0	0.029	0.02	0	0
	ATOX1	antioxidant 1 copper chaperone	37.545	119.329	-1.621	1.373	0.015	0.505	1	-1.379	0.093	1	1	-1.621	0.015	0.558	1	1.373	0.032	0.505	1	1.158	0.328	1	1	1.11	0.518	1	1	1.095	0.58	1	1	-1.026	0.882	1	1	1.032	0.853	1	1	68.812	43.075	37.545	119.329	116.101	87.078	81.636	64.827
	ATP10A	ATPase, class V, type 10A	4.418	11.2	-1.732	1.751	0.242	1	1	1.751	0.242	1	1	1.72	0.255	1	1	1.051	0.919	1	1	-1.041	0.934	1	1	-1.041	0.937	1	1	-1.413	0.537	1	1	-1.185	0.757	1	1	-1.732	0.358	1	1	7.362	11.126	11.2	9.774	10.305	8.064	5.645	6.003
	ATP10D	ATPase, class V, type 10D	1.463	5.049	-1.596	2.545	0.24	1	1	1.97	0.423	1	1	2.545	0.24	1	1	-1.596	0.648	1	1	-1.478	0.689	1	1	1.051	0.956	1	1	-1.184	0.862	1	1	-1.371	0.76	1	1	-1.593	0.66	1	1	2.242	3.813	5.049	1.775	2.211	2.688	2.053	1.581
	ATP11A	ATPase, class VI, type 11A	1.894	6.568	-2.617	2.183	0.241	1	1	1.665	0.473	1	1	2.183	0.241	1	1	-1.816	0.489	1	1	-2.617	0.31	1	1	-1.387	0.687	1	1	-1.697	0.542	1	1	-1.29	0.757	1	1	-1.405	0.682	1	1	3.402	4.89	6.568	2.367	1.894	2.797	2.173	2.549
	ATP11B	ATPase, class VI, type 11B	2.372	8.061	-2.727	1.78	0.205	1	1	1.451	0.533	1	1	1.78	0.309	1	1	-2.727	0.207	1	1	-2.686	0.205	1	1	-1.853	0.391	1	1	-1.366	0.64	1	1	-1.426	0.607	1	1	-1.638	0.484	1	1	5.12	6.413	8.061	2.372	2.778	3.151	4.063	3.471
	ATP11C	ATPase, class VI, type 11C	1.204	7.313	-4.648	1.865	0.127	1	1	1.27	0.718	1	1	1.865	0.302	1	1	-4.648	0.127	1	1	-3.902	0.149	1	1	-2.274	0.316	1	1	-2.299	0.315	1	1	-1.798	0.457	1	1	-2.463	0.289	1	1	4.432	4.856	7.313	1.204	1.655	2.223	2.089	2.383
	ATP13A1	ATPase type 13A1	6.555	13.339	-1.382	1.127	0.523	1	1	-1.22	0.693	1	1	-1.149	0.779	1	1	1.127	0.778	1	1	-1.147	0.756	1	1	-1.122	0.803	1	1	1.085	0.854	1	1	-1.382	0.523	1	1	-1.274	0.62	1	1	9.371	6.632	7.218	13.339	11.902	9.526	11.021	6.555
	ATP13A2	ATPase type 13A2	1.869	2.979	-1.926	1.088	0.49	1	1	-1.025	0.978	1	1	1.088	0.922	1	1	-1.185	0.84	1	1	-1.926	0.49	1	1	-1.706	0.574	1	1	-1.173	0.854	1	1	-1.011	0.99	1	1	-1.12	0.895	1	1	2.795	2.355	2.69	2.979	2.114	1.869	2.583	2.672
	ATP13A3	ATPase type 13A3	14.979	77.814	-2.777	2.411	1.009e-05	0.001581	0.258	1.568	0.041	1	1	2.411	1.009e-05	0.001581	0.258	-2.23	0.004199	0.115	1	-2.777	0.0005368	0.022	1	-1.622	0.062	1	1	-1.889	0.02	0.84	1	-2.355	0.003773	0.208	1	-2.359	0.003361	0.2	1	36.489	49.372	77.814	20.666	19.145	25.664	20.938	14.979
	ATP1A1	ATPase, Na+/K+ transporting, alpha 1 polypeptide	77.344	106.25	-1.441	1.327	0.02	0.367	1	1.219	0.183	1	1	1.327	0.051	1	1	-1.441	0.02	0.367	1	-1.377	0.035	0.52	1	1.044	0.761	1	1	-1.032	0.83	1	1	-1.115	0.484	1	1	-1.19	0.263	1	1	89.192	93.83	104.715	78.2	94.372	106.25	93.632	77.344
	ATP1A2	ATPase, Na+/K+ transporting, alpha 2 polypeptide	0	0.076	'-inf	6.214	0.83	1	1	2.213	0.944	1	1	'-inf	0.913	1	1	'-inf	0.913	1	1	'-inf	0.913	1	1	2.34	0.934	1	1	5.485	0.843	1	1	3.117	0.911	1	1	6.214	0.83	1	1	0.012	0.023	0	0	0	0.032	0.07	0.036
	ATP1A3	ATPase, Na+/K+ transporting, alpha 3 polypeptide	0.036	0.269	-2.992	2.546	0.803	1	1	2.546	0.803	1	1	-1.365	0.949	1	1	2.073	0.832	1	1	-2.295	0.874	1	1	-2.609	0.864	1	1	1.085	0.985	1	1	1.822	0.877	1	1	-2.992	0.853	1	1	0.103	0.226	0.067	0.269	0.065	0.045	0.121	0.181
	ATP1B1	ATPase, Na+/K+ transporting, beta 1 polypeptide	40.552	85.446	-2.408	1.445	2.413e-05	0.00163	0.616	1.445	0.026	1	1	1.441	0.026	0.804	1	-2.001	0.0005255	0.021	1	-2.408	2.413e-05	0.00163	0.616	-1.401	0.066	1	1	-1.203	0.298	1	1	1.036	0.837	1	1	-1.23	0.252	1	1	67.012	83.557	85.446	42.294	40.552	54.536	60.362	67.117
	ATP1B2	ATPase, Na+/K+ transporting, beta 2 polypeptide	0	0.049	1	'inf	0.825	1	1	1	1	1	1	'inf	0.825	1	1	1	1	1	1	1	1	1	1	1	1	1	1	1	1	1	1	1	1	1	1	1	1	1	1	0	0	0.049	0	0	0	0	0
	ATP1B3	ATPase, Na+/K+ transporting, beta 3 polypeptide	81.6	223.458	-1.497	1.55	5.609e-05	0.008578	1	1.106	0.429	1	1	1.091	0.495	1	1	1.14	0.255	1	1	1.174	0.145	1	1	1.55	5.609e-05	0.008578	1	1.436	0.001311	0.116	1	-1.497	0.00411	0.221	1	1.001	0.994	1	1	126.371	120.668	121.924	181.942	216.254	223.458	196.643	81.6
	ATP2A1	ATPase, Ca++ transporting, cardiac muscle, fast twitch 1	0.056	0.202	-2.305	2.205	0.848	1	1	2.205	0.849	1	1	1.132	0.979	1	1	1.008	0.999	1	1	-2.305	0.883	1	1	1.137	0.977	1	1	2.104	0.848	1	1	1.799	0.888	1	1	1.341	0.947	1	1	0.088	0.168	0.089	0.113	0.056	0.115	0.202	0.154
	ATP2A2	ATPase, Ca++ transporting, cardiac muscle, slow twitch 2	16.76	44.786	-1.888	2.014	0.004977	0.255	1	1.566	0.091	1	1	2.014	0.004977	0.255	1	-1.888	0.048	0.662	1	-1.599	0.116	1	1	1.134	0.634	1	1	-1.072	0.805	1	1	-1.45	0.235	1	1	-1.528	0.175	1	1	25.138	33.984	44.786	16.823	22.906	32.515	25.411	16.76
	ATP2B1	ATPase, Ca++ transporting, plasma membrane 1	4.324	16.696	-2.054	2.208	0.059	1	1	1.348	0.525	1	1	2.208	0.059	1	1	-1.677	0.331	1	1	-1.971	0.215	1	1	-1.129	0.802	1	1	-1.217	0.694	1	1	-1.705	0.34	1	1	-2.054	0.216	1	1	8.548	9.945	16.696	6.438	6.32	8.633	7.613	4.846
	ATP2B2	ATPase, Ca++ transporting, plasma membrane 2	0	0.008354	1	'inf	0.927	1	1	1	1	1	1	1	1	1	1	1	1	1	1	1	1	1	1	1	1	1	1	1	1	1	1	'inf	0.927	1	1	1	1	1	1	0	0	0	0	0	0	0	0.008354
	ATP2B4	ATPase, Ca++ transporting, plasma membrane 4	0.055	0.206	-2.846	1.545	0.833	1	1	-1.043	0.992	1	1	1.257	0.951	1	1	-1.367	0.937	1	1	-1.923	0.878	1	1	-2.846	0.833	1	1	-1.293	0.949	1	1	1.545	0.9	1	1	1.333	0.935	1	1	0.138	0.114	0.154	0.128	0.105	0.055	0.116	0.206
	ATP2C1	ATPase, Ca++ transporting, type 2C, member 1	12.886	42.087	-2.772	1.683	0.002722	0.083	1	1.47	0.128	1	1	1.683	0.033	0.923	1	-2.772	0.002722	0.083	1	-2.506	0.004637	0.124	1	-1.526	0.144	1	1	-1.564	0.128	1	1	-1.256	0.422	1	1	-1.779	0.061	1	1	28.272	35.88	42.087	12.886	16.44	21.136	19.586	21.749
	ATP2C2	ATPase, Ca++ transporting, type 2C, member 2	1.594	3.176	-2.694	-1.144	0.256	1	1	-1.144	0.857	1	1	-1.552	0.584	1	1	-1.625	0.524	1	1	-2.694	0.256	1	1	-2.149	0.362	1	1	-1.612	0.54	1	1	-1.554	0.577	1	1	-2.665	0.279	1	1	4.087	3.083	2.329	3.176	2.211	2.169	2.747	2.543
	ATP5A1	ATP synthase, H+ transporting, mitochondrial F1 complex, alpha subunit 1, cardiac muscle	90.517	145.061	-2.008	1.168	3.424e-07	3.169e-05	0.008745	1.168	0.188	1	1	1.105	0.4	1	1	-2.008	3.424e-07	3.169e-05	0.008745	-1.683	4.062e-05	0.002524	1	-1.149	0.241	1	1	-1.167	0.201	1	1	-1.231	0.097	1	1	-1.199	0.138	1	1	143.859	145.061	140.64	90.517	124.538	142.762	133.646	112.917
	ATP5B	ATP synthase, H+ transporting, mitochondrial F1 complex, beta polypeptide	231.143	329.933	-1.366	1.113	0.0005865	0.024	1	1.092	0.323	1	1	1.105	0.258	1	1	-1.366	0.0005865	0.024	1	-1.179	0.052	0.675	1	1.113	0.196	1	1	1.036	0.674	1	1	-1.087	0.354	1	1	1.003	0.969	1	1	260.001	245.097	254.198	240.442	321.453	329.933	292.042	231.143
	ATP5C1	ATP synthase, H+ transporting, mitochondrial F1 complex, gamma polypeptide 1	94.765	108.215	-1.371	1.153	0.028	0.45	1	1.111	0.466	1	1	1.153	0.315	1	1	-1.207	0.184	1	1	-1.371	0.028	0.45	1	-1.13	0.388	1	1	-1.106	0.482	1	1	-1.014	0.926	1	1	1.048	0.736	1	1	99.369	95.25	101.353	104.007	105.624	100.259	97.41	94.765
	ATP5D	ATP synthase, H+ transporting, mitochondrial F1 complex, delta subunit	13.464	102.032	-1.596	2.883	7.556e-08	9.845e-06	0.00193	1.021	0.944	1	1	-1.596	0.159	1	1	2.883	3.015e-07	2.841e-05	0.0077	2.883	7.556e-08	9.845e-06	0.00193	1.424	0.164	1	1	1.428	0.166	1	1	1.59	0.074	1	1	1.642	0.049	1	1	24.285	21.399	13.464	88.448	102.032	39.441	37.584	37.321
	ATP5E	ATP synthase, H+ transporting, mitochondrial F1 complex, epsilon subunit	1119.44	4237.23	-1.899	1.368	0	0	0	-1.648	1.755e-49	4.483e-46	4.483e-45	-1.899	1.222e-75	1.561e-72	3.122e-71	1.368	0	0	0	1.21	2.598e-14	8.398e-12	6.635e-10	1.249	0	0	0	1.274	0	0	0	-1.33	5.985e-20	3.639e-17	1.528e-15	-1.18	2.644e-08	6.196e-06	0.0006753	2403.49	1258.95	1119.44	4154.74	4237.23	3424.13	3319.33	1746.19
	ATP5F1	ATP synthase, H+ transporting, mitochondrial Fo complex, subunit B1	69.674	106.861	-1.746	-1.031	0.0001628	0.008282	1	-1.031	0.829	1	1	-1.124	0.416	1	1	-1.587	0.001646	0.055	1	-1.746	0.0001628	0.008282	1	-1.158	0.283	1	1	-1.251	0.113	1	1	-1.505	0.007102	0.327	1	-1.3	0.069	1	1	108.51	90.821	85.384	86.366	90.57	106.861	93.999	69.674
	ATP5G1	ATP synthase, H+ transporting, mitochondrial Fo complex, subunit C1 (subunit 9)	41.392	109.214	-1.266	1.774	0.0002926	0.026	1	1.061	0.755	1	1	-1.266	0.24	1	1	1.283	0.125	1	1	-1.104	0.57	1	1	1.275	0.146	1	1	1.353	0.07	1	1	1.586	0.005526	0.275	1	1.774	0.0002926	0.026	1	59.234	54.222	41.392	96.025	78.195	86.115	86.832	90.793
	ATP5G2	ATP synthase, H+ transporting, mitochondrial Fo complex, subunit C2 (subunit 9)	79.682	198.182	-1.147	1.847	2.426e-07	4.879e-05	0.006196	-1.04	0.79	1	1	-1.147	0.357	1	1	1.423	0.003198	0.093	1	-1.027	0.834	1	1	1.032	0.816	1	1	1.331	0.024	0.955	1	1.586	0.0002454	0.021	1	1.847	2.426e-07	4.879e-05	0.006196	103.278	85.741	79.682	185.643	146.497	121.516	148.939	158.357
	ATP5G3	ATP synthase, H+ transporting, mitochondrial Fo complex, subunit C3 (subunit 9)	24.084	31.302	-1.434	1.05	0.174	1	1	1.05	0.853	1	1	-1.087	0.759	1	1	-1.212	0.458	1	1	-1.434	0.174	1	1	-1.097	0.72	1	1	-1.033	0.9	1	1	-1.197	0.51	1	1	-1.078	0.775	1	1	29.828	27.042	24.269	31.096	30.306	31.025	31.302	24.084
	ATP5H	ATP synthase, H+ transporting, mitochondrial Fo complex, subunit d	182.066	692.508	-1.29	1.79	0	0	0	-1.125	0.202	1	1	-1.29	0.007425	0.34	1	-1.002	0.985	1	1	1.79	0	0	0	1.054	0.527	1	1	1.039	0.651	1	1	1.26	0.005173	0.262	1	1.225	0.013	0.544	1	265.556	203.661	182.066	334.922	692.508	319.159	298.991	323.507
	ATP5I	ATP synthase, H+ transporting, mitochondrial Fo complex, subunit E	276.206	1120.87	-1.201	2.366	0	0	0	-1.113	0.169	1	1	-1.201	0.02	0.674	1	2.366	0	0	0	1.604	6.661e-16	2.43e-13	1.701e-11	1.49	4.129e-10	1.728e-07	1.054e-05	1.25	0.0009638	0.093	1	1.544	6.178e-11	1.948e-08	1.578e-06	1.752	0	0	0	375.098	290.94	276.206	1120.87	876.66	637.362	508.152	559.771
	ATP5J	ATP synthase, H+ transporting, mitochondrial Fo complex, subunit F6	256.592	626.347	-1.395	1.286	2.289e-05	0.00316	0.585	-1.027	0.717	1	1	-1.395	2.289e-05	0.00316	0.585	1.225	0.001233	0.043	1	-1.009	0.892	1	1	1.276	0.0001392	0.021	1	1.286	0.0001006	0.014	1	1.221	0.003125	0.179	1	1.252	0.0006351	0.049	1	404.641	340.054	256.592	626.347	584.479	588.667	563.854	477.514
	ATP5J2	ATP synthase, H+ transporting, mitochondrial Fo complex, subunit F2	176.746	348.887	-1.595	1.435	7.405e-07	7.879e-05	0.019	-1.045	0.64	1	1	-1.259	0.018	0.639	1	-1.036	0.679	1	1	-1.595	7.405e-07	7.879e-05	0.019	-1.077	0.397	1	1	1.175	0.055	1	1	1.435	1.198e-05	0.001529	0.306	1.248	0.007898	0.379	1	251.537	207.815	176.746	306.716	229.741	266.268	320.293	348.887
	ATP5L	ATP synthase, H+ transporting, mitochondrial Fo complex, subunit G	51.218	119.521	-1.48	1.238	0.024	0.763	1	-1.146	0.405	1	1	-1.48	0.024	0.763	1	1.104	0.48	1	1	-1.1	0.511	1	1	1.209	0.177	1	1	1.238	0.133	1	1	1.072	0.645	1	1	1.158	0.315	1	1	85.676	64.522	51.218	119.521	113.542	118.182	114.919	88.804
	ATP5L2	ATP synthase, H+ transporting, mitochondrial Fo complex, subunit G2	0.143	1.982	-2.799	3.373	0.398	1	1	-2.799	0.712	1	1	1.813	0.751	1	1	3.373	0.398	1	1	-1.247	0.914	1	1	1.14	0.946	1	1	1.01	0.996	1	1	1.908	0.72	1	1	3.187	0.46	1	1	0.465	0.143	0.746	1.982	0.543	0.605	0.509	0.858
	ATP5O	ATP synthase, H+ transporting, mitochondrial F1 complex, O subunit	141.859	445.848	-1.432	1.332	0.0002738	0.013	1	-1.263	0.023	1	1	-1.432	0.0006267	0.052	1	1.257	0.005894	0.147	1	1.332	0.0002738	0.013	1	1.217	0.022	1	1	1.275	0.004657	0.297	1	1.113	0.244	1	1	1.265	0.006888	0.348	1	229.676	156.925	141.859	364.565	445.848	318.838	317.474	247.028
	ATP5S	ATP synthase, H+ transporting, mitochondrial Fo complex, subunit s (factor B)	0.724	2.807	-2.675	1.735	0.479	1	1	1.735	0.581	1	1	1.033	0.977	1	1	-1.127	0.91	1	1	1.135	0.895	1	1	-2.675	0.479	1	1	1.273	0.81	1	1	1.567	0.648	1	1	1.127	0.909	1	1	1.697	2.542	1.551	1.902	2.807	0.724	2.341	2.571
	ATP5SL	ATP5S-like	15.874	23.911	-1.094	1.293	0.436	1	1	1.053	0.881	1	1	1.293	0.436	1	1	-1.094	0.785	1	1	-1.083	0.803	1	1	1.201	0.559	1	1	1.052	0.876	1	1	1.188	0.599	1	1	1.196	0.577	1	1	17.463	15.874	19.968	20.168	23.505	23.911	19.914	20.05
	ATP6AP1	ATPase, H+ transporting, lysosomal accessory protein 1	43.588	120.971	-1.405	1.383	0.028	0.456	1	-1.276	0.193	1	1	-1.405	0.074	1	1	1.383	0.028	0.456	1	1.066	0.675	1	1	1.189	0.271	1	1	1.318	0.075	1	1	1.163	0.36	1	1	1.27	0.132	1	1	69.238	46.85	43.588	120.971	107.593	93.91	98.926	77.841
	ATP6AP1L	ATPase, H+ transporting, lysosomal accessory protein 1-like	0.197	2.25	-2.802	3.632	0.334	1	1	-2.802	0.665	1	1	-2.771	0.666	1	1	1.98	0.624	1	1	-2.461	0.674	1	1	1.122	0.944	1	1	-1.005	0.998	1	1	3.632	0.334	1	1	-1.579	0.817	1	1	0.641	0.197	0.205	1.603	0.38	0.821	0.691	2.25
	ATP6AP2	ATPase, H+ transporting, lysosomal accessory protein 2	46.618	72.644	-2.118	1.212	0.0001591	0.008142	1	1.164	0.378	1	1	1.212	0.257	1	1	-1.757	0.003228	0.094	1	-2.118	0.0001591	0.008142	1	-1.317	0.125	1	1	-1.208	0.286	1	1	-1.137	0.473	1	1	-1.311	0.138	1	1	67.759	68.086	72.644	48.712	46.618	58.686	60.796	57.601
	ATP6V0A1	ATPase, H+ transporting, lysosomal V0 subunit a1	1.951	5.259	1.173	2.487	0.285	1	1	1.363	0.768	1	1	1.292	0.808	1	1	2.106	0.376	1	1	2.116	0.352	1	1	2.054	0.411	1	1	2.487	0.285	1	1	1.669	0.597	1	1	1.173	0.877	1	1	1.706	2.007	1.951	4.539	5.259	3.997	4.598	2.752
	ATP6V0A2	ATPase, H+ transporting, lysosomal V0 subunit a2	2.292	6.44	-2.32	1.423	0.279	1	1	1.31	0.659	1	1	1.423	0.554	1	1	-1.909	0.365	1	1	-1.657	0.451	1	1	-1.694	0.452	1	1	-1.28	0.706	1	1	-1.658	0.481	1	1	-2.32	0.279	1	1	5.116	5.785	6.44	3.385	4.5	3.446	4.331	2.982
	ATP6V0A4	ATPase, H+ transporting, lysosomal V0 subunit a4	4.649	12.326	1.4	3.298	0.034	1	1	1.612	0.502	1	1	1.524	0.555	1	1	1.4	0.609	1	1	1.556	0.473	1	1	1.995	0.265	1	1	3.298	0.034	1	1	2.61	0.12	1	1	2.01	0.274	1	1	3.448	4.797	4.649	6.099	7.818	7.845	12.326	8.699
	ATP6V0B	ATPase, H+ transporting, lysosomal 21kDa, V0 subunit b	33.798	213.174	-1.48	2.603	2.244e-12	5.699e-10	5.732e-08	-1.48	0.064	1	1	-1.295	0.205	1	1	2.603	3.035e-12	5.699e-10	7.751e-08	2.523	2.244e-12	5.79e-10	5.732e-08	1.87	4.52e-05	0.007106	1	1.967	1.135e-05	0.001972	0.29	-1.248	0.264	1	1	1.165	0.388	1	1	57.974	33.798	39.602	190.603	213.174	123.672	123.602	44.906
	ATP6V0C	ATPase, H+ transporting, lysosomal 16kDa, V0 subunit c	169.474	364.201	-1.168	1.332	0.0008621	0.086	1	-1.067	0.513	1	1	-1.168	0.124	1	1	1.2	0.032	0.504	1	1.117	0.19	1	1	1.133	0.158	1	1	1.332	0.0008621	0.086	1	-1.165	0.123	1	1	-1.002	0.981	1	1	223.847	181.016	169.474	339.306	364.201	289.34	323.25	185.702
	ATP6V0D1	ATPase, H+ transporting, lysosomal 38kDa, V0 subunit d1	25.008	40.676	-1.284	1.132	0.348	1	1	-1.087	0.753	1	1	-1.076	0.781	1	1	-1.184	0.5	1	1	-1.246	0.374	1	1	1.132	0.6	1	1	1.085	0.737	1	1	-1.148	0.6	1	1	-1.284	0.348	1	1	31.509	25.008	25.898	33.627	36.851	40.676	37.039	26.527
	ATP6V0D2	ATPase, H+ transporting, lysosomal 38kDa, V0 subunit d2	0	0.151	'-inf	3.289	0.816	1	1	2.211	0.898	1	1	1.144	0.985	1	1	'-inf	0.841	1	1	'-inf	0.841	1	1	3.289	0.816	1	1	-1.013	0.999	1	1	'-inf	0.841	1	1	1.878	0.916	1	1	0.04	0.077	0.041	0	0	0.151	0.043	0
	ATP6V0E1	ATPase, H+ transporting, lysosomal 9kDa, V0 subunit e1	285.133	562.756	-1.184	1.167	0.019	0.348	1	-1.118	0.148	1	1	-1.184	0.03	0.866	1	1.167	0.019	0.348	1	-1.094	0.186	1	1	1.161	0.027	1	1	1.159	0.031	1	1	1.07	0.348	1	1	-1.067	0.37	1	1	381.755	294.701	285.133	562.756	508.281	505.447	479.454	394.694
	ATP6V0E2	ATPase, H+ transporting V0 subunit e2	5.414	12.323	-1.101	1.688	0.264	1	1	1.185	0.755	1	1	-1.101	0.867	1	1	1.078	0.882	1	1	1.09	0.86	1	1	1.133	0.806	1	1	1.688	0.264	1	1	1.496	0.42	1	1	-1.065	0.909	1	1	6.737	6.892	5.414	9.17	10.702	8.709	12.323	9.741
	ATP6V1A	ATPase, H+ transporting, lysosomal 70kDa, V1 subunit A	10.275	16.766	-1.991	1.171	0.09	0.973	1	1.124	0.742	1	1	1.171	0.653	1	1	-1.991	0.09	0.973	1	-1.873	0.109	1	1	-1.211	0.593	1	1	-1.201	0.612	1	1	-1.267	0.53	1	1	-1.277	0.51	1	1	16.192	15.709	16.766	10.275	12.598	15.243	14.607	12.354
	ATP6V1B1	ATPase, H+ transporting, lysosomal 56/58kDa, V1 subunit B1	0.105	1.91	-4.543	2.437	0.522	1	1	-1.56	0.842	1	1	-4.543	0.608	1	1	1.087	0.963	1	1	2.421	0.522	1	1	2.437	0.55	1	1	2.304	0.587	1	1	1.499	0.818	1	1	1.388	0.852	1	1	0.541	0.3	0.105	0.743	1.91	1.505	1.351	0.784
	ATP6V1B2	ATPase, H+ transporting, lysosomal 56/58kDa, V1 subunit B2	9.298	16.879	-1.368	1.245	0.431	1	1	1.211	0.626	1	1	1.245	0.571	1	1	-1.262	0.559	1	1	-1.368	0.431	1	1	1.151	0.703	1	1	1.138	0.729	1	1	-1.337	0.497	1	1	-1.25	0.59	1	1	12.861	13.438	14.166	12.87	13.701	16.879	15.866	9.298
	ATP6V1C1	ATPase, H+ transporting, lysosomal 42kDa, V1 subunit C1	14.34	25.978	-1.497	1.606	0.123	1	1	1.329	0.378	1	1	1.606	0.123	1	1	-1.497	0.251	1	1	-1.34	0.378	1	1	1.145	0.661	1	1	1.111	0.739	1	1	-1.233	0.552	1	1	-1.189	0.613	1	1	18.288	20.971	25.978	15.435	19.893	23.886	22.019	14.34
	ATP6V1C2	ATPase, H+ transporting, lysosomal 42kDa, V1 subunit C2	0.408	1.916	-1.06	3.527	0.386	1	1	-1.06	0.978	1	1	1.251	0.909	1	1	1.323	0.873	1	1	1.11	0.953	1	1	1.646	0.77	1	1	3.527	0.386	1	1	1.703	0.765	1	1	2.304	0.607	1	1	0.501	0.408	0.555	0.837	0.811	0.941	1.916	0.825
	ATP6V1D	ATPase, H+ transporting, lysosomal 34kDa, V1 subunit D	14.416	27.732	-1.598	1.315	0.155	1	1	1.216	0.496	1	1	1.315	0.329	1	1	-1.312	0.36	1	1	-1.435	0.223	1	1	-1.044	0.88	1	1	-1.309	0.377	1	1	-1.598	0.155	1	1	-1.416	0.269	1	1	23.833	25.022	27.732	22.952	24.201	26.039	19.727	14.416
	ATP6V1E1	ATPase, H+ transporting, lysosomal 31kDa, V1 subunit E1	36.348	60.887	1.016	1.366	0.132	1	1	1.193	0.457	1	1	1.177	0.492	1	1	1.366	0.132	1	1	1.033	0.882	1	1	1.19	0.429	1	1	1.117	0.626	1	1	1.112	0.65	1	1	1.016	0.945	1	1	35.286	36.348	36.727	60.887	53.097	47.897	42.717	37.932
	ATP6V1E2	ATPase, H+ transporting, lysosomal 31kDa, V1 subunit E2	1.332	2.739	-1.48	2.014	0.486	1	1	2.014	0.486	1	1	-1.047	0.969	1	1	-1.48	0.743	1	1	1.18	0.867	1	1	1.371	0.753	1	1	1.182	0.874	1	1	1.376	0.762	1	1	1.468	0.705	1	1	1.575	2.739	1.332	1.345	2.709	2.464	2.019	2.096
	ATP6V1F	ATPase, H+ transporting, lysosomal 14kDa, V1 subunit F	105.603	202.652	-2.224	1.301	9.983e-10	1.667e-07	2.55e-05	1.148	0.218	1	1	1.077	0.512	1	1	-1.542	0.0002847	0.013	1	-2.224	9.983e-10	1.667e-07	2.55e-05	-1.596	0.0001404	0.021	1	-1.319	0.019	0.813	1	1.301	0.013	0.508	1	1.055	0.625	1	1	161.194	159.713	153.556	132.033	105.603	115.22	132.464	202.652
	ATP6V1G1	ATPase, H+ transporting, lysosomal 13kDa, V1 subunit G1	31.455	57.997	-1.812	1.373	0.007915	0.186	1	1.373	0.107	1	1	1.354	0.121	1	1	-1.643	0.025	0.429	1	-1.812	0.007915	0.186	1	-1.341	0.169	1	1	-1.555	0.049	1	1	-1.404	0.129	1	1	-1.599	0.039	1	1	48.405	57.345	57.997	37.211	38.924	41.182	33.736	33.321
	ATP6V1G2	ATPase, H+ transporting, lysosomal 13kDa, V1 subunit G2	0	0.162	1	'inf	0.687	1	1	'inf	0.687	1	1	'inf	0.772	1	1	1	1	1	1	1	1	1	1	'inf	0.79	1	1	1	1	1	1	'inf	0.78	1	1	'inf	0.812	1	1	0	0.162	0.084	0	0	0.071	0	0.078
	ATP6V1G3	ATPase, H+ transporting, lysosomal 13kDa, V1 subunit G3	0	0.06	1	'inf	0.806	1	1	'inf	0.806	1	1	1	1	1	1	1	1	1	1	1	1	1	1	1	1	1	1	1	1	1	1	1	1	1	1	1	1	1	1	0	0.06	0	0	0	0	0	0
	ATP6V1H	ATPase, H+ transporting, lysosomal 50/57kDa, V1 subunit H	16.524	32.131	-2.432	1.081	0.003889	0.108	1	1.045	0.864	1	1	1.081	0.76	1	1	-2.432	0.003889	0.108	1	-1.983	0.016	0.31	1	-1.131	0.623	1	1	-1.267	0.365	1	1	-1.472	0.165	1	1	-2.005	0.02	0.74	1	31.873	28.755	30.475	16.558	23.416	32.131	27.254	20.929
	ATP7A	ATPase, Cu++ transporting, alpha polypeptide	0.142	0.553	-2.848	2.251	0.726	1	1	1.9	0.791	1	1	2.251	0.726	1	1	-1.84	0.84	1	1	-2.848	0.759	1	1	-1.04	0.988	1	1	-1.012	0.996	1	1	1.233	0.935	1	1	-1.195	0.949	1	1	0.278	0.456	0.553	0.191	0.142	0.305	0.298	0.331
	ATP7B	ATPase, Cu++ transporting, beta polypeptide	0.029	0.543	-14.814	2.095	0.622	1	1	1.152	0.957	1	1	2.095	0.747	1	1	-6.388	0.667	1	1	-14.814	0.622	1	1	-2.304	0.794	1	1	-1.353	0.913	1	1	-1.424	0.902	1	1	-2.072	0.817	1	1	0.293	0.291	0.543	0.058	0.029	0.145	0.235	0.199
	ATP8A1	ATPase, aminophospholipid transporter (APLT), class I, type 8A, member 1	0.017	0.177	-2.669	4.561	0.766	1	1	1.437	0.957	1	1	3.719	0.811	1	1	1.379	0.958	1	1	-2.669	0.911	1	1	-2.656	0.914	1	1	-1.003	1	1	1	4.561	0.766	1	1	1.852	0.919	1	1	0.04	0.05	0.132	0.07	0.022	0.017	0.043	0.177
	ATP8A2	ATPase, aminophospholipid transporter, class I, type 8A, member 2	0.902	3.889	-3.666	1.37	0.286	1	1	1.177	0.852	1	1	-1.343	0.761	1	1	-3.666	0.286	1	1	-2.069	0.469	1	1	-1.26	0.798	1	1	1.37	0.69	1	1	-1.224	0.827	1	1	-1.648	0.613	1	1	2.619	2.66	1.725	0.902	1.844	2.371	3.889	2.067
	ATP8B1	ATPase, aminophospholipid transporter, class I, type 8B, member 1	0.219	0.929	-2.679	1.905	0.686	1	1	1.905	0.704	1	1	1.738	0.747	1	1	-2.505	0.694	1	1	-2.467	0.693	1	1	1.246	0.898	1	1	-1.106	0.958	1	1	-1.422	0.865	1	1	-2.679	0.686	1	1	0.565	0.929	0.869	0.285	0.334	0.803	0.554	0.384
	ATP8B2	ATPase, aminophospholipid transporter, class I, type 8B, member 2	1.799	4.053	-2.618	1.229	0.296	1	1	1.17	0.831	1	1	1.229	0.775	1	1	-2.618	0.296	1	1	-2.527	0.301	1	1	-1.474	0.623	1	1	-1.209	0.802	1	1	-1.085	0.914	1	1	-1.69	0.529	1	1	3.728	3.765	4.053	1.799	2.15	2.885	3.342	3.32
	ATP8B3	ATPase, aminophospholipid transporter, class I, type 8B, member 3	0.234	1.452	-2.326	3.142	0.473	1	1	1.212	0.925	1	1	1.031	0.988	1	1	1.059	0.976	1	1	1.098	0.959	1	1	-2.326	0.737	1	1	1.816	0.73	1	1	3.142	0.473	1	1	1.441	0.844	1	1	0.478	0.5	0.436	0.64	0.765	0.234	0.941	1.452
	ATP8B4	ATPase, class I, type 8B, member 4	0.022	0.2	-3.376	3.567	0.778	1	1	1.343	0.961	1	1	1.397	0.955	1	1	-2.353	0.91	1	1	-3.376	0.884	1	1	-1.751	0.937	1	1	3.567	0.778	1	1	3.457	0.794	1	1	-1.41	0.959	1	1	0.052	0.06	0.064	0.028	0.022	0.034	0.2	0.172
	ATP9A	ATPase, class II, type 9A	3.644	7.688	-1.022	1.98	0.27	1	1	1.6	0.501	1	1	1.909	0.333	1	1	1.049	0.945	1	1	1.206	0.773	1	1	1.581	0.476	1	1	1.98	0.27	1	1	1.745	0.4	1	1	-1.022	0.977	1	1	3.583	4.947	6.051	4.749	6.295	6.462	7.688	6.043
	ATP9B	ATPase, class II, type 9B	3.14	7.989	-1.265	2.991	0.102	1	1	1.474	0.632	1	1	1.284	0.763	1	1	1.106	0.898	1	1	-1.265	0.779	1	1	1.199	0.817	1	1	1.718	0.458	1	1	2.991	0.102	1	1	2.136	0.28	1	1	2.763	3.515	3.14	3.86	3.182	3.779	5.146	7.989
	ATPAF1	ATP synthase mitochondrial F1 complex assembly factor 1	5.041	11.267	-3.089	1.222	0.046	0.622	1	1.222	0.641	1	1	1.09	0.844	1	1	-2.268	0.116	1	1	-3.089	0.046	0.622	1	-1.722	0.265	1	1	-1.443	0.433	1	1	-1.342	0.531	1	1	-1.372	0.497	1	1	10.685	11.267	10.303	5.951	5.041	7.077	8.025	7.693
	ATPAF2	ATP synthase mitochondrial F1 complex assembly factor 2	2.589	3.857	-1.319	1.07	0.736	1	1	-1.059	0.945	1	1	-1.111	0.899	1	1	-1.136	0.868	1	1	-1.228	0.789	1	1	-1.319	0.736	1	1	-1.055	0.945	1	1	-1.013	0.987	1	1	1.07	0.929	1	1	3.25	2.649	2.589	3.613	3.857	2.811	3.338	3.102
	ATPIF1	ATPase inhibitory factor 1	70.603	273.229	-1.364	1.723	3.297e-07	3.75e-05	0.00842	-1.089	0.553	1	1	-1.364	0.04	1	1	1.27	0.047	0.653	1	1.723	3.297e-07	3.75e-05	0.00842	1.181	0.186	1	1	1.413	0.004545	0.295	1	1.464	0.002278	0.141	1	1.317	0.028	0.918	1	108.827	86.246	70.603	174.596	273.229	146.546	166.629	153.968
	ATR	ataxia telangiectasia and Rad3 related	7.011	13.067	-2.763	-1.131	0.028	0.456	1	-1.131	0.75	1	1	-1.318	0.488	1	1	-2.763	0.028	0.456	1	-2.334	0.049	0.654	1	-1.632	0.221	1	1	-1.272	0.524	1	1	-1.614	0.245	1	1	-1.611	0.24	1	1	15.335	11.706	10.295	7.011	9.574	10.714	13.067	9.183
	ATRIP	ATR interacting protein	1.742	3.727	-1.441	1.136	0.713	1	1	1.136	0.89	1	1	-1.112	0.912	1	1	-1.108	0.908	1	1	1.059	0.944	1	1	-1.016	0.986	1	1	-1.267	0.803	1	1	-1.176	0.865	1	1	-1.441	0.713	1	1	2.415	2.367	1.921	2.753	3.727	2.711	2.065	1.985
	ATRN	attractin	1.897	3.615	-1.616	1.662	0.541	1	1	1.417	0.688	1	1	1.662	0.541	1	1	-1.055	0.951	1	1	-1.616	0.617	1	1	-1.303	0.778	1	1	-1.253	0.81	1	1	-1.1	0.919	1	1	-1.347	0.758	1	1	2.459	3.006	3.615	2.943	2.217	2.151	2.126	2.161
	ATRNL1	attractin-like 1	2.074	5.186	-4.279	-1.116	0.065	0.771	1	-1.116	0.85	1	1	-1.176	0.782	1	1	-3.532	0.093	0.989	1	-4.279	0.065	0.771	1	-3.688	0.09	1	1	-2.575	0.174	1	1	-2.38	0.21	1	1	-2.076	0.267	1	1	6.709	5.186	5.046	2.399	2.284	2.074	2.823	2.724
	ATRX	alpha thalassemia/mental retardation syndrome X-linked	1.595	3.787	-2.278	1.303	0.412	1	1	-1.009	0.992	1	1	1.215	0.813	1	1	-2.278	0.412	1	1	-1.69	0.559	1	1	1.004	0.996	1	1	-1.313	0.757	1	1	1.303	0.737	1	1	1.267	0.761	1	1	2.877	2.461	3.091	1.595	2.48	3.296	2.374	3.624
	ATXN1	ataxin 1	0.196	0.731	-7.566	-1.2	0.402	1	1	-1.2	0.905	1	1	-1.283	0.871	1	1	-2.939	0.555	1	1	-7.566	0.402	1	1	-4.325	0.48	1	1	-2.155	0.651	1	1	-3.145	0.551	1	1	-4.496	0.477	1	1	1.016	0.731	0.701	0.437	0.196	0.268	0.511	0.312
	ATXN10	ataxin 10	42.256	52.26	-1.834	-1.034	0.002916	0.087	1	-1.034	0.86	1	1	-1.125	0.539	1	1	-1.834	0.002916	0.087	1	-1.711	0.005985	0.149	1	-1.439	0.06	1	1	-1.414	0.075	1	1	-1.298	0.18	1	1	-1.407	0.081	1	1	61.344	51.214	48.241	42.256	52.26	48.634	47.028	45.691
	ATXN1L	ataxin 1-like	2.431	5.979	-2.041	1.985	0.313	1	1	1.959	0.328	1	1	1.985	0.313	1	1	-1.417	0.664	1	1	-2.041	0.415	1	1	-1.097	0.903	1	1	-1.293	0.75	1	1	1.04	0.959	1	1	-1.438	0.664	1	1	3.405	5.757	5.979	3.036	2.431	3.541	2.855	3.423
	ATXN2	ataxin 2	3.672	8.415	-2.108	1.553	0.267	1	1	1.344	0.595	1	1	1.553	0.41	1	1	-2.108	0.267	1	1	-1.783	0.355	1	1	-1.049	0.932	1	1	1.182	0.755	1	1	1.164	0.784	1	1	-1.097	0.873	1	1	6.127	7.106	8.415	3.672	5.006	6.66	7.849	6.894
	ATXN2L	ataxin 2-like	22.419	27.208	-1.16	1.51	0.166	1	1	1.411	0.258	1	1	1.51	0.166	1	1	1.012	0.967	1	1	-1.16	0.625	1	1	1.193	0.547	1	1	1.181	0.576	1	1	1.231	0.493	1	1	1.078	0.806	1	1	20.004	24.355	26.72	25.58	25.13	27.208	25.603	23.8
	ATXN3	ataxin 3	1.496	2.843	-1.725	1.574	0.619	1	1	1.547	0.64	1	1	1.574	0.623	1	1	-1.725	0.619	1	1	-1.226	0.833	1	1	1.011	0.991	1	1	1.073	0.941	1	1	1.007	0.994	1	1	-1.225	0.844	1	1	2.042	2.727	2.843	1.496	2.427	2.355	2.376	1.988
	ATXN7	ataxin 7	1.572	4.541	-1.673	2.27	0.312	1	1	2.151	0.354	1	1	2.27	0.312	1	1	-1.659	0.623	1	1	-1.673	0.61	1	1	-1.394	0.739	1	1	1.002	0.998	1	1	-1.322	0.784	1	1	-1.495	0.698	1	1	2.262	4.199	4.541	1.722	1.97	1.85	2.456	1.654
	ATXN7L1	ataxin 7-like 1	1.1	4.06	-2.7	1.729	0.396	1	1	-1.355	0.768	1	1	1.149	0.88	1	1	-2.7	0.396	1	1	1.185	0.833	1	1	1.039	0.966	1	1	1.34	0.727	1	1	1.729	0.503	1	1	-1.287	0.796	1	1	2.35	1.497	2.389	1.1	4.06	2.784	3.413	3.928
	ATXN7L2	ataxin 7-like 2	0.314	0.686	-1.711	-1.039	0.8	1	1	-1.711	0.8	1	1	-1.327	0.886	1	1	-1.209	0.916	1	1	-1.321	0.876	1	1	-1.199	0.921	1	1	-1.152	0.938	1	1	-1.207	0.921	1	1	-1.039	0.983	1	1	0.622	0.314	0.415	0.65	0.686	0.592	0.585	0.498
	ATXN7L3	ataxin 7-like 3	2.081	5.193	-2.16	1.903	0.372	1	1	1.433	0.641	1	1	1.903	0.372	1	1	-1.792	0.518	1	1	-2.16	0.411	1	1	-1.525	0.63	1	1	-1.357	0.722	1	1	-1.015	0.985	1	1	-1.144	0.871	1	1	3.085	3.815	5.193	2.174	2.081	2.307	2.464	2.937
	ATXN7L3B	ataxin 7-like 3B	3.047	9.942	-3.371	1.594	0.085	0.886	1	1.594	0.344	1	1	1.353	0.55	1	1	-2.996	0.111	1	1	-3.371	0.085	0.886	1	-1.57	0.434	1	1	-1.694	0.375	1	1	-1.102	0.858	1	1	-1.303	0.635	1	1	7.226	9.942	8.651	3.047	3.123	5.248	4.622	6.34
	AUH	AU RNA binding protein/enoyl-CoA hydratase	3.069	8.058	-2.153	1.603	0.295	1	1	1.134	0.841	1	1	1.603	0.411	1	1	-2.153	0.295	1	1	-1.559	0.494	1	1	1.003	0.996	1	1	1.084	0.891	1	1	1.594	0.404	1	1	-1.106	0.872	1	1	5.231	5.117	7.415	3.069	4.889	5.986	6.148	8.058
	AUP1	ancient ubiquitous protein 1	73.28	160.375	-1.124	1.415	0.008485	0.193	1	1.1	0.539	1	1	1.084	0.605	1	1	1.415	0.008485	0.193	1	1.291	0.05	0.662	1	1.126	0.408	1	1	-1.079	0.621	1	1	-1.124	0.461	1	1	1.037	0.809	1	1	85.248	80.963	81.719	152.383	160.375	109.501	85.639	73.28
	AURKA	aurora kinase A	46.054	82.041	1.061	1.838	0.001055	0.099	1	1.295	0.23	1	1	1.709	0.007888	0.357	1	1.293	0.187	1	1	1.061	0.765	1	1	1.404	0.083	1	1	1.838	0.001055	0.099	1	1.557	0.027	0.851	1	1.534	0.029	0.948	1	41.188	46.054	62.261	67.259	63.687	65.932	82.041	61.965
	AURKAIP1	aurora kinase A interacting protein 1	57.421	246.678	-1.474	2.04	3.085e-10	4.718e-08	7.879e-06	-1.055	0.723	1	1	-1.474	0.018	0.639	1	2.04	3.085e-10	4.718e-08	7.879e-06	1.713	2.273e-06	0.000211	0.058	1.382	0.012	0.798	1	1.294	0.052	1	1	-1.006	0.965	1	1	1.371	0.017	0.661	1	95.708	78.263	57.421	246.678	238.858	150.84	134.179	91.914
	AURKB	aurora kinase B	60.519	138.678	-1.585	1.088	0.004207	0.225	1	-1.049	0.748	1	1	-1.142	0.379	1	1	1.088	0.521	1	1	-1.043	0.749	1	1	-1.134	0.376	1	1	1.012	0.931	1	1	-1.585	0.004207	0.225	1	-1.235	0.155	1	1	99.272	81.668	76.88	136.43	138.678	99.817	108.879	60.519
	AURKC	aurora kinase C	0.074	0.688	1.039	7.191	0.515	1	1	6.7	0.622	1	1	4.55	0.714	1	1	2.761	0.8	1	1	7.191	0.515	1	1	3.383	0.759	1	1	1.039	0.994	1	1	1.484	0.938	1	1	3.929	0.731	1	1	0.066	0.38	0.264	0.229	0.688	0.253	0.074	0.094
	AVEN	apoptosis, caspase activation inhibitor	8.269	14.37	-1.695	-1.093	0.221	1	1	-1.093	0.826	1	1	-1.243	0.599	1	1	-1.331	0.465	1	1	-1.397	0.388	1	1	-1.183	0.663	1	1	-1.695	0.221	1	1	-1.61	0.272	1	1	-1.392	0.422	1	1	13.775	10.879	9.802	13.078	14.37	13.276	8.805	8.269
	AVIL	advillin	0	0.083	1	'inf	0.773	1	1	'inf	0.807	1	1	1	1	1	1	'inf	0.873	1	1	'inf	0.845	1	1	'inf	0.773	1	1	'inf	0.875	1	1	'inf	0.78	1	1	'inf	0.882	1	1	0	0.06	0	0.026	0.038	0.083	0.025	0.078
	AVL9	AVL9 homolog (S. cerevisiase)	1.44	3.324	-2.603	1.337	0.379	1	1	1.274	0.78	1	1	1.329	0.738	1	1	-1.479	0.675	1	1	-2.603	0.379	1	1	1.049	0.954	1	1	1.133	0.881	1	1	1.337	0.727	1	1	1.031	0.972	1	1	2.573	2.829	3.026	2.198	1.44	3.08	3.16	3.324
	AVPI1	arginine vasopressin-induced 1	2.374	7.989	-1.476	1.816	0.315	1	1	-1.476	0.627	1	1	-1.435	0.648	1	1	-1.064	0.927	1	1	-1.174	0.813	1	1	1.356	0.628	1	1	1.816	0.315	1	1	1.271	0.72	1	1	1.625	0.431	1	1	4.06	2.374	2.502	4.821	5.04	6.278	7.989	4.986
	AXDND1	axonemal dynein light chain domain containing 1	0	0.014	1	'inf	0.906	1	1	'inf	0.918	1	1	1	1	1	1	1	1	1	1	1	1	1	1	1	1	1	1	'inf	0.906	1	1	1	1	1	1	1	1	1	1	0	0.01	0	0	0	0	0.014	0
	AXIN1	axin 1	3.444	7.764	-2.458	1.329	0.172	1	1	1.329	0.591	1	1	-1.049	0.933	1	1	-1.608	0.421	1	1	-2.458	0.172	1	1	-2.241	0.222	1	1	-2.076	0.262	1	1	-1.713	0.393	1	1	-1.939	0.303	1	1	6.769	7.764	5.711	5.319	4.012	3.444	3.534	3.821
	AXIN2	axin 2	0	0.357	'-inf	5.231	0.654	1	1	5.231	0.654	1	1	1.129	0.981	1	1	-4.27	0.843	1	1	'-inf	0.778	1	1	-1.174	0.975	1	1	-1.241	0.967	1	1	-1.055	0.992	1	1	-2.009	0.908	1	1	0.079	0.357	0.079	0.023	0	0.077	0.069	0.073
	AXL	AXL receptor tyrosine kinase	52.761	71.224	-1.578	1.173	0.011	0.243	1	1.173	0.351	1	1	1.173	0.347	1	1	-1.517	0.022	0.39	1	-1.578	0.011	0.243	1	-1.194	0.306	1	1	-1.093	0.602	1	1	-1.257	0.209	1	1	-1.267	0.188	1	1	68.628	69.481	71.224	57.138	63.366	65.548	68.021	52.761
	AZI1	5-azacytidine induced 1	4.634	14.855	-1.692	1.25	0.346	1	1	-1.055	0.914	1	1	-1.692	0.346	1	1	1.213	0.65	1	1	1.15	0.738	1	1	-1.185	0.725	1	1	1.215	0.661	1	1	1.151	0.761	1	1	1.25	0.617	1	1	8.861	7.248	4.634	13.581	14.855	8.532	11.664	9.858
	AZI2	5-azacytidine induced 2	20.943	34.095	-1.636	1.322	0.09	0.971	1	1.229	0.435	1	1	1.322	0.278	1	1	-1.636	0.09	0.971	1	-1.207	0.467	1	1	1.022	0.931	1	1	-1.358	0.28	1	1	-1.276	0.393	1	1	-1.401	0.242	1	1	28.236	29.942	33.032	21.808	34.095	32.928	22.54	21.389
	AZIN1	antizyme inhibitor 1	16.811	57.9	-3.364	1.686	6.607e-05	0.003861	1	1.292	0.249	1	1	1.686	0.012	0.49	1	-2.897	0.0003003	0.013	1	-3.364	6.607e-05	0.003861	1	-1.726	0.033	1	1	-2.241	0.003685	0.254	1	-1.806	0.027	0.846	1	-2.164	0.005294	0.283	1	38.811	43.283	57.9	16.925	16.811	25.643	18.767	20.774
	AZU1	azurocidin 1	0	0.221	1	'inf	0.639	1	1	1	1	1	1	1	1	1	1	1	1	1	1	1	1	1	1	1	1	1	1	1	1	1	1	1	1	1	1	'inf	0.639	1	1	0	0	0	0	0	0	0	0
	B2M	beta-2-microglobulin	553.658	1084.92	-1.491	1.605	0	0	0	1.605	0	0	0	1.585	0	0	0	-1.491	3.503e-13	7.394e-11	8.947e-09	-1.403	1.205e-10	2.331e-08	3.076e-06	1.076	0.134	1	1	1.117	0.025	0.968	1	1.503	0	0	0	-1.402	1.584e-09	4.873e-07	4.045e-05	746.892	1034.36	1047.52	632.915	775.622	916.936	904.056	1084.92
	B3GALNT2	beta-1,3-N-acetylgalactosaminyltransferase 2	3.391	7.082	-1.681	1.685	0.381	1	1	1.484	0.522	1	1	1.685	0.381	1	1	-1.681	0.467	1	1	-1.389	0.618	1	1	1.012	0.984	1	1	1.03	0.963	1	1	-1.354	0.668	1	1	-1.103	0.882	1	1	4.75	6.085	7.082	3.569	4.985	5.484	5.3	3.391
	B3GALT1	UDP-Gal:betaGlcNAc beta 1,3-galactosyltransferase, polypeptide 1	0	5	'-inf	39.527	0.031	0.986	1	7.121	0.482	1	1	7.46	0.463	1	1	7.384	0.394	1	1	-2.501	0.853	1	1	'-inf	0.727	1	1	'-inf	0.727	1	1	39.527	0.038	1	1	39.49	0.031	0.986	1	0.122	0.749	0.804	1.136	0.071	0	0	4.655
	B3GALT4	UDP-Gal:betaGlcNAc beta 1,3-galactosyltransferase, polypeptide 4	0	0.901	'-inf	2.375	0.531	1	1	-3.614	0.693	1	1	'-inf	0.531	1	1	-2.005	0.79	1	1	'-inf	0.531	1	1	'-inf	0.531	1	1	-3.764	0.68	1	1	2.375	0.643	1	1	-2.001	0.797	1	1	0.393	0.094	0	0.247	0	0	0.113	0.901
	B3GALT5	UDP-Gal:betaGlcNAc beta 1,3-galactosyltransferase, polypeptide 5	0	0.131	'-inf	-1.029	0.708	1	1	-1.396	0.937	1	1	-1.351	0.943	1	1	'-inf	0.708	1	1	'-inf	0.708	1	1	-2.782	0.835	1	1	-3.036	0.826	1	1	-1.029	0.994	1	1	-3.15	0.823	1	1	0.14	0.086	0.092	0	0	0.057	0.05	0.131
	B3GALT6	UDP-Gal:betaGal beta 1,3-galactosyltransferase polypeptide 6	9.124	22.379	-1.096	1.567	0.203	1	1	-1.033	0.942	1	1	-1.096	0.836	1	1	1.567	0.203	1	1	1.149	0.708	1	1	-1.078	0.857	1	1	1.182	0.672	1	1	1.047	0.913	1	1	1.298	0.504	1	1	11.304	9.449	9.124	22.379	18.924	11.963	14.482	11.436
	B3GALTL	beta 1,3-galactosyltransferase-like	2.365	5.553	-2.199	1.727	0.364	1	1	1.154	0.847	1	1	1.727	0.42	1	1	-1.541	0.586	1	1	-2.199	0.364	1	1	-1.234	0.782	1	1	-1.665	0.541	1	1	-1.229	0.794	1	1	-1.26	0.767	1	1	3.634	3.621	5.553	2.978	2.408	3.359	2.365	2.859
	B3GAT2	beta-1,3-glucuronyltransferase 2 (glucuronosyltransferase S)	0	0.389	'-inf	3.379	0.704	1	1	1.091	0.985	1	1	'-inf	0.751	1	1	-1.039	0.993	1	1	2.407	0.784	1	1	3.379	0.704	1	1	3.172	0.728	1	1	-1.304	0.956	1	1	1.998	0.853	1	1	0.101	0.095	0	0.123	0.354	0.389	0.347	0.075
	B3GAT3	beta-1,3-glucuronyltransferase 3 (glucuronosyltransferase I)	3.276	8.77	1.108	1.98	0.263	1	1	1.244	0.775	1	1	1.108	0.895	1	1	1.98	0.263	1	1	1.8	0.328	1	1	1.302	0.706	1	1	1.558	0.514	1	1	1.249	0.763	1	1	1.3	0.714	1	1	3.343	3.589	3.276	8.363	8.77	4.965	5.644	4.037
	B3GNT1	UDP-GlcNAc:betaGal beta-1,3-N-acetylglucosaminyltransferase 1	13.241	30.895	-1.33	1.177	0.416	1	1	-1.209	0.582	1	1	-1.33	0.416	1	1	-1.026	0.931	1	1	1.065	0.825	1	1	1.032	0.918	1	1	1.177	0.585	1	1	1.143	0.666	1	1	1.094	0.771	1	1	19.902	14.209	13.241	24.493	30.895	23.42	25.385	21.984
	B3GNT2	UDP-GlcNAc:betaGal beta-1,3-N-acetylglucosaminyltransferase 2	6.773	22.149	-2.252	2.238	0.027	0.964	1	2.238	0.027	1	1	2.061	0.049	1	1	-1.667	0.265	1	1	-2.252	0.099	0.964	1	-1.502	0.369	1	1	-1.484	0.386	1	1	-1.434	0.434	1	1	-1.76	0.24	1	1	11.468	22.149	20.905	8.692	7.42	8.71	8.375	7.727
	B3GNT3	UDP-GlcNAc:betaGal beta-1,3-N-acetylglucosaminyltransferase 3	0.143	0.928	-1.215	8.043	0.425	1	1	1.49	0.918	1	1	1.915	0.859	1	1	1.252	0.951	1	1	-1.215	0.961	1	1	1.873	0.853	1	1	4.47	0.596	1	1	8.043	0.425	1	1	3.547	0.675	1	1	0.119	0.154	0.202	0.189	0.143	0.255	0.578	0.928
	B3GNT4	UDP-GlcNAc:betaGal beta-1,3-N-acetylglucosaminyltransferase 4	0	0.209	1	'inf	0.648	1	1	'inf	0.771	1	1	'inf	0.766	1	1	'inf	0.648	1	1	'inf	0.692	1	1	1	1	1	1	'inf	0.759	1	1	'inf	0.661	1	1	'inf	0.673	1	1	0	0.085	0.089	0.209	0.157	0	0.094	0.193
	B3GNT5	UDP-GlcNAc:betaGal beta-1,3-N-acetylglucosaminyltransferase 5	2.963	24.8	-7.732	1.827	0.0009369	0.035	1	1.827	0.063	1	1	1.303	0.445	1	1	-5.703	0.002182	0.069	1	-7.732	0.0009369	0.035	1	-4.314	0.005487	0.436	1	-3.756	0.009133	0.502	1	-4.572	0.005147	0.261	1	-4.342	0.005756	0.302	1	15.724	24.8	18.124	3.483	2.963	4.157	4.537	3.324
	B3GNT6	UDP-GlcNAc:betaGal beta-1,3-N-acetylglucosaminyltransferase 6 (core 3 synthase)	0	0.056	1	'inf	0.812	1	1	1	1	1	1	1	1	1	1	1	1	1	1	1	1	1	1	1	1	1	1	1	1	1	1	'inf	0.812	1	1	1	1	1	1	0	0	0	0	0	0	0	0.056
	B3GNT7	UDP-GlcNAc:betaGal beta-1,3-N-acetylglucosaminyltransferase 7	0	0.176	'-inf	1.862	0.784	1	1	'-inf	0.784	1	1	-2.636	0.887	1	1	1.862	0.881	1	1	'-inf	0.784	1	1	-2.834	0.877	1	1	-2.958	0.874	1	1	-1.955	0.914	1	1	1.292	0.957	1	1	0.075	0	0.025	0.176	0	0.03	0.027	0.037
	B3GNT9	UDP-GlcNAc:betaGal beta-1,3-N-acetylglucosaminyltransferase 9	1.965	4.934	-1.93	1.961	0.373	1	1	1.25	0.797	1	1	1.033	0.971	1	1	-1.107	0.905	1	1	-1.93	0.504	1	1	-1.259	0.799	1	1	1.221	0.807	1	1	1.961	0.373	1	1	1.192	0.833	1	1	2.603	2.807	2.379	2.969	1.965	2.357	3.443	4.934
	B3GNTL1	UDP-GlcNAc:betaGal beta-1,3-N-acetylglucosaminyltransferase-like 1	2.169	11.625	-1.595	2.04	0.184	1	1	-1.124	0.878	1	1	-1.595	0.572	1	1	1.237	0.739	1	1	2.04	0.184	1	1	1.43	0.571	1	1	1.596	0.453	1	1	1.27	0.726	1	1	1.675	0.409	1	1	3.911	3.003	2.169	6.111	11.625	6.377	6.765	4.8
	B4GALNT1	beta-1,4-N-acetyl-galactosaminyl transferase 1	1.801	3.455	-1.103	1.83	0.504	1	1	1.813	0.542	1	1	1.368	0.761	1	1	1.325	0.764	1	1	1.061	0.951	1	1	-1.103	0.926	1	1	1.83	0.504	1	1	1.149	0.894	1	1	1.4	0.73	1	1	1.742	2.725	2.108	2.916	2.693	1.801	3.455	1.934
	B4GALNT4	beta-1,4-N-acetyl-galactosaminyl transferase 4	0	0.261	'-inf	6.699	0.683	1	1	1.112	0.988	1	1	6.699	0.683	1	1	'-inf	0.834	1	1	1.236	0.971	1	1	'-inf	0.834	1	1	1.101	0.988	1	1	4.04	0.779	1	1	3.085	0.826	1	1	0.044	0.042	0.261	0	0.079	0	0.052	0.172
	B4GALT1	UDP-Gal:betaGlcNAc beta 1,4- galactosyltransferase, polypeptide 1	4.92	17.382	-2.471	2.355	0.041	1	1	1.746	0.215	1	1	2.355	0.041	1	1	-1.298	0.601	1	1	-2.471	0.128	1	1	-1.733	0.319	1	1	-1.546	0.419	1	1	1.023	0.963	1	1	-1.008	0.987	1	1	8.342	12.575	17.382	8.119	4.92	5.49	5.847	8.25
	B4GALT2	UDP-Gal:betaGlcNAc beta 1,4- galactosyltransferase, polypeptide 2	7.099	11.273	-1.149	1.387	0.48	1	1	1.154	0.779	1	1	1.032	0.951	1	1	1.14	0.777	1	1	-1.005	0.992	1	1	-1.149	0.786	1	1	-1.118	0.827	1	1	1.119	0.821	1	1	1.387	0.48	1	1	7.773	7.742	7.099	11.194	11.273	7.716	7.534	8.41
	B4GALT3	UDP-Gal:betaGlcNAc beta 1,4- galactosyltransferase, polypeptide 3	10.022	20.483	-1.371	1.394	0.358	1	1	1.394	0.358	1	1	1.226	0.581	1	1	-1.145	0.714	1	1	-1.011	0.975	1	1	-1.003	0.994	1	1	-1.275	0.535	1	1	-1.371	0.442	1	1	-1.37	0.435	1	1	14.212	17.099	15.412	15.686	20.483	16.167	12.079	10.022
	B4GALT4	UDP-Gal:betaGlcNAc beta 1,4- galactosyltransferase, polypeptide 4	17.167	33.558	-2.466	1.197	0.002724	0.083	1	1.197	0.468	1	1	-1.086	0.752	1	1	-2.391	0.004047	0.111	1	-2.466	0.002724	0.083	1	-1.645	0.071	1	1	-1.701	0.058	1	1	-1.594	0.098	1	1	-1.643	0.076	1	1	32.494	33.558	26.468	17.167	19.202	22.528	20.698	19.706
	B4GALT5	UDP-Gal:betaGlcNAc beta 1,4- galactosyltransferase, polypeptide 5	10.004	45.282	-2.057	2.585	0.0003684	0.034	1	1.779	0.048	1	1	2.585	0.0003684	0.034	1	-1.406	0.304	1	1	-1.39	0.307	1	1	1.164	0.608	1	1	-1.236	0.52	1	1	-1.539	0.228	1	1	-2.057	0.059	1	1	19.8	30.398	45.282	17.786	20.756	26.284	17.362	12.437
	B4GALT6	UDP-Gal:betaGlcNAc beta 1,4- galactosyltransferase, polypeptide 6	1.907	4.825	-1.701	1.813	0.419	1	1	1.673	0.496	1	1	1.813	0.419	1	1	-1.701	0.555	1	1	-1.616	0.58	1	1	1.218	0.792	1	1	-1.002	0.998	1	1	-1.525	0.645	1	1	-1.483	0.66	1	1	3.008	4.344	4.825	2.234	2.713	4.181	3.253	1.907
	B4GALT7	xylosylprotein beta 1,4-galactosyltransferase, polypeptide 7	2.498	12.057	-2.183	1.51	0.271	1	1	-2.183	0.271	1	1	-1.709	0.418	1	1	1.51	0.387	1	1	1.178	0.739	1	1	1.187	0.743	1	1	1.102	0.857	1	1	-1.044	0.94	1	1	1.238	0.686	1	1	6.319	2.498	3.27	12.057	10.851	8.552	7.545	5.851
	B9D1	B9 protein domain 1	1.869	7.331	-2.392	1.478	0.315	1	1	-1.628	0.552	1	1	-1.929	0.44	1	1	1.424	0.558	1	1	-1.293	0.712	1	1	-2.392	0.315	1	1	-1.741	0.487	1	1	1.478	0.544	1	1	-1.015	0.983	1	1	4.077	2.161	1.869	7.331	4.596	1.944	2.537	5.823
	B9D2	B9 protein domain 2	0.613	4.304	-4.611	1.283	0.207	1	1	-4.54	0.211	1	1	-4.611	0.207	1	1	-1.373	0.697	1	1	-1.723	0.524	1	1	-1.137	0.87	1	1	-1.238	0.794	1	1	-1.954	0.478	1	1	1.283	0.733	1	1	3.227	0.613	0.619	2.968	2.729	3.236	2.825	1.597
	BAALC	brain and acute leukemia, cytoplasmic	0	0.05	1	'inf	0.823	1	1	1	1	1	1	1	1	1	1	1	1	1	1	'inf	0.823	1	1	1	1	1	1	1	1	1	1	'inf	0.883	1	1	1	1	1	1	0	0	0	0	0.05	0	0	0.022
	BAAT	bile acid CoA: amino acid N-acyltransferase (glycine N-choloyltransferase)	0	0.11	1	'inf	0.741	1	1	'inf	0.879	1	1	'inf	0.785	1	1	'inf	0.82	1	1	1	1	1	1	'inf	0.858	1	1	'inf	0.741	1	1	'inf	0.898	1	1	'inf	0.787	1	1	0	0.023	0.074	0.052	0	0.032	0.11	0.016
	BABAM1	BRISC and BRCA1 A complex member 1	34.084	63.084	-1.267	1.463	0.058	1	1	1.02	0.928	1	1	-1.093	0.699	1	1	-1.05	0.816	1	1	-1.267	0.271	1	1	1.085	0.693	1	1	1.11	0.617	1	1	1.463	0.058	1	1	1.442	0.064	1	1	42.112	37.091	34.084	50.671	48.441	52.113	50.642	59.568
	BACE1	beta-site APP-cleaving enzyme 1	1.076	2.377	-2.975	1.224	0.375	1	1	1.159	0.878	1	1	1.224	0.83	1	1	-2.199	0.488	1	1	-2.975	0.375	1	1	-1.818	0.584	1	1	-1.992	0.542	1	1	-1.486	0.71	1	1	-1.633	0.649	1	1	2.196	2.197	2.377	1.262	1.076	1.377	1.195	1.429
	BACH1	BTB and CNC homology 1, basic leucine zipper transcription factor 1	1.987	5.44	-1.687	2.223	0.278	1	1	2.223	0.278	1	1	2.186	0.286	1	1	-1.687	0.573	1	1	-1.546	0.622	1	1	-1.098	0.911	1	1	-1.373	0.725	1	1	1.115	0.895	1	1	-1.471	0.676	1	1	2.813	5.397	5.44	2.106	2.651	2.922	2.221	3.031
	BACH2	BTB and CNC homology 1, basic leucine zipper transcription factor 2	0	0.033	'-inf	3.357	0.909	1	1	'-inf	0.915	1	1	3.357	0.909	1	1	'-inf	0.915	1	1	'-inf	0.915	1	1	'-inf	0.915	1	1	'-inf	0.915	1	1	'-inf	0.915	1	1	'-inf	0.915	1	1	0.011	0	0.033	0	0	0	0	0
	BAD	BCL2-associated agonist of cell death	5.247	25.9	1.246	4.006	0.001323	0.046	1	1.939	0.256	1	1	1.246	0.729	1	1	4.006	0.001323	0.046	1	3.733	0.001577	0.053	1	2.49	0.068	1	1	2.842	0.035	1	1	3.077	0.027	0.846	1	3.518	0.008695	0.408	1	4.761	7.966	5.247	24.088	25.9	13.521	14.665	14.159
	BAG1	BCL2-associated athanogene	8.276	12.851	-1.522	1.095	0.347	1	1	1.095	0.825	1	1	-1.179	0.706	1	1	-1.19	0.667	1	1	-1.391	0.423	1	1	-1.125	0.771	1	1	-1.522	0.347	1	1	-1.414	0.439	1	1	-1.353	0.488	1	1	12.105	11.445	9.082	12.851	12.68	12.268	8.621	8.276
	BAG2	BCL2-associated athanogene 2	12.422	27.245	-2.677	1.315	0.006168	0.153	1	1.315	0.331	1	1	1.259	0.415	1	1	-2.441	0.012	0.252	1	-2.677	0.006168	0.153	1	-1.14	0.651	1	1	-1.188	0.56	1	1	-1.037	0.901	1	1	-1.151	0.635	1	1	24.006	27.245	26.737	12.422	13.066	24.014	21.895	22.372
	BAG3	BCL2-associated athanogene 3	51.088	89.279	-1.203	1.257	0.191	1	1	1.257	0.191	1	1	1.11	0.558	1	1	-1.06	0.733	1	1	-1.078	0.65	1	1	1.231	0.201	1	1	1.023	0.896	1	1	-1.203	0.324	1	1	-1.138	0.476	1	1	63.588	68.97	62.452	75.787	85.923	89.279	70.491	51.088
	BAG4	BCL2-associated athanogene 4	4.034	10.784	-3.446	1.278	0.045	0.619	1	1.104	0.832	1	1	1.278	0.583	1	1	-2.856	0.076	0.883	1	-3.446	0.045	0.619	1	-1.341	0.541	1	1	-1.649	0.33	1	1	-1.515	0.418	1	1	-1.805	0.266	1	1	9.542	9.091	10.784	4.22	4.034	8.112	6.272	6.088
	BAG5	BCL2-associated athanogene 5	2.304	6.983	-2.008	1.995	0.271	1	1	1.995	0.271	1	1	1.79	0.36	1	1	-1.751	0.474	1	1	-2.008	0.383	1	1	-1.307	0.714	1	1	-1.083	0.909	1	1	-1.386	0.671	1	1	-1.829	0.46	1	1	4.054	6.983	6.419	2.925	2.942	3.537	4.056	2.827
	BAG6	BCL2-associated athanogene 6	10.861	18.137	1.125	1.24	0.57	1	1	1.138	0.763	1	1	1.184	0.69	1	1	1.24	0.57	1	1	1.125	0.754	1	1	1.185	0.666	1	1	1.208	0.634	1	1	1.139	0.754	1	1	1.127	0.769	1	1	11.059	10.861	11.58	17.325	18.137	14.95	14.482	12.177
	BAHCC1	BAH domain and coiled-coil containing 1	0.038	0.143	3.015	9.989	0.747	1	1	5.462	0.85	1	1	3.297	0.903	1	1	6.199	0.806	1	1	4.015	0.858	1	1	9.171	0.755	1	1	9.989	0.747	1	1	3.938	0.881	1	1	3.015	0.907	1	1	0.013	0.062	0.038	0.103	0.077	0.138	0.143	0.05
	BAHD1	bromo adjacent homology domain containing 1	2.363	3.956	-1.395	1.344	0.679	1	1	1.344	0.691	1	1	1.074	0.927	1	1	-1.257	0.767	1	1	-1.377	0.679	1	1	-1.377	0.693	1	1	-1.355	0.709	1	1	-1.395	0.692	1	1	-1.242	0.787	1	1	3.409	3.956	3.239	3.425	3.607	2.824	2.727	2.363
	BAI2	brain-specific angiogenesis inhibitor 2	0	0.233	'-inf	8.838	0.687	1	1	8.838	0.687	1	1	5.462	0.774	1	1	6.205	0.712	1	1	'-inf	0.863	1	1	'-inf	0.863	1	1	4.187	0.803	1	1	1.581	0.951	1	1	'-inf	0.863	1	1	0.03	0.227	0.144	0.233	0	0	0.135	0.046
	BAI3	brain-specific angiogenesis inhibitor 3	0.172	0.63	-4.789	1.292	0.578	1	1	1.292	0.889	1	1	-1.433	0.865	1	1	-3.598	0.623	1	1	-4.789	0.578	1	1	-1.526	0.836	1	1	-1.62	0.819	1	1	-1.829	0.786	1	1	-1.682	0.808	1	1	0.565	0.63	0.349	0.198	0.172	0.422	0.378	0.298
	BAIAP2	BAI1-associated protein 2	10.395	17.104	-2.782	-1.268	0.004833	0.127	1	-1.268	0.446	1	1	-1.326	0.367	1	1	-2.782	0.004833	0.127	1	-2.118	0.022	0.388	1	-1.876	0.055	1	1	-1.859	0.06	1	1	-1.911	0.055	1	1	-2.486	0.011	0.498	1	24.865	16.927	16.585	11.291	17.104	15.118	14.498	12.575
	BAIAP2L1	BAI1-associated protein 2-like 1	3.945	8.681	-2.336	1.423	0.187	1	1	1.336	0.58	1	1	1.423	0.492	1	1	-2.208	0.218	1	1	-2.336	0.187	1	1	-1.913	0.299	1	1	-1.446	0.527	1	1	-1.106	0.857	1	1	-1.186	0.759	1	1	6.895	7.953	8.681	3.945	4.301	4.11	5.168	6.028
	BAIAP2L2	BAI1-associated protein 2-like 2	0.213	0.93	-2.612	2.318	0.65	1	1	1.263	0.917	1	1	1.436	0.868	1	1	1.022	0.992	1	1	-2.612	0.734	1	1	2.132	0.679	1	1	-1.273	0.92	1	1	2.259	0.67	1	1	2.318	0.65	1	1	0.382	0.417	0.485	0.493	0.213	0.93	0.325	0.834
	BAIAP3	BAI1-associated protein 3	0	0.04	1	'inf	0.842	1	1	1	1	1	1	1	1	1	1	'inf	0.842	1	1	1	1	1	1	'inf	0.843	1	1	1	1	1	1	'inf	0.878	1	1	'inf	0.858	1	1	0	0	0	0.04	0	0.039	0	0.024
	BAK1	BCL2-antagonist/killer 1	2.385	5.007	-1.96	1.348	0.382	1	1	1.348	0.652	1	1	1.132	0.856	1	1	-1.729	0.469	1	1	-1.96	0.382	1	1	-1.694	0.49	1	1	-1.956	0.403	1	1	-1.455	0.62	1	1	-1.664	0.51	1	1	4.303	5.007	4.311	3.145	3.199	2.897	2.385	2.858
	BAMBI	BMP and activin membrane-bound inhibitor	6.118	13.919	-1.577	1.315	0.38	1	1	1.101	0.839	1	1	-1.177	0.744	1	1	-1.125	0.795	1	1	-1.079	0.861	1	1	1.315	0.513	1	1	-1.008	0.987	1	1	-1.376	0.53	1	1	-1.577	0.38	1	1	9.282	8.817	6.977	10.422	12.533	13.919	9.984	6.522
	BANF1	barrier to autointegration factor 1	34.339	82.126	-1.285	1.457	0.037	1	1	-1.052	0.811	1	1	-1.285	0.254	1	1	1.186	0.345	1	1	1.13	0.49	1	1	1.136	0.496	1	1	1.238	0.251	1	1	1.288	0.184	1	1	1.457	0.037	1	1	49.862	40.926	34.339	74.721	82.126	64.624	66.882	62.053
	BANK1	B-cell scaffold protein with ankyrin repeats 1	0.02	0.427	-23.763	1.289	0.559	1	1	1.289	0.91	1	1	-1.048	0.984	1	1	-23.763	0.559	1	1	-1.904	0.801	1	1	-1.848	0.815	1	1	-2.137	0.783	1	1	-1.498	0.874	1	1	-4.271	0.668	1	1	0.384	0.427	0.324	0.02	0.294	0.237	0.195	0.248
	BANP	BTG3 associated nuclear protein	5.132	10.665	1.088	1.718	0.324	1	1	1.289	0.686	1	1	1.349	0.628	1	1	1.497	0.458	1	1	1.5	0.438	1	1	1.669	0.346	1	1	1.718	0.324	1	1	1.088	0.894	1	1	1.594	0.41	1	1	4.879	5.427	5.821	9.225	10.665	9.288	9.085	5.132
	BAP1	BRCA1 associated protein-1 (ubiquitin carboxy-terminal hydrolase)	5.93	7.226	-1.199	1.399	0.553	1	1	1.383	0.571	1	1	1.399	0.553	1	1	1.003	0.996	1	1	-1.199	0.752	1	1	-1.097	0.875	1	1	1.049	0.933	1	1	1.135	0.827	1	1	1.069	0.907	1	1	5.704	6.809	7.057	7.226	6.931	5.93	6.486	6.259
	BARD1	BRCA1 associated RING domain 1	1.572	7.011	-3.788	1.726	0.142	1	1	1.726	0.363	1	1	1.091	0.895	1	1	-3.782	0.147	1	1	-3.788	0.142	1	1	-1.896	0.397	1	1	-1.807	0.431	1	1	-1.573	0.54	1	1	-2.012	0.369	1	1	4.707	7.011	4.542	1.572	1.811	2.832	2.824	2.893
	BASP1	brain abundant, membrane attached signal protein 1	183.125	256.539	-1.522	1.437	5.256e-05	0.003166	1	1.336	0.002782	0.464	1	1.437	0.0001269	0.014	1	-1.298	0.01	0.222	1	-1.522	5.256e-05	0.003166	1	-1.009	0.925	1	1	-1.037	0.714	1	1	-1.065	0.536	1	1	-1.085	0.418	1	1	201.814	232.71	256.539	196.412	193.258	228.096	210.967	183.125
	BATF	basic leucine zipper transcription factor, ATF-like	0	0.201	'-inf	-2.259	0.549	1	1	'-inf	0.549	1	1	'-inf	0.549	1	1	-2.259	0.774	1	1	'-inf	0.549	1	1	'-inf	0.549	1	1	-5.916	0.643	1	1	'-inf	0.549	1	1	'-inf	0.549	1	1	0.359	0	0	0.201	0	0	0.066	0
	BATF2	basic leucine zipper transcription factor, ATF-like 2	0	1.044	'-inf	19.72	0.347	1	1	1.068	0.993	1	1	'-inf	0.838	1	1	19.72	0.347	1	1	8.759	0.549	1	1	3.311	0.811	1	1	1.06	0.993	1	1	-1.288	0.973	1	1	'-inf	0.838	1	1	0.042	0.039	0	1.044	0.535	0.158	0.048	0.031
	BATF3	basic leucine zipper transcription factor, ATF-like 3	0	0.495	1	'inf	0.482	1	1	'inf	0.627	1	1	'inf	0.482	1	1	1	1	1	1	'inf	0.623	1	1	'inf	0.567	1	1	'inf	0.7	1	1	1	1	1	1	'inf	0.608	1	1	0	0.235	0.495	0	0.242	0.327	0.148	0
	BAX	BCL2-associated X protein	36.544	135.298	-1.229	2.564	2.146e-09	6.448e-07	5.481e-05	-1.072	0.74	1	1	-1.229	0.338	1	1	1.711	0.0009563	0.035	1	1.438	0.027	0.442	1	1.527	0.014	0.893	1	2.008	2.113e-05	0.00355	0.54	2.3	4.663e-07	7.993e-05	0.012	2.564	2.146e-09	6.448e-07	5.481e-05	50.771	40.879	36.544	109.753	106.371	88.428	110.486	112.877
	BAZ1A	bromodomain adjacent to zinc finger domain, 1A	10.319	28.725	-1.442	1.901	0.056	1	1	1.636	0.159	1	1	1.901	0.056	1	1	1.599	0.133	1	1	-1.442	0.342	1	1	-1.13	0.745	1	1	-1.207	0.626	1	1	-1.332	0.481	1	1	1.14	0.715	1	1	14.22	20.08	23.907	28.725	14.373	14.351	12.768	10.319
	BAZ1B	bromodomain adjacent to zinc finger domain, 1B	4.122	8.591	-1.549	2.216	0.174	1	1	1.651	0.425	1	1	2.216	0.174	1	1	-1.184	0.801	1	1	-1.549	0.537	1	1	-1.066	0.923	1	1	-1.093	0.896	1	1	1.138	0.845	1	1	1.223	0.751	1	1	4.382	6.244	8.591	4.677	4.122	4.687	4.345	4.819
	BAZ2A	bromodomain adjacent to zinc finger domain, 2A	4.424	6.965	-1.494	1.736	0.363	1	1	1.716	0.378	1	1	1.736	0.363	1	1	-1.002	0.997	1	1	-1.494	0.56	1	1	1.09	0.891	1	1	1.293	0.673	1	1	1.448	0.546	1	1	1.112	0.869	1	1	4.535	6.716	6.965	5.716	4.424	5.637	6.357	6.349
	BAZ2B	bromodomain adjacent to zinc finger domain, 2B	0.387	0.795	-1.611	1.748	0.759	1	1	1.141	0.949	1	1	1.182	0.935	1	1	-1.537	0.846	1	1	-1.611	0.827	1	1	1.094	0.963	1	1	1.287	0.894	1	1	1.748	0.759	1	1	1.591	0.799	1	1	0.471	0.464	0.492	0.387	0.426	0.587	0.656	0.795
	BBC3	BCL2 binding component 3	6.051	18.673	1.462	5.203	0.00174	0.058	1	2.541	0.191	1	1	2.417	0.216	1	1	5.203	0.00174	0.058	1	1.462	0.582	1	1	1.996	0.311	1	1	3.976	0.02	0.853	1	3.771	0.035	0.987	1	3.137	0.072	1	1	2.841	6.231	6.076	18.673	6.051	6.468	12.243	10.355
	BBIP1	BBSome interacting protein 1	11.806	15.989	-1.694	1.185	0.193	1	1	1.185	0.651	1	1	-1.047	0.907	1	1	-1.518	0.297	1	1	-1.694	0.193	1	1	-1.166	0.686	1	1	1.04	0.915	1	1	1.071	0.853	1	1	-1.131	0.748	1	1	14.19	14.51	11.994	11.806	12.207	13.883	15.989	14.692
	BBOX1	butyrobetaine (gamma), 2-oxoglutarate dioxygenase (gamma-butyrobetaine hydroxylase) 1	0	0.04	1	'inf	0.841	1	1	1	1	1	1	'inf	0.841	1	1	1	1	1	1	1	1	1	1	1	1	1	1	1	1	1	1	1	1	1	1	1	1	1	1	0	0	0.04	0	0	0	0	0
	BBS1	Bardet-Biedl syndrome 1	3.685	9.913	-1.204	1.565	0.398	1	1	-1.166	0.821	1	1	-1.204	0.785	1	1	1.565	0.398	1	1	-1.13	0.839	1	1	1.151	0.811	1	1	1.454	0.506	1	1	1.564	0.435	1	1	1.239	0.718	1	1	5.016	3.712	3.685	9.913	6.467	6.585	7.906	7.58
	BBS10	Bardet-Biedl syndrome 10	1.449	3.943	-2.719	1.456	0.323	1	1	1.456	0.627	1	1	1.456	0.624	1	1	-2.669	0.337	1	1	-2.719	0.323	1	1	-1.081	0.922	1	1	-1.136	0.876	1	1	1.084	0.92	1	1	-1.141	0.874	1	1	3.062	3.846	3.943	1.449	1.641	3.229	2.92	3.208
	BBS12	Bardet-Biedl syndrome 12	0.333	1.093	-1.501	2.855	0.557	1	1	1.863	0.76	1	1	2.843	0.572	1	1	-1.501	0.865	1	1	-1.148	0.949	1	1	1.531	0.827	1	1	1.818	0.753	1	1	2.855	0.557	1	1	1.531	0.832	1	1	0.396	0.637	0.996	0.333	0.503	0.692	0.78	1.093
	BBS2	Bardet-Biedl syndrome 2	3.646	7.888	-2.118	1.335	0.265	1	1	1.097	0.874	1	1	1.052	0.931	1	1	-2.118	0.265	1	1	-1.854	0.331	1	1	-1.322	0.641	1	1	1.068	0.905	1	1	1.335	0.591	1	1	-1.041	0.944	1	1	6.114	5.787	5.687	3.646	4.805	5.274	7.075	7.888
	BBS4	Bardet-Biedl syndrome 4	1.486	3.098	-2.274	1.382	0.455	1	1	1.092	0.926	1	1	-1.048	0.961	1	1	-1.57	0.652	1	1	-2.274	0.455	1	1	-1.32	0.775	1	1	1.13	0.889	1	1	1.382	0.709	1	1	-1.007	0.994	1	1	2.32	2.186	1.957	1.867	1.486	2.004	2.842	3.098
	BBS5	Bardet-Biedl syndrome 5	0.281	1.449	-4.18	1.566	0.465	1	1	1.566	0.727	1	1	1.276	0.855	1	1	-3.833	0.486	1	1	-4.18	0.465	1	1	-2.117	0.646	1	1	-2.233	0.631	1	1	-1.69	0.739	1	1	-3.963	0.487	1	1	1.072	1.449	1.21	0.353	0.374	0.578	0.52	0.613
	BBS7	Bardet-Biedl syndrome 7	4.042	6.806	-1.899	1.222	0.313	1	1	1.222	0.716	1	1	1.163	0.786	1	1	-1.899	0.313	1	1	-1.767	0.35	1	1	-1.82	0.347	1	1	-1.309	0.646	1	1	-1.419	0.569	1	1	-1.36	0.607	1	1	6.451	6.806	6.634	4.292	5.321	4.042	5.342	4.395
	BBS9	Bardet-Biedl syndrome 9	0.8	1.531	-1.56	1.7	0.686	1	1	1.7	0.686	1	1	1.258	0.869	1	1	-1.56	0.771	1	1	-1.004	0.998	1	1	1.357	0.81	1	1	1.242	0.87	1	1	1.603	0.713	1	1	1.418	0.787	1	1	0.988	1.45	1.1	0.8	1.435	1.53	1.33	1.531
	BBX	bobby sox homolog (Drosophila)	2.43	6.353	-1.366	2.886	0.15	1	1	2.082	0.355	1	1	2.886	0.15	1	1	-1.206	0.834	1	1	-1.366	0.73	1	1	-1.168	0.864	1	1	2.346	0.233	1	1	1.769	0.471	1	1	2.026	0.346	1	1	2.488	4.472	6.353	2.607	2.654	2.43	6.326	4.256
	BCAM	basal cell adhesion molecule (Lutheran blood group)	0	0.926	'-inf	1.401	0.392	1	1	-1.835	0.76	1	1	1.401	0.831	1	1	'-inf	0.392	1	1	-1.266	0.885	1	1	-3.155	0.605	1	1	-2.467	0.664	1	1	1.307	0.864	1	1	-10.55	0.458	1	1	0.733	0.345	0.908	0	0.843	0.265	0.322	0.926
	BCAN	brevican	0.125	1.096	-5.872	2.248	0.577	1	1	1.898	0.722	1	1	-2.389	0.734	1	1	-1.214	0.922	1	1	-5.872	0.577	1	1	-2.286	0.734	1	1	1.187	0.927	1	1	2.248	0.627	1	1	2.09	0.656	1	1	0.504	0.826	0.187	0.525	0.125	0.252	0.649	1.096
	BCAP29	B-cell receptor-associated protein 29	12.991	25.568	-1.698	1.525	0.139	1	1	1.344	0.349	1	1	1.525	0.166	1	1	-1.698	0.139	1	1	-1.476	0.246	1	1	-1.149	0.67	1	1	-1.581	0.203	1	1	-1.187	0.617	1	1	-1.206	0.579	1	1	18.956	21.985	25.568	14.1	18.713	18.809	12.991	15.439
	BCAP31	B-cell receptor-associated protein 31	109.346	269.311	-1.228	1.457	0.0001908	0.024	1	-1.044	0.722	1	1	-1.228	0.099	1	1	1.405	0.0006027	0.024	1	1.161	0.139	1	1	1.457	0.0001908	0.027	1	1.304	0.012	0.589	1	1.323	0.009725	0.42	1	1.275	0.023	0.814	1	151.787	125.516	109.346	269.311	256.753	252.219	214.497	194.088
	BCAR1	breast cancer anti-estrogen resistance 1	15.572	24.627	-1.404	1.478	0.204	1	1	1.474	0.211	1	1	1.478	0.204	1	1	-1.091	0.782	1	1	-1.404	0.306	1	1	-1.325	0.409	1	1	-1.311	0.431	1	1	-1.04	0.905	1	1	-1.179	0.625	1	1	18.834	23.966	24.627	21.8	19.548	16.215	15.572	17.497
	BCAR3	breast cancer anti-estrogen resistance 3	11.268	26.326	-2.272	1.042	0.02	0.736	1	1.042	0.889	1	1	-1.021	0.945	1	1	-1.615	0.121	1	1	-1.371	0.273	1	1	-1.067	0.816	1	1	-1.205	0.524	1	1	-1.999	0.044	1	1	-2.272	0.02	0.736	1	24.637	22.154	21.355	19.267	26.194	26.326	22.149	11.91
	BCAS1	breast carcinoma amplified sequence 1	0	0.034	1	'inf	0.853	1	1	1	1	1	1	1	1	1	1	'inf	0.896	1	1	1	1	1	1	'inf	0.891	1	1	'inf	0.853	1	1	'inf	0.885	1	1	'inf	0.903	1	1	0	0	0	0.017	0	0.019	0.034	0.021
	BCAS2	breast carcinoma amplified sequence 2	33.674	67.807	-2.487	1.15	2.232e-05	0.001432	0.57	1.15	0.424	1	1	1.083	0.649	1	1	-2.487	2.232e-05	0.001432	0.57	-1.761	0.002846	0.086	1	-1.115	0.529	1	1	-1.349	0.104	1	1	-1.77	0.004909	0.253	1	-1.826	0.002885	0.174	1	66.298	65.8	63.533	33.674	54.874	67.807	53.261	36.213
	BCAS3	breast carcinoma amplified sequence 3	1.165	3.657	-1.155	3.206	0.249	1	1	1.274	0.85	1	1	1.334	0.819	1	1	1.15	0.906	1	1	2.064	0.457	1	1	-1.155	0.912	1	1	2.069	0.496	1	1	3.206	0.249	1	1	1.486	0.735	1	1	1.18	1.297	1.393	1.714	3.549	1.165	2.646	3.657
	BCAS4	breast carcinoma amplified sequence 4	4.49	13.916	-1.447	1.3	0.53	1	1	-1.288	0.66	1	1	-1.447	0.53	1	1	1.176	0.731	1	1	1.3	0.554	1	1	1.176	0.738	1	1	-1	0.999	1	1	-1.104	0.854	1	1	-1.189	0.748	1	1	7.345	4.92	4.49	10.915	13.916	9.851	7.957	6.429
	BCAT1	branched chain amino-acid transaminase 1, cytosolic	32.841	56.97	-1.554	1.594	0.024	0.768	1	1.314	0.208	1	1	1.594	0.024	0.768	1	-1.554	0.065	0.805	1	-1.358	0.172	1	1	-1.007	0.974	1	1	1.152	0.503	1	1	-1.113	0.642	1	1	1.195	0.398	1	1	40.397	45.828	56.97	32.841	43.351	45.754	50.414	35.075
	BCAT2	branched chain amino-acid transaminase 2, mitochondrial	2.647	6.157	-1.458	1.548	0.532	1	1	1.271	0.751	1	1	1.073	0.928	1	1	1.44	0.58	1	1	1.168	0.817	1	1	-1.458	0.648	1	1	-1.291	0.752	1	1	1.548	0.532	1	1	1.443	0.598	1	1	3.384	3.713	3.211	6.157	5.762	2.647	2.841	5.064
	BCCIP	BRCA2 and CDKN1A interacting protein	146.746	250.082	-1.772	1.074	7.283e-09	8.943e-07	0.000186	1.074	0.429	1	1	1.009	0.922	1	1	-1.772	7.283e-09	8.943e-07	0.000186	-1.585	8.446e-07	8.803e-05	0.022	-1.162	0.092	1	1	-1.31	0.003759	0.258	1	-1.679	3.833e-07	6.846e-05	0.009789	-1.386	0.0006347	0.049	1	254.855	236.296	227.47	181.655	234.26	250.082	210.763	146.746
	BCDIN3D	BCDIN3 domain containing	0.498	2.112	-3.237	1.799	0.489	1	1	-1.187	0.902	1	1	-2.156	0.632	1	1	-2.137	0.616	1	1	-3.237	0.489	1	1	-1.038	0.976	1	1	-1.114	0.933	1	1	1.799	0.603	1	1	1.519	0.715	1	1	1.214	0.883	0.498	0.718	0.547	1.334	1.181	2.112
	BCHE	butyrylcholinesterase	4.068	10.084	-2.104	1.432	0.244	1	1	1.246	0.682	1	1	1.024	0.965	1	1	-2.104	0.244	1	1	-1.957	0.273	1	1	1.065	0.903	1	1	1.201	0.718	1	1	1.173	0.762	1	1	1.432	0.465	1	1	6.775	7.288	6.139	4.068	5.043	8.23	8.82	7.682
	BCKDHA	branched chain keto acid dehydrogenase E1, alpha polypeptide	6.496	13.174	-1.594	1.605	0.28	1	1	1.187	0.723	1	1	-1.156	0.779	1	1	-1.423	0.488	1	1	-1.594	0.364	1	1	-1.159	0.762	1	1	-1.032	0.947	1	1	1.605	0.28	1	1	1.002	0.997	1	1	8.491	8.702	6.496	7.54	7.764	8.353	8.915	13.174
	BCKDHB	branched chain keto acid dehydrogenase E1, beta polypeptide	3.076	6.839	-2.518	1.318	0.19	1	1	1.318	0.624	1	1	1.127	0.836	1	1	-2.299	0.232	1	1	-2.518	0.19	1	1	-2.23	0.252	1	1	-1.581	0.474	1	1	-1.06	0.921	1	1	-1.434	0.566	1	1	6.013	6.839	5.996	3.304	3.479	3.076	4.123	5.483
	BCKDK	branched chain ketoacid dehydrogenase kinase	24.851	31.99	-1.514	-1.016	0.112	1	1	-1.092	0.741	1	1	-1.059	0.827	1	1	-1.38	0.216	1	1	-1.514	0.112	1	1	-1.398	0.209	1	1	-1.384	0.226	1	1	-1.016	0.951	1	1	-1.031	0.903	1	1	31.74	25.09	26.515	29.048	30.54	25.899	24.851	30.198
	BCL10	B-cell CLL/lymphoma 10	3.971	13.543	-1.9	2.358	0.071	1	1	2.356	0.074	1	1	2.358	0.071	1	1	-1.497	0.494	1	1	-1.9	0.301	1	1	-1.168	0.781	1	1	-1.02	0.971	1	1	-1.146	0.814	1	1	-1.699	0.402	1	1	6.491	13.197	13.543	5.477	4.978	6.337	6.895	5.473
	BCL11B	B-cell CLL/lymphoma 11B (zinc finger protein)	0.015	0.06	-1.193	3.403	0.881	1	1	1.107	0.993	1	1	1.162	0.989	1	1	-1.193	0.988	1	1	2.341	0.918	1	1	3.403	0.881	1	1	1.037	0.997	1	1	1.413	0.974	1	1	2.862	0.905	1	1	0.015	0.015	0.016	0.016	0.053	0.06	0.017	0.021
	BCL2	B-cell CLL/lymphoma 2	0.285	1.406	-4.214	1.98	0.521	1	1	1.98	0.624	1	1	1.245	0.886	1	1	-1.624	0.775	1	1	-4.214	0.521	1	1	-2.152	0.682	1	1	1.3	0.854	1	1	1.301	0.859	1	1	-1.232	0.898	1	1	0.823	1.406	0.906	0.64	0.285	0.436	1.159	1.035
	BCL2A1	BCL2-related protein A1	0	5.28	'-inf	6.658	0.085	0.944	1	2.583	0.501	1	1	6.658	0.1	1	1	5.797	0.085	0.944	1	2.727	0.387	1	1	4.691	0.166	1	1	1.15	0.929	1	1	-15.903	0.441	1	1	'-inf	0.396	1	1	0.721	1.608	4.248	5.28	2.865	3.859	0.898	0.044
	BCL2L1	BCL2-like 1	43.7	78.744	-1.524	1.009	0.031	0.571	1	1.009	0.96	1	1	-1.044	0.815	1	1	-1.028	0.868	1	1	-1.452	0.04	0.571	1	-1.508	0.032	1	1	-1.262	0.206	1	1	-1.393	0.087	1	1	-1.524	0.031	0.983	1	64.105	55.834	54.313	78.744	64.326	48.469	55.033	44.482
	BCL2L11	BCL2-like 11 (apoptosis facilitator)	0.957	2.457	-2.476	1.464	0.477	1	1	1.406	0.732	1	1	1.464	0.697	1	1	-2.476	0.477	1	1	-1.797	0.605	1	1	-1.27	0.823	1	1	-1.565	0.695	1	1	-1.467	0.739	1	1	1.261	0.81	1	1	1.876	2.276	2.429	0.957	1.521	1.685	1.299	1.236
	BCL2L12	BCL2-like 12 (proline rich)	14.724	27.306	1.019	1.343	0.35	1	1	1.067	0.856	1	1	1.026	0.943	1	1	1.332	0.35	1	1	1.054	0.868	1	1	1.019	0.956	1	1	1.184	0.608	1	1	1.343	0.371	1	1	1.292	0.432	1	1	16.224	14.945	14.724	27.306	24.92	18.852	20.818	21.062
	BCL2L13	BCL2-like 13 (apoptosis facilitator)	6.533	8.936	-1.086	1.666	0.371	1	1	1.666	0.371	1	1	1.615	0.4	1	1	1.08	0.893	1	1	-1.086	0.887	1	1	1.483	0.464	1	1	1.309	0.633	1	1	1.279	0.674	1	1	1.329	0.617	1	1	5.283	7.598	7.548	7.205	7.089	8.936	7.493	6.533
	BCL2L15	BCL2-like 15	0.033	0.254	-7.381	1.714	0.735	1	1	-1.033	0.993	1	1	1.714	0.865	1	1	1.134	0.968	1	1	-7.381	0.735	1	1	-1.832	0.878	1	1	1.216	0.952	1	1	1.373	0.922	1	1	-1.72	0.891	1	1	0.167	0.14	0.254	0.24	0.033	0.104	0.221	0.222
	BCL2L2	BCL2-like 2	0.704	2.832	-2.231	2.638	0.364	1	1	2.638	0.364	1	1	2.2	0.474	1	1	-2.231	0.597	1	1	-1.602	0.726	1	1	-1.105	0.937	1	1	1.037	0.977	1	1	-1.01	0.994	1	1	-1.258	0.863	1	1	1.244	2.832	2.421	0.704	1.131	1.284	1.397	1.19
	BCL2L2-PABPN1	BCL2L2-PABPN1 readthrough	7.702	46.419	-1.109	3.712	1.709e-05	0.00114	0.437	-1.109	0.828	1	1	1.308	0.538	1	1	3.712	1.709e-05	0.00114	0.437	2.526	0.003678	0.105	1	1.469	0.329	1	1	1.889	0.091	1	1	1.742	0.163	1	1	2.612	0.006817	0.346	1	9.899	7.702	11.456	46.419	36.442	16.582	20.265	16.669
	BCL3	B-cell CLL/lymphoma 3	0.251	9.587	-7.779	8.294	0.009557	1	1	8.294	0.009557	1	1	1.792	0.598	1	1	-3.031	0.49	1	1	-7.779	0.334	1	1	-4.293	0.419	1	1	-1.316	0.831	1	1	1.522	0.706	1	1	-1.613	0.728	1	1	1.339	9.587	2.124	0.558	0.251	0.356	1.103	1.97
	BCL6	B-cell CLL/lymphoma 6	2.111	12.222	-1.935	4.51	0.013	1	1	4.51	0.013	1	1	-1.153	0.867	1	1	-1.878	0.487	1	1	-1.935	0.462	1	1	1.171	0.832	1	1	1.016	0.984	1	1	1.053	0.949	1	1	-1.296	0.759	1	1	3.139	12.222	2.408	2.111	2.364	4.191	3.457	3.194
	BCL7A	B-cell CLL/lymphoma 7A	2.137	3.799	-1.557	1.539	0.585	1	1	1.539	0.585	1	1	1.125	0.888	1	1	-1.557	0.622	1	1	-1.339	0.728	1	1	-1.263	0.787	1	1	-1.163	0.86	1	1	1.259	0.773	1	1	-1.391	0.715	1	1	2.86	3.799	2.847	2.321	3.114	2.583	2.666	3.479
	BCL7B	B-cell CLL/lymphoma 7B	54.314	104.505	1.203	1.637	0.002806	0.085	1	1.245	0.265	1	1	1.358	0.11	1	1	1.637	0.002806	0.085	1	1.203	0.286	1	1	1.524	0.015	0.93	1	1.377	0.075	1	1	1.231	0.276	1	1	1.328	0.123	1	1	50.542	54.314	60.709	104.505	88.583	87.841	75.419	60.149
	BCL7C	B-cell CLL/lymphoma 7C	5.254	27.708	-2.184	1.691	0.104	1	1	-1.411	0.437	1	1	-2.184	0.113	1	1	1.691	0.104	1	1	1.276	0.468	1	1	-1.091	0.823	1	1	1.064	0.871	1	1	1.337	0.432	1	1	1.602	0.174	1	1	12.971	7.933	5.254	27.708	24.118	13.556	14.951	16.763
	BCL9	B-cell CLL/lymphoma 9	1.825	6.077	-1.269	2.234	0.261	1	1	1.321	0.744	1	1	-1.269	0.803	1	1	-1.101	0.91	1	1	-1.029	0.972	1	1	1.606	0.528	1	1	1.954	0.357	1	1	1.929	0.385	1	1	2.234	0.261	1	1	2.618	2.984	1.825	3.003	3.707	4.795	5.543	4.881
	BCL9L	B-cell CLL/lymphoma 9-like	2.177	4.041	-1.397	1.567	0.561	1	1	1.161	0.857	1	1	1.567	0.561	1	1	-1.062	0.94	1	1	-1.397	0.691	1	1	-1.256	0.789	1	1	-1.004	0.996	1	1	1.084	0.921	1	1	-1.391	0.712	1	1	2.914	2.921	4.041	3.466	3.039	2.645	3.145	3.054
	BCLAF1	BCL2-associated transcription factor 1	11.605	21.245	-1.835	1.497	0.12	1	1	1.237	0.543	1	1	1.497	0.225	1	1	-1.746	0.156	1	1	-1.835	0.12	1	1	-1.122	0.744	1	1	-1.213	0.596	1	1	-1.286	0.507	1	1	-1.062	0.865	1	1	16.04	17.127	21.245	11.605	12.736	16.3	14.331	12.052
	BCMO1	beta-carotene 15,15'-monooxygenase 1	0	0.413	1	'inf	0.52	1	1	'inf	0.802	1	1	'inf	0.856	1	1	1	1	1	1	'inf	0.802	1	1	1	1	1	1	'inf	0.599	1	1	'inf	0.52	1	1	'inf	0.649	1	1	0	0.063	0.033	0	0.063	0	0.276	0.413
	BCO2	beta-carotene oxygenase 2	0.064	0.405	-1.76	4.259	0.66	1	1	1.084	0.986	1	1	1.686	0.9	1	1	1.708	0.885	1	1	-1.63	0.919	1	1	-1.76	0.912	1	1	1.552	0.912	1	1	4.259	0.66	1	1	1.666	0.897	1	1	0.098	0.092	0.147	0.212	0.088	0.064	0.166	0.405
	BCOR	BCL6 corepressor	0.926	4.845	-3.557	2.152	0.288	1	1	2.152	0.32	1	1	1.354	0.719	1	1	-3.557	0.294	1	1	-3.548	0.288	1	1	-1.511	0.664	1	1	-2.097	0.481	1	1	-1.357	0.749	1	1	-1.874	0.54	1	1	2.609	4.845	3.125	0.926	1.071	1.97	1.348	1.857
	BCORL1	BCL6 corepressor-like 1	0.61	1.253	-1.654	2.046	0.632	1	1	1.986	0.652	1	1	2.046	0.632	1	1	-1.335	0.869	1	1	-1.654	0.782	1	1	1.13	0.939	1	1	1.068	0.968	1	1	1.364	0.846	1	1	1.254	0.887	1	1	0.692	1.187	1.253	0.655	0.61	0.892	0.802	0.912
	BCR	breakpoint cluster region	2.473	3.241	-1.541	1.245	0.62	1	1	1.245	0.786	1	1	1.181	0.837	1	1	-1.541	0.62	1	1	-1.368	0.703	1	1	-1.168	0.851	1	1	-1.14	0.874	1	1	-1.115	0.897	1	1	-1.254	0.791	1	1	3.017	3.241	3.152	2.473	3.214	2.947	2.868	2.615
	BCS1L	BC1 (ubiquinol-cytochrome c reductase) synthesis-like	7.939	12.232	-1.805	-1.095	0.183	1	1	-1.095	0.824	1	1	-1.377	0.456	1	1	-1.39	0.411	1	1	-1.617	0.241	1	1	-1.543	0.302	1	1	-1.805	0.183	1	1	-1.639	0.263	1	1	-1.199	0.65	1	1	13.462	10.607	8.648	12.232	12.134	9.949	8.084	7.939
	BDH1	3-hydroxybutyrate dehydrogenase, type 1	0	0.087	1	'inf	0.768	1	1	'inf	0.859	1	1	1	1	1	1	'inf	0.839	1	1	1	1	1	1	'inf	0.768	1	1	'inf	0.846	1	1	1	1	1	1	'inf	0.794	1	1	0	0.032	0	0.041	0	0.087	0.038	0
	BDH2	3-hydroxybutyrate dehydrogenase, type 2	0.915	2.119	-2.483	1.406	0.509	1	1	1.184	0.881	1	1	1.184	0.88	1	1	-1.443	0.758	1	1	-2.483	0.509	1	1	-1.078	0.946	1	1	-1.017	0.988	1	1	1.406	0.746	1	1	-1.245	0.854	1	1	1.559	1.594	1.634	1.365	0.915	1.65	1.662	2.119
	BDKRB2	bradykinin receptor B2	0	0.013	1	'inf	0.911	1	1	1	1	1	1	'inf	0.911	1	1	1	1	1	1	1	1	1	1	1	1	1	1	1	1	1	1	1	1	1	1	1	1	1	1	0	0	0.013	0	0	0	0	0
	BDNF	brain-derived neurotrophic factor	5.772	13.005	-1.363	1.518	0.358	1	1	1.319	0.581	1	1	1.497	0.405	1	1	-1.363	0.561	1	1	-1.021	0.965	1	1	1.509	0.359	1	1	1.518	0.358	1	1	-1.265	0.669	1	1	-1.223	0.707	1	1	7.556	8.604	10.005	7.004	10.781	13.005	12.434	5.772
	BDP1	B double prime 1, subunit of RNA polymerase III transcription initiation factor IIIB	0.287	1.515	-4.294	1.759	0.487	1	1	1.362	0.824	1	1	1.759	0.665	1	1	-4.294	0.487	1	1	-2.197	0.639	1	1	-1.439	0.812	1	1	-1.604	0.767	1	1	-1.324	0.856	1	1	-1.519	0.792	1	1	0.974	1.145	1.515	0.287	0.646	0.772	0.658	0.711
	BECN1	beclin 1, autophagy related	60.052	84.896	-1.368	1.046	0.058	0.717	1	-1.057	0.748	1	1	-1.098	0.589	1	1	-1.109	0.517	1	1	-1.368	0.058	0.717	1	-1.024	0.883	1	1	1.046	0.777	1	1	-1.094	0.594	1	1	-1.15	0.405	1	1	74.522	60.859	60.052	84.896	79.409	83.011	84.471	65.825
	BEGAIN	brain-enriched guanylate kinase-associated	0	0.259	'-inf	-3.271	0.445	1	1	-3.687	0.628	1	1	-3.734	0.625	1	1	-3.976	0.602	1	1	-3.271	0.63	1	1	-3.521	0.625	1	1	-7.506	0.533	1	1	'-inf	0.445	1	1	-8.246	0.526	1	1	0.582	0.136	0.138	0.185	0.259	0.189	0.084	0
	BEND3	BEN domain containing 3	0.927	1.765	-2.166	1.285	0.561	1	1	1.285	0.82	1	1	-1.039	0.974	1	1	-2.166	0.561	1	1	-1.658	0.674	1	1	-1.485	0.744	1	1	-1.445	0.762	1	1	-1.528	0.736	1	1	-1.551	0.725	1	1	1.59	1.765	1.354	0.927	1.398	1.222	1.193	1.006
	BEND4	BEN domain containing 4	0	0.01	1	'inf	0.919	1	1	'inf	0.919	1	1	1	1	1	1	1	1	1	1	1	1	1	1	1	1	1	1	1	1	1	1	'inf	0.932	1	1	1	1	1	1	0	0.01	0	0	0	0	0	0.007354
	BEND6	BEN domain containing 6	0.096	0.554	-4.388	1.877	0.681	1	1	-1.048	0.985	1	1	1.877	0.774	1	1	-4.388	0.681	1	1	-2.445	0.763	1	1	-3.263	0.722	1	1	-2.694	0.754	1	1	1.067	0.979	1	1	-1.066	0.979	1	1	0.334	0.275	0.554	0.096	0.199	0.117	0.134	0.344
	BEND7	BEN domain containing 7	0.894	2.56	-1.676	1.866	0.541	1	1	1.813	0.565	1	1	1.866	0.541	1	1	1.14	0.899	1	1	1.029	0.978	1	1	-1.318	0.816	1	1	-1.023	0.984	1	1	-1.676	0.693	1	1	-1.462	0.76	1	1	1.551	2.427	2.56	2.234	2.326	1.343	1.644	0.894
	BEST1	bestrophin 1	0	0.219	'-inf	1.678	0.748	1	1	-1.062	0.99	1	1	-1.55	0.931	1	1	1.678	0.886	1	1	1.071	0.986	1	1	-2.474	0.869	1	1	-1.317	0.953	1	1	-4.728	0.818	1	1	'-inf	0.748	1	1	0.104	0.084	0.059	0.219	0.162	0.048	0.085	0.021
	BEST3	bestrophin 3	1.186	2.52	-1.355	1.387	0.743	1	1	1.148	0.902	1	1	1.165	0.891	1	1	1.034	0.975	1	1	-1.355	0.787	1	1	1.387	0.743	1	1	-1.007	0.995	1	1	-1.298	0.829	1	1	1.14	0.903	1	1	1.594	1.58	1.643	2.081	1.713	2.52	1.716	1.186
	BEST4	bestrophin 4	0	0.265	'-inf	1.464	0.647	1	1	1.464	0.897	1	1	'-inf	0.647	1	1	-3.052	0.784	1	1	'-inf	0.647	1	1	'-inf	0.647	1	1	'-inf	0.647	1	1	'-inf	0.647	1	1	'-inf	0.647	1	1	0.21	0.265	0	0.087	0	0	0	0
	BET1	Bet1 golgi vesicular membrane trafficking protein	8.137	13.217	1.093	1.789	0.207	1	1	1.789	0.24	1	1	1.348	0.568	1	1	1.256	0.636	1	1	1.093	0.854	1	1	1.68	0.258	1	1	1.787	0.207	1	1	1.56	0.365	1	1	1.261	0.647	1	1	6.826	10.538	8.137	10.827	10.875	13.082	13.217	10.293
	BET1L	Bet1 golgi vesicular membrane trafficking protein-like	7.915	11.956	-1.427	1.071	0.453	1	1	-1.045	0.925	1	1	-1.094	0.851	1	1	-1.427	0.453	1	1	-1.193	0.687	1	1	-1.371	0.508	1	1	-1.298	0.583	1	1	-1.04	0.932	1	1	1.071	0.875	1	1	9.788	8.081	7.915	8.668	11.956	8.143	8.171	9.098
	BEX2	brain expressed X-linked 2	0.203	0.761	-3.215	1.419	0.658	1	1	1.203	0.925	1	1	-1.586	0.839	1	1	-3.215	0.658	1	1	-1.038	0.984	1	1	-1.162	0.94	1	1	-1.668	0.817	1	1	1.351	0.871	1	1	1.419	0.845	1	1	0.516	0.536	0.288	0.203	0.724	0.506	0.335	0.673
	BEX4	brain expressed, X-linked 4	0	0.383	1	'inf	0.536	1	1	'inf	0.639	1	1	'inf	0.763	1	1	'inf	0.664	1	1	'inf	0.695	1	1	'inf	0.543	1	1	'inf	0.536	1	1	'inf	0.616	1	1	1	1	1	1	0	0.22	0.091	0.188	0.154	0.371	0.383	0.252
	BFAR	bifunctional apoptosis regulator	24.856	39.727	-1.825	1.237	0.02	0.368	1	1.227	0.379	1	1	1.237	0.356	1	1	-1.563	0.077	0.891	1	-1.825	0.02	0.368	1	-1.278	0.313	1	1	-1.467	0.133	1	1	-1.411	0.182	1	1	-1.208	0.438	1	1	36.294	38.44	39.727	29.33	28.987	32.399	26.805	24.856
	BFSP1	beaded filament structural protein 1, filensin	0.067	0.456	-2.984	2.08	0.772	1	1	1.271	0.935	1	1	-2.984	0.787	1	1	-1.268	0.937	1	1	1.138	0.961	1	1	-2.839	0.787	1	1	-1.298	0.933	1	1	2.08	0.772	1	1	-1.008	0.998	1	1	0.227	0.249	0.067	0.226	0.376	0.091	0.189	0.456
	BGN	biglycan	0	0	'-inf	'-inf	0.787	1	1	'-inf	0.787	1	1	'-inf	0.787	1	1	'-inf	0.787	1	1	'-inf	0.787	1	1	'-inf	0.787	1	1	'-inf	0.787	1	1	'-inf	0.787	1	1	'-inf	0.787	1	1	0.073	0	0	0	0	0	0	0
	BHLHA15	basic helix-loop-helix family, member a15	0	0.291	1	'inf	0.59	1	1	1	1	1	1	1	1	1	1	1	1	1	1	1	1	1	1	1	1	1	1	1	1	1	1	1	1	1	1	'inf	0.59	1	1	0	0	0	0	0	0	0	0
	BHLHB9	basic helix-loop-helix domain containing, class B, 9	0.124	0.371	-1.864	2.652	0.743	1	1	1.569	0.893	1	1	2.652	0.743	1	1	1.471	0.899	1	1	-1.864	0.875	1	1	-1.132	0.972	1	1	1.037	0.992	1	1	1.428	0.914	1	1	1.077	0.983	1	1	0.158	0.214	0.371	0.294	0.124	0.159	0.178	0.218
	BHLHE22	basic helix-loop-helix family, member e22	0	0.027	1	'inf	0.87	1	1	1	1	1	1	1	1	1	1	1	1	1	1	1	1	1	1	1	1	1	1	1	1	1	1	1	1	1	1	'inf	0.87	1	1	0	0	0	0	0	0	0	0
	BHLHE40	basic helix-loop-helix family, member e40	32.058	138	-1.913	2.825	3.093e-11	3.217e-08	7.898e-07	2.825	3.093e-11	3.217e-08	7.898e-07	2.048	1.477e-05	0.002141	0.377	-1.443	0.063	0.789	1	-1.909	0.002118	0.067	1	-1.453	0.064	1	1	-1.913	0.003176	0.23	1	-1.447	0.076	1	1	-1.701	0.013	0.558	1	56.603	138	102.568	49.543	43.201	44.422	32.058	37.814
	BHLHE41	basic helix-loop-helix family, member e41	0.852	2.587	-2.608	1.522	0.474	1	1	1.274	0.818	1	1	-1.254	0.846	1	1	-2.608	0.474	1	1	-1.708	0.643	1	1	-1.164	0.888	1	1	1.283	0.8	1	1	1.522	0.666	1	1	-1.252	0.841	1	1	1.758	1.933	1.24	0.852	1.5	1.723	2.444	2.587
	BHMT	betaine--homocysteine S-methyltransferase	2.668e-05	0.164	'inf	'inf	0.685	1	1	'inf	0.769	1	1	'inf	0.689	1	1	'inf	0.87	1	1	'inf	0.836	1	1	'inf	0.996	1	1	'inf	0.87	1	1	'inf	0.685	1	1	'inf	0.759	1	1	0	0.086	0.16	0.027	0.043	2.668e-05	0.027	0.164
	BHMT2	betaine--homocysteine S-methyltransferase 2	14.989	35.231	-2.182	1.408	0.018	0.344	1	1.102	0.731	1	1	1.018	0.95	1	1	-2.182	0.018	0.344	1	-2.042	0.025	0.417	1	-1.449	0.213	1	1	1.06	0.828	1	1	1.408	0.185	1	1	1.146	0.608	1	1	25.888	24.62	23.314	14.989	18.472	20.377	29.738	35.231
	BICC1	bicaudal C homolog 1 (Drosophila)	22.317	35.458	-1.904	1.309	0.024	0.411	1	1.293	0.305	1	1	1.309	0.277	1	1	-1.728	0.054	0.713	1	-1.904	0.024	0.411	1	-1.463	0.166	1	1	-1.487	0.155	1	1	-1.09	0.745	1	1	-1.328	0.297	1	1	30.619	34.167	35.458	22.389	23.432	23.862	22.317	27.163
	BICD1	bicaudal D homolog 1 (Drosophila)	1.643	5.13	-2.308	1.589	0.356	1	1	1.496	0.567	1	1	1.589	0.501	1	1	-2.277	0.356	1	1	-2.181	0.367	1	1	1.046	0.95	1	1	-1.57	0.582	1	1	-2.011	0.435	1	1	-2.308	0.363	1	1	3.649	4.71	5.13	2.024	2.438	4.352	2.518	1.753
	BICD2	bicaudal D homolog 2 (Drosophila)	18.473	44.125	-1.407	1.899	0.009391	0.404	1	1.703	0.037	1	1	1.899	0.009391	0.404	1	1.042	0.875	1	1	-1.407	0.224	1	1	-1.172	0.569	1	1	-1.34	0.317	1	1	-1.374	0.292	1	1	-1.3	0.37	1	1	26.266	38.612	44.125	34.556	27.196	25.551	21.24	18.473
	BID	BH3 interacting domain death agonist	11.94	24.749	-1.188	1.606	0.166	1	1	1.227	0.576	1	1	1.606	0.166	1	1	1.04	0.91	1	1	1.093	0.788	1	1	1.479	0.226	1	1	1.358	0.36	1	1	-1.188	0.658	1	1	1.143	0.705	1	1	14.674	15.543	20.851	19.277	23.372	24.749	21.601	11.94
	BIK	BCL2-interacting killer (apoptosis-inducing)	0.138	3.701	-2.685	7.028	0.139	1	1	1.723	0.796	1	1	-1.115	0.964	1	1	4.034	0.359	1	1	6.618	0.139	1	1	3.892	0.394	1	1	7.028	0.172	1	1	-2.685	0.741	1	1	-1.034	0.988	1	1	0.384	0.571	0.304	1.956	3.701	1.704	2.923	0.138
	BIN1	bridging integrator 1	46.011	62.65	-1.252	1.16	0.24	1	1	1.103	0.622	1	1	-1.012	0.954	1	1	-1.158	0.445	1	1	-1.252	0.24	1	1	-1.17	0.426	1	1	-1.12	0.565	1	1	1.16	0.433	1	1	1.146	0.466	1	1	52.617	50.077	46.011	57.388	61.236	51.294	50.913	59.009
	BIN2	bridging integrator 2	0	0.043	'-inf	-4.129	0.726	1	1	'-inf	0.726	1	1	'-inf	0.726	1	1	'-inf	0.726	1	1	-4.129	0.806	1	1	'-inf	0.726	1	1	'-inf	0.726	1	1	'-inf	0.726	1	1	'-inf	0.726	1	1	0.123	0	0	0	0.043	0	0	0
	BIN3	bridging integrator 3	5.73	9.621	-1.026	1.727	0.312	1	1	1.165	0.798	1	1	1.727	0.312	1	1	1.007	0.99	1	1	1.158	0.778	1	1	1.118	0.841	1	1	1.014	0.98	1	1	1.419	0.524	1	1	-1.026	0.965	1	1	5.7	5.73	8.708	7.249	9.621	7.269	6.266	7.818
	BIRC2	baculoviral IAP repeat containing 2	17.821	74.095	-2.244	2.177	8.723e-05	0.01	1	1.739	0.008275	0.988	1	2.177	8.723e-05	0.01	1	-1.539	0.078	0.894	1	-1.339	0.201	1	1	-1.155	0.531	1	1	-1.737	0.033	1	1	-1.767	0.032	0.958	1	-2.244	0.004014	0.227	1	38.483	57.763	74.095	31.588	41.872	38.007	24.011	21.051
	BIRC3	baculoviral IAP repeat containing 3	0.272	71.424	-10.306	29.961	8.882e-16	5.969e-13	2.268e-11	11.289	6.754e-06	0.002924	0.172	29.961	8.882e-16	5.969e-13	2.268e-11	3.38	0.042	0.605	1	1.457	0.596	1	1	2.909	0.096	1	1	1.355	0.698	1	1	-4.741	0.241	1	1	-10.306	0.156	1	1	2.695	26.256	71.424	11.504	5.72	8.941	3.957	0.549
	BIRC5	baculoviral IAP repeat containing 5	62.039	117.023	1.033	1.337	0.063	1	1	1.033	0.854	1	1	1.08	0.655	1	1	1.258	0.127	1	1	1.154	0.338	1	1	1.172	0.313	1	1	1.168	0.331	1	1	1.177	0.322	1	1	1.337	0.063	1	1	69.609	62.039	66.485	110.66	117.023	93.066	88.096	79.18
	BIRC6	baculoviral IAP repeat containing 6	16.333	27.425	-1.837	1.305	0.063	0.789	1	1.288	0.374	1	1	1.305	0.345	1	1	-1.837	0.063	0.789	1	-1.535	0.158	1	1	-1.019	0.948	1	1	-1.018	0.95	1	1	-1.02	0.946	1	1	-1.235	0.486	1	1	23.757	26.412	27.425	16.333	22.557	26.599	25.291	22.506
	BIRC7	baculoviral IAP repeat containing 7	0.542	1.631	-2.306	1.538	0.614	1	1	-1.152	0.922	1	1	-1.548	0.778	1	1	-1.786	0.701	1	1	-1.319	0.837	1	1	-2.306	0.614	1	1	-1.108	0.94	1	1	1.538	0.726	1	1	-1.296	0.856	1	1	1.097	0.822	0.627	0.776	1.212	0.542	1.073	1.631
	BIVM	basic, immunoglobulin-like variable motif containing	1.207	5.28	-4.875	1.11	0.099	0.961	1	-1.209	0.784	1	1	-3.608	0.162	1	1	-2.952	0.193	1	1	-4.875	0.099	0.961	1	-1.686	0.464	1	1	-1.141	0.838	1	1	1.11	0.868	1	1	-1.846	0.41	1	1	4.922	3.514	1.207	2.106	1.471	3.33	4.675	5.28
	BLCAP	bladder cancer associated protein	20.516	30.45	-1.398	1.104	0.24	1	1	1.104	0.728	1	1	-1.096	0.756	1	1	-1.076	0.786	1	1	-1.398	0.24	1	1	1.05	0.855	1	1	1.038	0.891	1	1	-1.008	0.978	1	1	-1.02	0.944	1	1	25.422	24.226	20.516	29.831	26.508	30.45	28.599	24.377
	BLID	BH3-like motif containing, cell death inducer	0	0.244	1	'inf	0.621	1	1	1	1	1	1	1	1	1	1	1	1	1	1	'inf	0.625	1	1	'inf	0.706	1	1	'inf	0.621	1	1	1	1	1	1	1	1	1	1	0	0	0	0	0.239	0.142	0.244	0
	BLM	Bloom syndrome, RecQ helicase-like	4.762	11.145	-2.445	1.401	0.119	1	1	1.401	0.452	1	1	1.159	0.751	1	1	-2.445	0.119	1	1	-2.062	0.176	1	1	-1.483	0.433	1	1	-1.284	0.609	1	1	-1.392	0.517	1	1	-1.571	0.385	1	1	9.218	11.145	9.447	4.762	6.513	7.089	7.783	6.399
	BLMH	bleomycin hydrolase	19.713	41.179	-1.331	1.072	0.329	1	1	1.008	0.979	1	1	-1.224	0.49	1	1	1.072	0.781	1	1	1.036	0.886	1	1	1.05	0.851	1	1	-1.02	0.942	1	1	-1.331	0.329	1	1	1.07	0.799	1	1	27.279	23.721	19.713	36.949	41.179	32.659	28.996	19.803
	BLOC1S1	biogenesis of lysosomal organelles complex-1, subunit 1	16.543	60.726	-1.381	2.434	0.0001029	0.01	1	-1.019	0.949	1	1	-1.381	0.299	1	1	1.576	0.051	0.69	1	1.286	0.29	1	1	1.151	0.588	1	1	1.709	0.025	0.968	1	2.434	0.0001029	0.01	1	1.855	0.009214	0.424	1	25.817	21.876	16.543	51.399	48.364	33.894	47.828	60.726
	BLOC1S2	biogenesis of lysosomal organelles complex-1, subunit 2	28.519	50.638	-1.181	1.351	0.202	1	1	1.086	0.751	1	1	1.272	0.337	1	1	1.318	0.22	1	1	-1.181	0.502	1	1	1.095	0.708	1	1	1.288	0.283	1	1	1.261	0.343	1	1	1.351	0.202	1	1	30.414	28.519	34.218	50.638	37.539	37.983	42.448	37.075
	BLOC1S3	biogenesis of lysosomal organelles complex-1, subunit 3	3.38	13.27	-1.51	1.821	0.207	1	1	-1.116	0.861	1	1	-1.51	0.54	1	1	1.821	0.207	1	1	1.116	0.833	1	1	-1.001	0.999	1	1	1.617	0.348	1	1	1.683	0.322	1	1	1.226	0.713	1	1	5.77	4.463	3.38	13.27	9.387	6.575	10.111	9.384
	BLVRA	biliverdin reductase A	48.823	92.949	-1.14	1.181	0.31	1	1	1.072	0.708	1	1	-1.103	0.609	1	1	1.181	0.31	1	1	1.048	0.776	1	1	-1.057	0.757	1	1	-1.14	0.475	1	1	1.136	0.472	1	1	-1.01	0.955	1	1	60.875	56.316	48.823	90.827	92.949	65.698	57.849	66.844
	BLVRB	biliverdin reductase B (flavin reductase (NADPH))	7.69	32.638	-1.515	2.501	0.003592	0.2	1	-1.515	0.347	1	1	-1.444	0.397	1	1	1.69	0.097	1	1	1.052	0.884	1	1	1.055	0.885	1	1	1.339	0.405	1	1	2.501	0.003592	0.2	1	1.66	0.132	1	1	13.501	7.69	8.271	28.831	20.698	16.239	19.591	32.638
	BLZF1	basic leucine zipper nuclear factor 1	8.129	24.266	-1.94	2.046	0.035	0.966	1	1.706	0.134	1	1	2.046	0.035	0.966	1	-1.452	0.359	1	1	-1.94	0.127	1	1	-1.213	0.624	1	1	-1.456	0.369	1	1	-1.331	0.494	1	1	-1.714	0.222	1	1	13.407	19.741	24.266	11.661	10.069	12.605	9.977	9.733
	BMF	Bcl2 modifying factor	0	1.255	'-inf	70.416	0.273	1	1	4.425	0.851	1	1	'-inf	0.892	1	1	1.886	0.939	1	1	'-inf	0.892	1	1	5.548	0.799	1	1	17.296	0.591	1	1	70.416	0.273	1	1	10.746	0.694	1	1	0.018	0.07	0	0.044	0	0.117	0.346	1.255
	BMI1	BMI1 polycomb ring finger oncogene	9.453e-05	9.15	-66389.1	2.134	0.026	0.436	1	2.134	0.175	1	1	2.076	0.19	1	1	-66389.1	0.026	0.436	1	-3.904	0.126	1	1	-1.721	0.447	1	1	-2.597	0.239	1	1	-2.955	0.204	1	1	1.009	0.989	1	1	4.968	9.15	9.122	9.453e-05	1.854	3.291	2.073	1.625
	BMP1	bone morphogenetic protein 1	4.661	7.575	-1.818	1.058	0.308	1	1	1.058	0.915	1	1	1.035	0.947	1	1	-1.271	0.644	1	1	-1.639	0.366	1	1	-1.818	0.308	1	1	-1.773	0.329	1	1	-1.016	0.975	1	1	-1.153	0.787	1	1	7.623	6.959	6.982	7.575	6.777	4.782	4.661	7.25
	BMP2K	BMP2 inducible kinase	2.815	8.854	-3.118	1.661	0.131	1	1	1.177	0.778	1	1	1.661	0.339	1	1	-2.58	0.189	1	1	-3.118	0.131	1	1	-1.651	0.434	1	1	-2.25	0.251	1	1	-1.375	0.613	1	1	-2.012	0.31	1	1	6.024	6.118	8.854	2.95	2.815	4.161	2.901	4.234
	BMP3	bone morphogenetic protein 3	0	0.13	'-inf	1.289	0.732	1	1	1.289	0.95	1	1	-1.301	0.954	1	1	'-inf	0.732	1	1	-2.718	0.847	1	1	-1.354	0.944	1	1	'-inf	0.732	1	1	-8.901	0.774	1	1	'-inf	0.732	1	1	0.117	0.13	0.08	0	0.063	0.099	0	0.013
	BMP4	bone morphogenetic protein 4	0.102	0.472	-1.677	3.725	0.659	1	1	3.299	0.72	1	1	2.218	0.824	1	1	-1.077	0.985	1	1	-1.677	0.907	1	1	2.261	0.802	1	1	3.711	0.659	1	1	3.725	0.672	1	1	1.928	0.851	1	1	0.117	0.334	0.23	0.138	0.102	0.303	0.472	0.423
	BMP5	bone morphogenetic protein 5	0.242	4.777	-18.059	1.534	0.108	1	1	1.333	0.717	1	1	-1.093	0.918	1	1	-6.088	0.173	1	1	-18.059	0.108	1	1	-6.17	0.175	1	1	-2.039	0.464	1	1	1.467	0.61	1	1	1.534	0.557	1	1	2.998	3.45	2.426	0.622	0.242	0.554	1.593	4.252
	BMP6	bone morphogenetic protein 6	0	0.177	'-inf	1.158	0.746	1	1	-1.362	0.95	1	1	-2.668	0.865	1	1	-3.501	0.835	1	1	1.158	0.97	1	1	-1.325	0.951	1	1	'-inf	0.746	1	1	'-inf	0.746	1	1	-3.118	0.848	1	1	0.105	0.066	0.035	0.038	0.177	0.09	0	0
	BMP8B	bone morphogenetic protein 8b	0.024	0.23	-2.079	3.303	0.782	1	1	1.624	0.936	1	1	3.303	0.816	1	1	-1.032	0.996	1	1	3.263	0.782	1	1	-1.735	0.939	1	1	1.024	0.997	1	1	2.179	0.886	1	1	-2.079	0.925	1	1	0.048	0.068	0.141	0.059	0.23	0.032	0.054	0.102
	BMPER	BMP binding endothelial regulator	0	0.362	'-inf	6.742	0.636	1	1	2.776	0.851	1	1	3.527	0.806	1	1	4.322	0.732	1	1	4.093	0.731	1	1	6.742	0.636	1	1	'-inf	0.828	1	1	1.076	0.991	1	1	'-inf	0.828	1	1	0.047	0.113	0.147	0.257	0.28	0.362	0	0.049
	BMPR1A	bone morphogenetic protein receptor, type IA	2.91	8.644	-1.608	2.849	0.096	1	1	1.945	0.332	1	1	2.849	0.096	1	1	-1.135	0.866	1	1	-1.608	0.558	1	1	-1.058	0.94	1	1	-1.277	0.759	1	1	1.018	0.981	1	1	-1.037	0.962	1	1	3.429	5.757	8.644	3.817	3.107	3.695	2.91	3.376
	BMPR1B	bone morphogenetic protein receptor, type IB	0.567	2.413	-4.16	1.686	0.371	1	1	1.117	0.921	1	1	1.686	0.609	1	1	-1.445	0.753	1	1	-4.16	0.371	1	1	-1.339	0.802	1	1	-2.734	0.485	1	1	-2.237	0.561	1	1	-2.182	0.566	1	1	1.618	1.56	2.413	1.414	0.567	1.378	0.641	0.699
	BMPR2	bone morphogenetic protein receptor, type II (serine/threonine kinase)	2.387	5.127	-1.763	2.007	0.344	1	1	1.448	0.642	1	1	2.007	0.344	1	1	-1.336	0.735	1	1	-1.763	0.533	1	1	-1.213	0.82	1	1	-1.048	0.954	1	1	1.209	0.813	1	1	-1.014	0.986	1	1	2.888	3.609	5.127	2.729	2.387	2.715	2.985	3.376
	BMS1	BMS1 ribosome biogenesis factor	8.822	17.946	-1.776	1.252	0.149	1	1	1.192	0.616	1	1	1.252	0.514	1	1	-1.491	0.284	1	1	-1.734	0.149	1	1	-1.244	0.546	1	1	-1.493	0.296	1	1	-1.776	0.162	1	1	-1.638	0.213	1	1	16.207	16.675	17.946	13.73	13.622	14.862	11.765	8.822
	BNC1	basonuclin 1	2.001	14.107	-5.288	1.493	0.014	0.551	1	1.493	0.323	1	1	1.296	0.532	1	1	-1.683	0.268	1	1	-3.132	0.041	0.583	1	-2.073	0.151	1	1	-3.351	0.04	1	1	-5.288	0.014	0.551	1	-4.22	0.023	0.807	1	10.947	14.107	12.555	8.215	5.093	6.022	3.541	2.001
	BNC2	basonuclin 2	0.098	0.299	-3.508	1.274	0.736	1	1	1.274	0.928	1	1	1.217	0.941	1	1	-3.508	0.736	1	1	-2.589	0.776	1	1	-2.459	0.79	1	1	-1.369	0.913	1	1	-1.633	0.874	1	1	-1.245	0.938	1	1	0.272	0.299	0.293	0.098	0.153	0.126	0.215	0.161
	BNIP1	BCL2/adenovirus E1B 19kDa interacting protein 1	9.698	15.603	-1.085	1.276	0.56	1	1	1.258	0.587	1	1	1.276	0.56	1	1	1.135	0.747	1	1	-1.016	0.968	1	1	1.128	0.764	1	1	-1.064	0.885	1	1	-1.085	0.854	1	1	-1.032	0.942	1	1	10.881	11.817	12.283	15.595	15.603	14.001	11.086	9.698
	BNIP2	BCL2/adenovirus E1B 19kDa interacting protein 2	4.806	18.239	-2.4	2.319	0.039	1	1	1.731	0.209	1	1	2.319	0.039	1	1	-2.337	0.14	1	1	-2.4	0.125	1	1	-1.204	0.701	1	1	-1.327	0.572	1	1	-1.636	0.364	1	1	-1.547	0.408	1	1	8.892	13.281	18.239	4.806	5.399	8.425	7.26	5.253
	BNIP3	BCL2/adenovirus E1B 19kDa interacting protein 3	49.496	85.107	-1.286	1.401	0.047	1	1	1.109	0.589	1	1	-1.002	0.992	1	1	-1.027	0.884	1	1	-1.286	0.178	1	1	1.175	0.358	1	1	1.401	0.047	1	1	1.152	0.442	1	1	1.192	0.326	1	1	56.063	53.667	49.496	68.977	63.511	75.132	85.107	62.431
	BNIP3L	BCL2/adenovirus E1B 19kDa interacting protein 3-like	7.883	14.046	-1.564	1.404	0.352	1	1	1.188	0.7	1	1	1.404	0.426	1	1	-1.564	0.352	1	1	-1.403	0.456	1	1	1.23	0.614	1	1	1.194	0.673	1	1	1.328	0.501	1	1	-1.32	0.56	1	1	10.014	10.268	12.442	8.087	10.4	14.046	12.954	12.854
	BNIPL	BCL2/adenovirus E1B 19kD interacting protein like	0	0.22	'-inf	3.117	0.784	1	1	1.605	0.927	1	1	1.138	0.981	1	1	'-inf	0.799	1	1	-1.553	0.94	1	1	-1.757	0.929	1	1	3.117	0.784	1	1	1.357	0.953	1	1	1.463	0.939	1	1	0.065	0.09	0.065	0	0.061	0.042	0.22	0.085
	BOC	BOC cell adhesion associated, oncogene regulated	0.556	1.526	-1.901	1.754	0.674	1	1	1.603	0.744	1	1	-1.05	0.976	1	1	-1.901	0.716	1	1	-1.076	0.96	1	1	-1.235	0.894	1	1	1.412	0.804	1	1	1.297	0.859	1	1	1.754	0.674	1	1	0.838	1.159	0.706	0.556	1.134	0.774	1.282	1.05
	BOD1	biorientation of chromosomes in cell division 1	25.491	37.884	-1.414	1.225	0.202	1	1	1.225	0.442	1	1	1.07	0.803	1	1	-1.396	0.229	1	1	-1.414	0.202	1	1	1.179	0.506	1	1	1.123	0.646	1	1	1.186	0.508	1	1	1.119	0.662	1	1	28.177	29.794	26.671	25.491	29.043	37.884	34.302	32.298
	BOK	BCL2-related ovarian killer	1.321	4.059	-2.444	1.097	0.385	1	1	1.097	0.911	1	1	1.069	0.936	1	1	1.078	0.921	1	1	-1.35	0.716	1	1	-1.838	0.517	1	1	-2.444	0.385	1	1	-1.196	0.836	1	1	-1.147	0.87	1	1	2.98	2.823	2.819	4.059	3.218	1.849	1.321	2.408
	BOLA1	bolA family member 1	2.616	10.273	-4.434	1.179	0.03	0.48	1	-1.73	0.327	1	1	-3.05	0.085	1	1	-2.111	0.178	1	1	-4.434	0.03	0.48	1	-2.235	0.16	1	1	-1.818	0.271	1	1	1.179	0.719	1	1	-1.084	0.866	1	1	9.019	4.5	2.616	5.397	2.964	4.603	5.377	10.273
	BOLA2	bolA family member 2	26.473	99.17	-1.526	1.677	0.002389	0.075	1	-1.526	0.075	1	1	-1.471	0.099	1	1	1.677	0.002389	0.075	1	1.174	0.376	1	1	1.071	0.728	1	1	-1.065	0.76	1	1	-1.178	0.451	1	1	1.251	0.247	1	1	46.807	26.473	28.14	99.17	80.069	57.166	47.629	38.411
	BOLA2B	bolA family member 2B	32.176	106.133	-1.452	1.587	0.004447	0.119	1	-1.42	0.11	1	1	-1.452	0.089	1	1	1.587	0.004447	0.119	1	1.158	0.39	1	1	-1.026	0.893	1	1	-1.154	0.47	1	1	-1.256	0.272	1	1	1.134	0.501	1	1	52.932	32.176	32.247	106.133	89.352	58.846	49.724	40.736
	BOLA3	bolA family member 3	54.828	66.086	-2.169	-1.107	2.187e-05	0.001502	0.559	-1.107	0.541	1	1	-1.167	0.357	1	1	-1.699	0.002131	0.068	1	-2.169	2.187e-05	0.001502	0.559	-1.409	0.04	1	1	-1.454	0.027	1	1	-1.275	0.148	1	1	-1.315	0.1	1	1	81.624	63.63	61.87	60.672	54.828	66.086	60.821	61.9
	BOP1	block of proliferation 1	14.308	38.707	-1.922	1.191	0.045	1	1	-1.012	0.966	1	1	-1.231	0.491	1	1	1.191	0.487	1	1	-1.225	0.455	1	1	-1.497	0.181	1	1	-1.922	0.045	1	1	-1.738	0.088	1	1	-1.071	0.808	1	1	25.723	21.932	18.48	38.707	30.592	19.595	14.502	14.308
	BORA	bora, aurora kinase A activator	6.247	11.937	-1.566	1.23	0.339	1	1	-1.387	0.514	1	1	-1.076	0.876	1	1	-1.359	0.506	1	1	-1.566	0.339	1	1	-1.263	0.612	1	1	1.023	0.958	1	1	1.23	0.629	1	1	-1.114	0.812	1	1	10.041	6.247	8.257	9.334	9.341	9.068	11.131	11.937
	BPGM	2,3-bisphosphoglycerate mutase	6.213	10.041	-1.348	1.573	0.355	1	1	1.15	0.792	1	1	1.573	0.355	1	1	1.004	0.993	1	1	-1.348	0.573	1	1	1.004	0.993	1	1	1.011	0.983	1	1	-1.122	0.833	1	1	1.037	0.944	1	1	7.214	7.158	10.041	9.153	7.801	8.262	7.903	6.213
	BPHL	biphenyl hydrolase-like (serine hydrolase)	3.664	7.544	-1.752	1.55	0.414	1	1	1.158	0.817	1	1	-1.215	0.775	1	1	-1.269	0.709	1	1	-1.752	0.414	1	1	-1.182	0.793	1	1	-1.355	0.65	1	1	1.55	0.444	1	1	1.408	0.551	1	1	5.034	5.031	3.664	5.009	4.187	4.856	4.027	7.544
	BPNT1	3'(2'), 5'-bisphosphate nucleotidase 1	7.505	14.086	-1.919	1.371	0.196	1	1	1.214	0.664	1	1	1.346	0.493	1	1	-1.206	0.677	1	1	-1.919	0.196	1	1	-1.25	0.629	1	1	-1.151	0.759	1	1	1.149	0.751	1	1	1.371	0.444	1	1	9.886	10.359	11.773	10.358	7.505	9.018	9.309	10.98
	BPTF	bromodomain PHD finger transcription factor	2.465	5.04	-1.846	1.582	0.467	1	1	1.122	0.879	1	1	1.582	0.508	1	1	-1.846	0.467	1	1	-1.584	0.559	1	1	1.013	0.986	1	1	1.018	0.98	1	1	1.184	0.815	1	1	1.056	0.94	1	1	3.601	3.487	5.04	2.465	3.312	4.16	3.974	4.121
	BRAF	v-raf murine sarcoma viral oncogene homolog B	3.493	6.997	-1.215	2.176	0.228	1	1	1.609	0.492	1	1	2.176	0.228	1	1	-1.158	0.841	1	1	-1.215	0.788	1	1	1.263	0.73	1	1	1.094	0.9	1	1	1.074	0.922	1	1	-1.081	0.917	1	1	3.634	5.048	6.997	3.963	4.36	5.234	4.307	3.774
	BRAP	BRCA1 associated protein	8.134	10.399	-1.453	1.344	0.441	1	1	1.344	0.519	1	1	1.231	0.655	1	1	-1.321	0.566	1	1	-1.453	0.441	1	1	1.012	0.979	1	1	-1.131	0.798	1	1	-1.065	0.896	1	1	-1.143	0.782	1	1	8.963	10.399	9.759	8.574	8.987	10.347	8.592	8.134
	BRAT1	BRCA1-associated ATM activator 1	2.23	14.317	-1.721	2.549	0.06	0.761	1	-1.721	0.494	1	1	-1.168	0.828	1	1	2.549	0.06	0.761	1	2.077	0.145	1	1	1.529	0.466	1	1	1.748	0.329	1	1	1.468	0.534	1	1	1.67	0.381	1	1	4.447	2.23	3.367	14.317	13.459	7.754	8.423	6.312
	BRCA1	breast cancer 1, early onset	5.84	12.243	-2.133	1.146	0.154	1	1	1.067	0.888	1	1	-1.108	0.83	1	1	-2.133	0.154	1	1	-1.689	0.28	1	1	-1.204	0.686	1	1	1.146	0.75	1	1	1.027	0.952	1	1	-1.266	0.619	1	1	9.861	9.084	7.873	5.84	8.51	9.344	12.243	9.791
	BRCA2	breast cancer 2, early onset	0.413	1.181	-3.294	-1.042	0.516	1	1	-1.191	0.906	1	1	-1.307	0.858	1	1	-3.294	0.516	1	1	-1.329	0.835	1	1	-1.147	0.92	1	1	-1.045	0.974	1	1	-1.068	0.962	1	1	-1.042	0.976	1	1	1.078	0.781	0.729	0.413	1.181	1.071	1.117	0.975
	BRCC3	BRCA1/BRCA2-containing complex, subunit 3	3.702	9.528	-2.301	1.597	0.205	1	1	1.343	0.577	1	1	1.597	0.354	1	1	-2.301	0.205	1	1	-2.127	0.232	1	1	-1.377	0.579	1	1	-1.384	0.577	1	1	-1.177	0.775	1	1	-1.484	0.509	1	1	6.743	7.817	9.528	3.702	4.62	5.586	5.279	5.535
	BRD1	bromodomain containing 1	8.039	15.04	-1.745	1.006	0.21	1	1	1.006	0.988	1	1	-1.104	0.817	1	1	-1.033	0.933	1	1	-1.73	0.21	1	1	-1.745	0.222	1	1	-1.035	0.932	1	1	-1.023	0.956	1	1	-1.263	0.582	1	1	12.298	10.682	9.856	15.04	10.358	8.039	12.881	11.618
	BRD2	bromodomain containing 2	12.692	34.484	-2.339	1.913	0.02	0.399	1	1.435	0.229	1	1	1.913	0.02	0.687	1	-2.01	0.055	0.721	1	-2.339	0.023	0.399	1	-1.274	0.455	1	1	-1.544	0.209	1	1	-1.173	0.628	1	1	-1.252	0.494	1	1	20.374	25.233	34.484	12.802	12.692	18.239	14.304	16.788
	BRD3	bromodomain containing 3	1.481	2.546	-1.576	1.596	0.631	1	1	1.596	0.631	1	1	1.533	0.661	1	1	-1.576	0.685	1	1	-1.476	0.717	1	1	1.11	0.915	1	1	1.218	0.839	1	1	1.143	0.896	1	1	-1.053	0.96	1	1	1.848	2.546	2.506	1.481	1.824	2.34	2.439	2.04
	BRD4	bromodomain containing 4	11.762	32.263	-1.068	2.045	0.019	0.825	1	-1.068	0.866	1	1	1.938	0.045	1	1	1.143	0.693	1	1	1.401	0.275	1	1	1.468	0.237	1	1	2.045	0.019	0.825	1	1.038	0.921	1	1	1.043	0.907	1	1	14.557	11.762	24.959	21.013	29.719	24.377	32.263	14.598
	BRD7	bromodomain containing 7	20.815	26.736	-1.785	1.179	0.056	0.699	1	1.179	0.55	1	1	1.115	0.695	1	1	-1.594	0.119	1	1	-1.785	0.056	0.699	1	-1.388	0.262	1	1	-1.181	0.556	1	1	-1.123	0.686	1	1	-1.303	0.366	1	1	26.263	26.736	25.904	20.815	21.444	21.583	24.096	22.609
	BRD8	bromodomain containing 8	11.961	31.772	1.095	1.988	0.029	0.465	1	1.095	0.822	1	1	1.231	0.596	1	1	1.988	0.029	0.465	1	1.182	0.63	1	1	1.427	0.311	1	1	1.552	0.208	1	1	1.632	0.17	1	1	1.857	0.068	1	1	12.654	11.961	13.777	31.772	21.8	20.595	21.282	19.966
	BRD9	bromodomain containing 9	17.078	43.257	-1.167	1.476	0.121	1	1	-1.159	0.642	1	1	-1.048	0.879	1	1	1.476	0.121	1	1	1.294	0.305	1	1	1.01	0.972	1	1	1.081	0.783	1	1	-1.167	0.618	1	1	1.112	0.71	1	1	22.935	17.078	19.361	42.776	43.257	26.423	26.873	19.001
	BRDT	bromodomain, testis-specific	0	0	'-inf	'-inf	0.883	1	1	'-inf	0.883	1	1	'-inf	0.883	1	1	'-inf	0.883	1	1	'-inf	0.883	1	1	'-inf	0.883	1	1	'-inf	0.883	1	1	'-inf	0.883	1	1	'-inf	0.883	1	1	0.022	0	0	0	0	0	0	0
	BRE	brain and reproductive organ-expressed (TNFRSF1A modulator)	10.536	20.408	-1.922	1.29	0.106	1	1	1.196	0.611	1	1	1.25	0.519	1	1	-1.922	0.106	1	1	-1.55	0.237	1	1	1.116	0.741	1	1	1.042	0.904	1	1	1.29	0.447	1	1	-1.114	0.763	1	1	16.034	16.557	17.73	10.536	15.075	20.408	18.108	19.996
	BRF1	BRF1, RNA polymerase III transcription initiation factor 90 kDa subunit	1.74	2.546	-1.425	1.486	0.678	1	1	1.486	0.678	1	1	1.36	0.75	1	1	-1.045	0.963	1	1	-1.425	0.73	1	1	-1.089	0.932	1	1	1.099	0.922	1	1	1.301	0.782	1	1	-1.186	0.87	1	1	1.985	2.546	2.389	2.4	2.03	2.079	2.365	2.497
	BRF2	BRF2, RNA polymerase III transcription initiation factor 50 kDa subunit	2.518	6.058	-1.117	1.354	0.655	1	1	-1.052	0.952	1	1	1.34	0.707	1	1	1.156	0.844	1	1	1.354	0.655	1	1	1.336	0.69	1	1	-1.053	0.948	1	1	-1.117	0.894	1	1	-1.019	0.981	1	1	3.071	2.518	3.641	4.482	6.058	4.678	3.16	2.656
	BRI3	brain protein I3	96.451	356.914	-1.115	2.447	0	0	0	-1.115	0.419	1	1	-1.1	0.474	1	1	2.267	0	0	0	1.777	5.766e-09	8.512e-07	0.0001473	2.168	1.91e-14	1.25e-11	4.877e-10	2.447	0	0	0	1.733	9.845e-07	0.0001552	0.025	1.472	0.0006957	0.054	1	124.631	96.451	100.185	356.914	322.732	308.147	330.477	208.711
	BRI3BP	BRI3 binding protein	4.988	10.446	-1.134	1.414	0.492	1	1	1.071	0.908	1	1	1.331	0.613	1	1	1.414	0.492	1	1	1.182	0.744	1	1	1.256	0.669	1	1	-1.011	0.984	1	1	-1.134	0.837	1	1	1.019	0.974	1	1	5.85	5.409	6.89	10.446	10.073	8.383	6.269	4.988
	BRIP1	BRCA1 interacting protein C-terminal helicase 1	1.918	5.07	-2.856	1.354	0.227	1	1	1.354	0.645	1	1	1.153	0.834	1	1	-2.856	0.231	1	1	-2.827	0.227	1	1	-1.294	0.715	1	1	-1.343	0.682	1	1	-1.328	0.7	1	1	-1.395	0.65	1	1	4.338	5.07	4.425	1.918	2.236	3.823	3.5	3.157
	BRIX1	BRX1, biogenesis of ribosomes, homolog (S. cerevisiae)	67.21	140.268	-1.647	1.25	0.0009904	0.047	1	1.25	0.087	1	1	1.192	0.179	1	1	-1.337	0.032	0.506	1	-1.56	0.001363	0.047	1	1.074	0.569	1	1	-1.28	0.074	1	1	-1.647	0.0009904	0.068	1	-1.315	0.052	1	1	114.501	123.524	120.784	108.153	106.94	140.268	96.956	67.21
	BRK1	BRICK1, SCAR/WAVE actin-nucleating complex subunit	275.814	393.535	-1.107	1.259	0.003301	0.234	1	1.247	0.008477	1	1	1.123	0.173	1	1	1.048	0.555	1	1	-1.107	0.204	1	1	1.243	0.005097	0.415	1	1.259	0.003301	0.234	1	1.18	0.044	1	1	1.031	0.717	1	1	277.604	298.777	275.814	367.459	365.282	393.535	378.846	316.653
	BRMS1	breast cancer metastasis suppressor 1	58.692	225.86	-1.335	2.018	2.75e-09	3.583e-07	7.022e-05	-1.189	0.288	1	1	-1.335	0.082	1	1	2.018	2.75e-09	3.583e-07	7.022e-05	1.578	0.0001625	0.008282	1	1.312	0.045	1	1	1.27	0.085	1	1	1.178	0.262	1	1	1.71	4e-05	0.004796	1	88.606	64.337	58.692	225.86	203.766	132.587	121.918	100.848
	BRMS1L	breast cancer metastasis-suppressor 1-like	2.151	7.387	-1.745	2.81	0.127	1	1	1.87	0.399	1	1	2.81	0.127	1	1	-1.745	0.542	1	1	-1.125	0.88	1	1	-1.032	0.969	1	1	1.164	0.844	1	1	1.048	0.954	1	1	-1.399	0.705	1	1	2.972	4.797	7.387	2.151	3.849	3.284	3.75	3.011
	BROX	BRO1 domain and CAAX motif containing	22.632	33.521	-1.571	1.392	0.114	1	1	1.258	0.39	1	1	1.392	0.202	1	1	-1.519	0.149	1	1	-1.571	0.114	1	1	-1.025	0.925	1	1	-1.012	0.965	1	1	-1.124	0.678	1	1	1.034	0.899	1	1	27.212	29.555	33.521	22.632	25.249	30.272	29.144	23.401
	BRPF1	bromodomain and PHD finger containing, 1	5.226	14.075	-1.677	1.996	0.119	1	1	1.599	0.317	1	1	1.996	0.119	1	1	-1.424	0.501	1	1	-1.677	0.337	1	1	-1.395	0.531	1	1	-1.653	0.372	1	1	-1.345	0.586	1	1	-1.579	0.415	1	1	7.97	10.998	14.075	7.071	6.924	6.516	5.226	5.726
	BRPF3	bromodomain and PHD finger containing, 3	2.058	3.682	-1.123	2.32	0.353	1	1	1.79	0.546	1	1	2.32	0.353	1	1	-1.102	0.925	1	1	-1.123	0.908	1	1	1.141	0.894	1	1	1.287	0.795	1	1	1.595	0.624	1	1	1.518	0.658	1	1	1.794	2.772	3.682	2.058	2.329	2.334	2.503	2.767
	BRSK1	BR serine/threonine kinase 1	0	0.153	1	'inf	0.696	1	1	'inf	0.825	1	1	'inf	0.751	1	1	'inf	0.803	1	1	1	1	1	1	'inf	0.721	1	1	1	1	1	1	'inf	0.696	1	1	1	1	1	1	0	0.049	0.1	0.062	0	0.128	0	0.153
	BRSK2	BR serine/threonine kinase 2	0.084	0.647	-2.974	3.023	0.636	1	1	2.035	0.781	1	1	3.023	0.636	1	1	-2.079	0.828	1	1	-2.452	0.797	1	1	-1.815	0.856	1	1	-1.406	0.912	1	1	1.178	0.953	1	1	-2.974	0.777	1	1	0.242	0.425	0.647	0.147	0.144	0.152	0.186	0.275
	BRWD1	bromodomain and WD repeat domain containing 1	2.128	4.051	-2.186	1.359	0.386	1	1	1.359	0.682	1	1	1.029	0.971	1	1	-1.989	0.441	1	1	-2.186	0.386	1	1	1.06	0.937	1	1	1.111	0.886	1	1	1.042	0.958	1	1	-1.087	0.915	1	1	3.351	3.931	3.05	2.128	2.234	4.051	4.036	3.374
	BRWD3	bromodomain and WD repeat domain containing 3	0.632	3.535	-6.891	1.37	0.159	1	1	1.37	0.691	1	1	-1.031	0.971	1	1	-3.894	0.241	1	1	-6.891	0.159	1	1	-1.234	0.802	1	1	-3.208	0.294	1	1	-1.205	0.829	1	1	-1.397	0.705	1	1	2.99	3.535	2.565	0.97	0.632	2.764	1.01	2.398
	BSCL2	Berardinelli-Seip congenital lipodystrophy 2 (seipin)	0.194	18.428	-2.774	26.721	6.089e-05	0.003471	1	1.112	0.954	1	1	-2.774	0.674	1	1	23.963	6.089e-05	0.003471	1	18.076	0.0002737	0.013	1	6.239	0.108	1	1	17.987	0.00158	0.134	1	20.282	0.001333	0.088	1	26.721	0.0001032	0.011	1	0.609	0.584	0.194	18.428	16.035	4.332	11.867	11.934
	BSDC1	BSD domain containing 1	7.509	11.858	1.047	1.414	0.448	1	1	1.124	0.82	1	1	1.323	0.569	1	1	1.158	0.751	1	1	1.047	0.92	1	1	1.21	0.684	1	1	1.414	0.448	1	1	1.364	0.514	1	1	1.228	0.668	1	1	7.739	7.509	9.057	11.318	11.809	10.68	11.858	10.203
	BSG	basigin	91.819	173.171	-1.289	1.191	0.059	1	1	-1.114	0.408	1	1	-1.289	0.059	1	1	1.025	0.831	1	1	-1.177	0.167	1	1	-1.06	0.628	1	1	1.03	0.803	1	1	1.191	0.139	1	1	1.065	0.6	1	1	133.766	103.663	91.819	173.171	165.63	143.931	149.345	154.006
	BSN	bassoon presynaptic cytomatrix protein	0	0.01	1	'inf	0.919	1	1	1	1	1	1	1	1	1	1	1	1	1	1	1	1	1	1	1	1	1	1	1	1	1	1	'inf	0.919	1	1	1	1	1	1	0	0	0	0	0	0	0	0.01
	BST1	bone marrow stromal cell antigen 1	0	0.394	'-inf	1.234	0.579	1	1	-1.404	0.906	1	1	1.119	0.965	1	1	-1.152	0.955	1	1	'-inf	0.579	1	1	'-inf	0.579	1	1	-1.503	0.884	1	1	-1.44	0.897	1	1	1.234	0.93	1	1	0.307	0.189	0.304	0.337	0	0	0.222	0.206
	BST2	bone marrow stromal cell antigen 2	0.103	10.146	-12.884	5.447	0.021	0.374	1	-5.936	0.39	1	1	-5.912	0.389	1	1	2.081	0.453	1	1	5.447	0.021	0.374	1	4.507	0.075	1	1	2.168	0.446	1	1	-2.378	0.584	1	1	-12.884	0.314	1	1	1.278	0.186	0.191	3.36	10.146	6.571	3.003	0.52
	BTAF1	BTAF1 RNA polymerase II, B-TFIID transcription factor-associated, 170kDa	2.694	12.216	-2.409	2.932	0.044	1	1	2.02	0.226	1	1	2.932	0.044	1	1	-2.209	0.308	1	1	-2.409	0.263	1	1	-1.276	0.718	1	1	-1.454	0.596	1	1	-1.331	0.685	1	1	-1.506	0.569	1	1	4.71	8.214	12.216	2.694	2.849	4.21	3.511	3.419
	BTBD1	BTB (POZ) domain containing 1	14.807	32.356	-2.275	1.582	0.018	0.34	1	1.305	0.355	1	1	1.582	0.094	1	1	-1.839	0.067	0.815	1	-2.275	0.018	0.34	1	-1.388	0.293	1	1	-1.544	0.18	1	1	-1.485	0.228	1	1	-1.535	0.189	1	1	23.118	26.037	32.356	15.878	14.807	18.993	16.228	15.049
	BTBD10	BTB (POZ) domain containing 10	11.306	22.05	-1.843	1.689	0.127	1	1	1.491	0.261	1	1	1.689	0.127	1	1	-1.21	0.609	1	1	-1.843	0.14	1	1	-1.072	0.851	1	1	-1.071	0.854	1	1	1.596	0.166	1	1	1.084	0.824	1	1	14.295	18.392	21.353	14.917	11.306	15.212	14.461	22.05
	BTBD11	BTB (POZ) domain containing 11	0	0.1	'-inf	4.439	0.823	1	1	4.439	0.823	1	1	'-inf	0.872	1	1	'-inf	0.872	1	1	'-inf	0.872	1	1	1.108	0.99	1	1	-1	1	1	1	1.414	0.966	1	1	-1.056	0.995	1	1	0.026	0.1	0	0	0	0.033	0.028	0.036
	BTBD16	BTB (POZ) domain containing 16	0	0.719	'-inf	2.22	0.563	1	1	1.838	0.784	1	1	-2.079	0.809	1	1	-2.144	0.792	1	1	'-inf	0.563	1	1	-5.603	0.658	1	1	'-inf	0.563	1	1	2.22	0.697	1	1	1.321	0.902	1	1	0.335	0.532	0.143	0.198	0	0.068	0	0.719
	BTBD19	BTB (POZ) domain containing 19	0	0.602	'-inf	1.113	0.434	1	1	-1.2	0.926	1	1	1.113	0.953	1	1	-2.041	0.735	1	1	-3.33	0.618	1	1	-3.684	0.609	1	1	'-inf	0.434	1	1	-1.3	0.893	1	1	'-inf	0.434	1	1	0.611	0.44	0.602	0.378	0.267	0.189	0	0.455
	BTBD2	BTB (POZ) domain containing 2	1.541	4.951	-2.268	2.136	0.326	1	1	1.329	0.749	1	1	1.447	0.67	1	1	-1.383	0.732	1	1	-2.268	0.448	1	1	-1.282	0.793	1	1	-1.021	0.982	1	1	2.136	0.326	1	1	-1.057	0.952	1	1	2.398	2.75	3.07	2.19	1.541	2.133	2.546	4.951
	BTBD3	BTB (POZ) domain containing 3	0.912	2.393	-3.078	1.364	0.389	1	1	1.364	0.749	1	1	1.358	0.751	1	1	-2.76	0.427	1	1	-3.078	0.389	1	1	-1.648	0.654	1	1	-1.309	0.798	1	1	-1.187	0.871	1	1	-1.987	0.565	1	1	1.992	2.345	2.393	0.912	0.943	1.379	1.649	1.623
	BTBD6	BTB (POZ) domain containing 6	12.04	24.679	-1.038	1.271	0.469	1	1	1.058	0.886	1	1	1.022	0.957	1	1	1.125	0.739	1	1	1.271	0.469	1	1	1.021	0.956	1	1	-1.038	0.923	1	1	1.04	0.919	1	1	1.144	0.718	1	1	13.32	12.168	12.04	18.937	24.679	15.506	13.913	13.39
	BTBD7	BTB (POZ) domain containing 7	0.897	3.165	-3.777	1.538	0.302	1	1	1.277	0.789	1	1	1.538	0.62	1	1	-2.642	0.406	1	1	-3.777	0.302	1	1	-1.451	0.708	1	1	-2.091	0.507	1	1	-1.687	0.625	1	1	-2.192	0.489	1	1	2.326	2.563	3.165	1.112	0.897	1.828	1.205	1.332
	BTBD8	BTB (POZ) domain containing 8	0	0.174	'-inf	1.178	0.682	1	1	1.103	0.978	1	1	1.178	0.962	1	1	'-inf	0.682	1	1	'-inf	0.682	1	1	'-inf	0.682	1	1	-2.9	0.815	1	1	-4.373	0.777	1	1	'-inf	0.682	1	1	0.167	0.159	0.174	0	0	0	0.063	0.037
	BTBD9	BTB (POZ) domain containing 9	0.324	0.691	-2.29	1.319	0.71	1	1	1.319	0.88	1	1	1.263	0.899	1	1	-1.182	0.929	1	1	-2.29	0.71	1	1	-1.299	0.894	1	1	-1.888	0.772	1	1	1.147	0.941	1	1	1.177	0.927	1	1	0.565	0.644	0.632	0.604	0.36	0.496	0.324	0.626
	BTC	betacellulin	0.929	2.885	-2.766	1.85	0.448	1	1	1.36	0.766	1	1	1.85	0.521	1	1	-2.11	0.551	1	1	-2.766	0.448	1	1	-1.086	0.938	1	1	-1.168	0.886	1	1	-1.026	0.981	1	1	-1.395	0.773	1	1	1.763	2.07	2.885	1.056	0.929	1.852	1.636	1.661
	BTD	biotinidase	1.471	2.77	-2.15	1.427	0.493	1	1	1.285	0.79	1	1	1.427	0.697	1	1	-1.648	0.634	1	1	-2.15	0.493	1	1	-1.272	0.808	1	1	-1.325	0.781	1	1	1.321	0.759	1	1	1.104	0.915	1	1	2.17	2.407	2.74	1.663	1.471	1.945	1.775	2.77
	BTF3	basic transcription factor 3	383.672	517.498	-1.255	1.052	0.0005728	0.024	1	1.052	0.462	1	1	-1.027	0.699	1	1	-1.214	0.003747	0.105	1	-1.255	0.0005728	0.024	1	-1.006	0.926	1	1	-1.095	0.175	1	1	1.033	0.626	1	1	1.022	0.741	1	1	445.524	404.485	383.672	463.477	517.498	505.083	440.76	444.931
	BTF3L4	basic transcription factor 3-like 4	12.468	17.248	-1.741	1.225	0.145	1	1	1.225	0.558	1	1	1.092	0.804	1	1	-1.566	0.234	1	1	-1.741	0.145	1	1	-1.337	0.429	1	1	-1.166	0.668	1	1	-1.079	0.833	1	1	-1.359	0.414	1	1	16.308	17.248	15.749	13.157	13.649	13.91	15.164	14.614
	BTG1	B-cell translocation gene 1, anti-proliferative	4.428	9.911	-1.43	2.215	0.143	1	1	2.215	0.143	1	1	1.324	0.64	1	1	-1.43	0.583	1	1	-1.079	0.896	1	1	1.429	0.515	1	1	1.244	0.704	1	1	1.136	0.833	1	1	-1.217	0.762	1	1	5.184	9.911	6.072	4.581	7.001	8.449	6.991	5.695
	BTG2	BTG family, member 2	0.043	0.381	-6.724	1.712	0.699	1	1	-2.657	0.803	1	1	1.158	0.96	1	1	-6.724	0.699	1	1	-5.275	0.715	1	1	-1.096	0.975	1	1	1.317	0.919	1	1	1.712	0.837	1	1	1.102	0.973	1	1	0.23	0.075	0.236	0.043	0.064	0.239	0.328	0.381
	BTG3	BTG family, member 3	12.795	40.727	-2.449	1.42	0.004737	0.171	1	1.357	0.205	1	1	1.42	0.138	1	1	-1.661	0.062	0.78	1	-2.183	0.007122	0.171	1	-1.232	0.412	1	1	-1.543	0.113	1	1	-2.449	0.004737	0.245	1	-2.403	0.004967	0.272	1	32.417	37.977	40.727	24.651	21.641	30.009	22.768	12.795
	BTG4	B-cell translocation gene 4	0	0.486	'-inf	2.754	0.694	1	1	1.593	0.89	1	1	'-inf	0.694	1	1	'-inf	0.694	1	1	1.179	0.958	1	1	2.754	0.709	1	1	'-inf	0.694	1	1	2.186	0.796	1	1	2.416	0.76	1	1	0.155	0.213	0	0	0.266	0.486	0	0.327
	BTLA	B and T lymphocyte associated	0	0.046	'-inf	-1.242	0.831	1	1	-1.747	0.944	1	1	-1.674	0.947	1	1	-1.242	0.974	1	1	'-inf	0.831	1	1	'-inf	0.831	1	1	'-inf	0.831	1	1	-2.964	0.903	1	1	-2.022	0.929	1	1	0.045	0.022	0.024	0.046	0	0	0	0.015
	BTN2A1	butyrophilin, subfamily 2, member A1	1.244	9.888	-2.292	4.076	0.031	0.896	1	2.396	0.234	1	1	4.076	0.031	0.896	1	-1.492	0.659	1	1	-2.034	0.467	1	1	-1.515	0.654	1	1	-1.564	0.636	1	1	-1.91	0.525	1	1	-2.292	0.433	1	1	2.743	5.672	9.888	2.322	1.965	2.064	1.9	1.388
	BTN2A2	butyrophilin, subfamily 2, member A2	5.373	12.195	-1.448	1.841	0.19	1	1	1.45	0.452	1	1	1.841	0.19	1	1	1.243	0.637	1	1	-1.142	0.788	1	1	1.263	0.62	1	1	-1.086	0.873	1	1	-1.051	0.925	1	1	-1.448	0.512	1	1	7.488	9.372	12.195	11.758	9.556	10.784	7.471	6.887
	BTN3A1	butyrophilin, subfamily 3, member A1	0.737	1.956	-1.65	1.89	0.587	1	1	1.677	0.669	1	1	1.89	0.587	1	1	-1.318	0.837	1	1	-1.526	0.757	1	1	1.121	0.926	1	1	1.004	0.997	1	1	1.584	0.697	1	1	-1.65	0.735	1	1	1.17	1.694	1.956	1.122	1.117	1.496	1.273	1.792
	BTN3A2	butyrophilin, subfamily 3, member A2	2.087	3.536	1.013	1.452	0.663	1	1	1.282	0.785	1	1	1.013	0.989	1	1	1.109	0.904	1	1	1.042	0.961	1	1	1.267	0.779	1	1	1.276	0.775	1	1	1.452	0.663	1	1	1.152	0.873	1	1	2.329	2.577	2.087	3.262	3.536	3.365	3.221	3.269
	BTN3A3	butyrophilin, subfamily 3, member A3	2.165	3.412	1.221	1.944	0.491	1	1	1.868	0.524	1	1	1.944	0.491	1	1	1.239	0.825	1	1	1.268	0.798	1	1	1.754	0.536	1	1	1.739	0.55	1	1	1.616	0.622	1	1	1.221	0.845	1	1	1.705	2.75	2.932	2.668	3.15	3.412	3.213	2.664
	BTRC	beta-transducin repeat containing E3 ubiquitin protein ligase	2.423	4.238	-1.424	1.837	0.441	1	1	1.624	0.553	1	1	1.837	0.441	1	1	-1.36	0.734	1	1	-1.424	0.693	1	1	1.114	0.896	1	1	1.032	0.971	1	1	1.29	0.759	1	1	1.012	0.989	1	1	2.609	3.657	4.238	2.423	2.669	3.313	2.917	3.253
	BUB1	BUB1 mitotic checkpoint serine/threonine kinase	15.671	25.372	-1.369	1.463	0.242	1	1	1.361	0.355	1	1	1.463	0.242	1	1	-1.369	0.377	1	1	-1.239	0.524	1	1	1.122	0.722	1	1	1.379	0.301	1	1	1.05	0.887	1	1	1.034	0.921	1	1	16.981	19.941	21.974	15.671	19.978	21.72	25.372	17.23
	BUB1B	BUB1 mitotic checkpoint serine/threonine kinase B	2.334	8.212	-2.862	1.83	0.188	1	1	1.601	0.423	1	1	1.83	0.286	1	1	-2.746	0.207	1	1	-2.862	0.188	1	1	-1.351	0.649	1	1	-1.312	0.681	1	1	-1.165	0.817	1	1	-1.613	0.498	1	1	5.073	7.009	8.212	2.334	2.583	4.283	4.189	4.209
	BUB3	BUB3 mitotic checkpoint protein	49.39	77.364	-1.294	1.298	0.125	1	1	1.204	0.286	1	1	1.298	0.125	1	1	-1.119	0.51	1	1	-1.294	0.138	1	1	1.038	0.823	1	1	-1.031	0.861	1	1	-1.278	0.191	1	1	-1.16	0.411	1	1	65.328	67.9	74.996	73.73	73.595	77.364	68.693	49.39
	BUD13	BUD13 homolog (S. cerevisiae)	5.618	9.596	-1.725	1.099	0.31	1	1	1.099	0.852	1	1	-1.283	0.646	1	1	-1.275	0.629	1	1	-1.725	0.31	1	1	-1.045	0.928	1	1	1.087	0.861	1	1	-1.26	0.663	1	1	-1.228	0.692	1	1	8.148	7.726	5.618	8.071	6.883	8.894	9.596	6.251
	BUD31	BUD31 homolog (S. cerevisiae)	59.37	105.632	-1.153	1.12	0.407	1	1	1.008	0.962	1	1	-1.153	0.407	1	1	1.056	0.716	1	1	-1.068	0.664	1	1	1.022	0.89	1	1	1.027	0.866	1	1	1.089	0.591	1	1	1.12	0.463	1	1	77.383	67.326	59.37	103.228	105.632	90.166	86.114	81.464
	BVES	blood vessel epicardial substance	0.335	1.369	-1.62	3.73	0.441	1	1	3.092	0.529	1	1	3.73	0.441	1	1	-1.091	0.967	1	1	-1.62	0.836	1	1	1.009	0.997	1	1	-1.306	0.908	1	1	-1.196	0.938	1	1	-1.254	0.922	1	1	0.415	1.107	1.369	0.48	0.373	0.477	0.344	0.335
	BYSL	bystin-like	6.785	17.801	-1.318	1.337	0.48	1	1	1.117	0.814	1	1	1.337	0.517	1	1	1.312	0.506	1	1	1.32	0.48	1	1	1.32	0.507	1	1	-1.038	0.936	1	1	-1.318	0.583	1	1	1.179	0.709	1	1	9.253	8.921	10.948	15.338	17.801	13.933	9.664	6.785
	BZRAP1	benzodiazapine receptor (peripheral) associated protein 1	0	0	'-inf	'-inf	0.919	1	1	'-inf	0.919	1	1	'-inf	0.919	1	1	'-inf	0.919	1	1	'-inf	0.919	1	1	'-inf	0.919	1	1	'-inf	0.919	1	1	'-inf	0.919	1	1	'-inf	0.919	1	1	0.01	0	0	0	0	0	0	0
	BZW1	basic leucine zipper and W2 domains 1	54.633	109.969	-1.977	1.14	8.42e-06	0.0006644	0.215	1.14	0.331	1	1	1.029	0.833	1	1	-1.698	0.0003304	0.014	1	-1.959	8.42e-06	0.0006644	0.215	-1.386	0.021	1	1	-1.641	0.000952	0.092	1	-1.977	2.298e-05	0.00273	0.587	-1.563	0.002736	0.168	1	111.761	109.969	101.76	83.128	83.129	91.979	73.805	54.633
	BZW2	basic leucine zipper and W2 domains 2	72.469	105.01	-1.778	1.13	0.000115	0.006167	1	1.13	0.374	1	1	1.075	0.599	1	1	-1.744	0.0002423	0.011	1	-1.778	0.000115	0.006167	1	-1.238	0.127	1	1	-1.525	0.004787	0.304	1	-1.436	0.016	0.599	1	-1.175	0.251	1	1	107.645	105.01	102.408	77.978	88.221	99.192	76.478	72.469
	C10orf10	chromosome 10 open reading frame 10	0.115	0.959	-3.18	2.407	0.629	1	1	2.15	0.693	1	1	-3.18	0.705	1	1	-1.286	0.91	1	1	1.074	0.971	1	1	1.593	0.806	1	1	1.426	0.857	1	1	2.407	0.629	1	1	-1.872	0.808	1	1	0.412	0.765	0.115	0.405	0.645	0.749	0.637	0.959
	C10orf107	chromosome 10 open reading frame 107	0	1.055	'-inf	1.825	0.439	1	1	-1.422	0.865	1	1	-2.078	0.747	1	1	-9.752	0.505	1	1	-3.503	0.613	1	1	-2.631	0.678	1	1	-1.222	0.915	1	1	1.825	0.707	1	1	'-inf	0.439	1	1	0.598	0.363	0.254	0.077	0.249	0.259	0.53	1.055
	C10orf11	chromosome 10 open reading frame 11	6.372	51.774	-1.053	4.571	9.839e-07	0.0001001	0.025	-1.053	0.923	1	1	1.422	0.467	1	1	3.203	0.001091	0.039	1	4.571	9.839e-07	0.0001001	0.025	1.705	0.214	1	1	2.12	0.069	1	1	1.476	0.404	1	1	1.55	0.331	1	1	7.774	6.372	9.775	31.447	51.774	15.113	17.859	11.091
	C10orf111	chromosome 10 open reading frame 111	0	0.405	1	'inf	0.525	1	1	1	1	1	1	'inf	0.611	1	1	'inf	0.525	1	1	'inf	0.742	1	1	'inf	0.775	1	1	'inf	0.79	1	1	'inf	0.768	1	1	'inf	0.803	1	1	0	0	0.259	0.405	0.108	0.082	0.071	0.087
	C10orf112	chromosome 10 open reading frame 112	0.145	1.467	-9.895	1.725	0.388	1	1	1.725	0.678	1	1	-1.087	0.955	1	1	-6.792	0.423	1	1	-9.895	0.388	1	1	-3.518	0.525	1	1	-1.813	0.717	1	1	-1.071	0.962	1	1	-1.443	0.813	1	1	0.985	1.467	0.802	0.183	0.145	0.319	0.589	0.889
	C10orf118	chromosome 10 open reading frame 118	0.314	2.41	-5.064	2.165	0.403	1	1	1.829	0.599	1	1	2.165	0.481	1	1	-5.064	0.403	1	1	-2.044	0.62	1	1	-1.426	0.792	1	1	-1.409	0.8	1	1	-1.19	0.896	1	1	-1.4	0.805	1	1	1.258	1.986	2.41	0.314	0.897	1.006	0.968	1.022
	C10orf12	chromosome 10 open reading frame 12	0.36	1.206	-4.824	1.016	0.389	1	1	1.016	0.99	1	1	-1.042	0.974	1	1	-4.824	0.389	1	1	-3.649	0.435	1	1	-2.731	0.518	1	1	-2.318	0.573	1	1	-3.116	0.49	1	1	-3.078	0.49	1	1	1.375	1.206	1.168	0.36	0.549	0.574	0.643	0.427
	C10orf129	chromosome 10 open reading frame 129	0	0.103	1	'inf	0.748	1	1	'inf	0.829	1	1	1	1	1	1	1	1	1	1	1	1	1	1	1	1	1	1	1	1	1	1	'inf	0.748	1	1	1	1	1	1	0	0.046	0	0	0	0	0	0.103
	C10orf131	chromosome 10 open reading frame 131	0	0.175	'-inf	2.874	0.809	1	1	1.057	0.993	1	1	'-inf	0.809	1	1	'-inf	0.809	1	1	'-inf	0.809	1	1	2.293	0.857	1	1	1.048	0.993	1	1	2.079	0.883	1	1	2.874	0.815	1	1	0.058	0.053	0	0	0	0.153	0.066	0.117
	C10orf137	chromosome 10 open reading frame 137	6.429	15.848	-1.773	2.066	0.086	1	1	1.566	0.32	1	1	2.066	0.086	1	1	-1.403	0.499	1	1	-1.773	0.275	1	1	-1.088	0.86	1	1	-1.141	0.787	1	1	-1.304	0.608	1	1	-1.346	0.564	1	1	8.673	11.723	15.848	7.81	7.127	9.095	8.24	6.429
	C10orf2	chromosome 10 open reading frame 2	22.515	42.349	-1.13	1.321	0.253	1	1	1.305	0.315	1	1	-1.073	0.804	1	1	1.228	0.397	1	1	-1.101	0.706	1	1	1.321	0.253	1	1	-1.019	0.945	1	1	-1.13	0.664	1	1	1.057	0.832	1	1	27.305	30.757	22.515	42.349	36.125	41.147	29.048	23.359
	C10orf25	chromosome 10 open reading frame 25	0.042	0.146	-4.186	1.355	0.806	1	1	-1.15	0.974	1	1	1.355	0.938	1	1	-1.926	0.888	1	1	-4.186	0.806	1	1	-2.163	0.874	1	1	1.047	0.991	1	1	-1.004	0.999	1	1	-1.724	0.907	1	1	0.122	0.091	0.146	0.08	0.042	0.064	0.138	0.117
	C10orf32	chromosome 10 open reading frame 32	5.129	8.502	-1.078	1.708	0.365	1	1	1.239	0.737	1	1	1.708	0.365	1	1	1.261	0.686	1	1	-1.078	0.901	1	1	1.372	0.583	1	1	1.636	0.379	1	1	1.363	0.608	1	1	1.323	0.639	1	1	4.795	5.129	7.244	7.64	6.48	7.503	8.502	6.318
	C10orf35	chromosome 10 open reading frame 35	0	0.491	'-inf	-1.306	0.476	1	1	'-inf	0.476	1	1	-4.479	0.621	1	1	-1.306	0.895	1	1	-1.956	0.764	1	1	-1.472	0.857	1	1	-4.863	0.604	1	1	-1.347	0.89	1	1	-5.134	0.599	1	1	0.508	0	0.1	0.491	0.378	0.393	0.113	0.364
	C10orf54	chromosome 10 open reading frame 54	0.105	1.773	-5.163	3.004	0.44	1	1	1.626	0.773	1	1	-5.163	0.568	1	1	1.424	0.82	1	1	-1.613	0.804	1	1	1.202	0.912	1	1	2.194	0.592	1	1	3.004	0.44	1	1	1.683	0.742	1	1	0.611	0.857	0.105	1.099	0.552	0.837	1.452	1.773
	C10orf55	chromosome 10 open reading frame 55	0.21	0.698	-7.183	-1.609	0.402	1	1	-1.609	0.769	1	1	-2.623	0.598	1	1	-2.536	0.59	1	1	-7.183	0.402	1	1	-3.816	0.498	1	1	-1.612	0.758	1	1	-1.919	0.694	1	1	-3.392	0.526	1	1	1.037	0.556	0.35	0.517	0.21	0.31	0.698	0.523
	C10orf62	chromosome 10 open reading frame 62	0	0.195	'-inf	3.407	0.788	1	1	'-inf	0.824	1	1	'-inf	0.824	1	1	3.114	0.8	1	1	1.321	0.959	1	1	3.407	0.788	1	1	'-inf	0.824	1	1	2.97	0.828	1	1	-1.032	0.996	1	1	0.05	0	0	0.195	0.096	0.193	0	0.142
	C10orf68	chromosome 10 open reading frame 68	0.018	0.106	-1.087	4.542	0.821	1	1	-1.002	1	1	1	1.086	0.993	1	1	1.09	0.992	1	1	1.128	0.989	1	1	4.542	0.821	1	1	1.095	0.992	1	1	4.347	0.838	1	1	-1.087	0.993	1	1	0.02	0.018	0.02	0.028	0.034	0.106	0.024	0.086
	C10orf76	chromosome 10 open reading frame 76	7.322	10.793	1.139	1.483	0.452	1	1	1.304	0.624	1	1	1.483	0.452	1	1	1.285	0.609	1	1	1.139	0.791	1	1	1.153	0.784	1	1	1.341	0.561	1	1	1.165	0.776	1	1	1.433	0.474	1	1	6.505	7.322	8.533	10.559	10.793	8.551	9.455	7.328
	C10orf82	chromosome 10 open reading frame 82	0	0	'-inf	'-inf	0.784	1	1	'-inf	0.784	1	1	'-inf	0.784	1	1	'-inf	0.784	1	1	'-inf	0.784	1	1	'-inf	0.784	1	1	'-inf	0.784	1	1	'-inf	0.784	1	1	'-inf	0.784	1	1	0.075	0	0	0	0	0	0	0
	C10orf88	chromosome 10 open reading frame 88	4.019	6.321	-1.304	1.536	0.485	1	1	1.075	0.914	1	1	1.536	0.485	1	1	-1.261	0.727	1	1	-1.304	0.684	1	1	-1.156	0.826	1	1	1.061	0.926	1	1	-1.119	0.869	1	1	-1.001	0.999	1	1	4.654	4.318	6.321	4.663	5.199	4.592	5.351	4.019
	C10orf90	chromosome 10 open reading frame 90	0	0.296	'-inf	1.384	0.657	1	1	'-inf	0.657	1	1	'-inf	0.657	1	1	'-inf	0.657	1	1	-2.584	0.809	1	1	-2.695	0.808	1	1	1.384	0.91	1	1	1.353	0.919	1	1	-1.045	0.989	1	1	0.198	0	0	0	0.111	0.084	0.296	0.258
	C10orf91	chromosome 10 open reading frame 91	0	0.418	'-inf	-1.358	0.469	1	1	-1.368	0.886	1	1	-2.677	0.704	1	1	'-inf	0.469	1	1	'-inf	0.469	1	1	'-inf	0.469	1	1	-1.358	0.883	1	1	-3.824	0.635	1	1	-1.436	0.865	1	1	0.524	0.331	0.173	0	0	0	0.418	0.132
	C10orf99	chromosome 10 open reading frame 99	0	0.36	1	'inf	0.548	1	1	1	1	1	1	1	1	1	1	1	1	1	1	1	1	1	1	1	1	1	1	1	1	1	1	'inf	0.715	1	1	'inf	0.548	1	1	0	0	0	0	0	0	0	0.133
	C11orf1	chromosome 11 open reading frame 1	8.428	22.46	-2.002	2.007	0.051	1	1	1.251	0.585	1	1	1.224	0.621	1	1	-1.464	0.385	1	1	-2.002	0.142	1	1	-1.318	0.525	1	1	-1.037	0.93	1	1	2.007	0.051	1	1	1.32	0.47	1	1	11.58	12.503	12.539	9.99	8.428	10.02	12.106	22.46
	C11orf24	chromosome 11 open reading frame 24	18.219	27.021	-1.713	1.087	0.06	0.732	1	1.087	0.756	1	1	1.033	0.904	1	1	-1.49	0.154	1	1	-1.708	0.06	0.732	1	-1.588	0.111	1	1	-1.713	0.072	1	1	-1.424	0.224	1	1	-1.249	0.421	1	1	28.8	27.021	26.321	24.413	24.574	20.685	18.219	19.553
	C11orf30	chromosome 11 open reading frame 30	4.692	7.651	-1.433	1.298	0.576	1	1	1.22	0.744	1	1	1.238	0.723	1	1	-1.433	0.576	1	1	-1.205	0.754	1	1	1.261	0.679	1	1	1.298	0.643	1	1	1.004	0.994	1	1	-1.043	0.946	1	1	5.321	5.604	5.828	4.692	6.433	7.651	7.484	5.166
	C11orf31	chromosome 11 open reading frame 31	13.454	32.942	1.003	1.831	0.045	0.64	1	1.144	0.722	1	1	1.068	0.864	1	1	1.831	0.045	0.64	1	1.401	0.28	1	1	1.045	0.902	1	1	1.075	0.842	1	1	1.003	0.994	1	1	1.23	0.556	1	1	14.245	14.059	13.454	32.942	29.071	16.977	16.59	13.806
	C11orf35	chromosome 11 open reading frame 35	0	0.163	'-inf	-1.453	0.687	1	1	-1.829	0.886	1	1	'-inf	0.687	1	1	'-inf	0.687	1	1	-1.453	0.918	1	1	-1.758	0.887	1	1	'-inf	0.687	1	1	'-inf	0.687	1	1	'-inf	0.687	1	1	0.163	0.077	0	0	0.163	0.105	0	0
	C11orf44	chromosome 11 open reading frame 44	0	0.014	1	'inf	0.907	1	1	1	1	1	1	1	1	1	1	1	1	1	1	1	1	1	1	1	1	1	1	1	1	1	1	'inf	0.907	1	1	1	1	1	1	0	0	0	0	0	0	0	0.014
	C11orf45	chromosome 11 open reading frame 45	0.127	0.56	-2.528	1.366	0.779	1	1	1.305	0.918	1	1	-1.073	0.98	1	1	-2.528	0.779	1	1	1.351	0.893	1	1	1.309	0.91	1	1	1.366	0.897	1	1	1.252	0.929	1	1	-2.328	0.798	1	1	0.284	0.32	0.234	0.142	0.56	0.425	0.421	0.344
	C11orf48	chromosome 11 open reading frame 48	44.933	123.474	-1.385	1.389	0.024	0.416	1	-1.165	0.401	1	1	-1.385	0.084	1	1	1.389	0.024	0.416	1	1.037	0.814	1	1	1.134	0.425	1	1	1.08	0.635	1	1	1.056	0.745	1	1	1.326	0.07	1	1	70.353	52.14	44.933	123.474	106.286	91.016	82.346	71.82
	C11orf49	chromosome 11 open reading frame 49	4.856	14.328	-1.487	1.816	0.169	1	1	1.238	0.663	1	1	-1.487	0.481	1	1	1.215	0.661	1	1	1.16	0.733	1	1	1.134	0.787	1	1	1.135	0.787	1	1	1.816	0.169	1	1	1.372	0.486	1	1	8.163	8.724	4.856	12.525	13.799	10.553	10.041	14.328
	C11orf54	chromosome 11 open reading frame 54	1.987	3.887	-1.221	1.905	0.466	1	1	1.733	0.558	1	1	1.904	0.481	1	1	-1.221	0.845	1	1	-1.135	0.896	1	1	1.271	0.796	1	1	1.868	0.466	1	1	1.905	0.467	1	1	1.156	0.881	1	1	1.921	2.873	3.235	1.987	2.465	2.784	3.887	3.537
	C11orf57	chromosome 11 open reading frame 57	4.022	6.467	-1.776	1.346	0.387	1	1	1.231	0.73	1	1	1.346	0.612	1	1	-1.561	0.495	1	1	-1.776	0.387	1	1	-1.54	0.514	1	1	-1.419	0.592	1	1	-1.087	0.893	1	1	-1.23	0.744	1	1	5.431	5.77	6.467	4.394	4.455	4.022	4.147	4.827
	C11orf58	chromosome 11 open reading frame 58	50.805	94.292	-1.742	1.522	0.003124	0.092	1	1.381	0.048	1	1	1.522	0.008114	0.362	1	-1.742	0.003124	0.092	1	-1.693	0.003854	0.109	1	-1.06	0.727	1	1	-1.19	0.316	1	1	-1.238	0.235	1	1	-1.165	0.381	1	1	70.049	83.498	94.292	50.805	60.295	75.38	63.794	54.692
	C11orf63	chromosome 11 open reading frame 63	0.225	0.884	-2.444	2.217	0.662	1	1	2.217	0.662	1	1	1.759	0.765	1	1	-1.294	0.903	1	1	-2.444	0.723	1	1	-1.974	0.78	1	1	1.105	0.96	1	1	1.607	0.8	1	1	-2.13	0.765	1	1	0.462	0.884	0.719	0.451	0.275	0.267	0.553	0.717
	C11orf65	chromosome 11 open reading frame 65	0	0.27	'-inf	1.656	0.681	1	1	1.395	0.92	1	1	-1.359	0.936	1	1	-1.708	0.888	1	1	-1.159	0.964	1	1	'-inf	0.681	1	1	1.079	0.982	1	1	1.656	0.87	1	1	1.304	0.934	1	1	0.169	0.203	0.11	0.125	0.212	0	0.198	0.27
	C11orf68	chromosome 11 open reading frame 68	2.49	8.432	-1.383	1.672	0.378	1	1	-1.383	0.683	1	1	-1.351	0.702	1	1	1.672	0.378	1	1	1.174	0.795	1	1	1.343	0.642	1	1	1.216	0.767	1	1	1.484	0.543	1	1	1.296	0.693	1	1	3.992	2.49	2.614	8.432	6.831	6.114	5.261	5.726
	C11orf70	chromosome 11 open reading frame 70	7.191	12.499	-1.381	1.656	0.256	1	1	1.656	0.256	1	1	1.208	0.689	1	1	-1.248	0.645	1	1	-1.381	0.505	1	1	-1.028	0.953	1	1	-1.318	0.584	1	1	1.226	0.657	1	1	1.045	0.925	1	1	8.746	12.499	9.347	8.85	9.229	9.706	7.191	10.363
	C11orf71	chromosome 11 open reading frame 71	0	1.271	1	'inf	0.26	1	1	1	1	1	1	'inf	0.424	1	1	1	1	1	1	'inf	0.26	1	1	1	1	1	1	'inf	0.291	1	1	'inf	0.406	1	1	'inf	0.416	1	1	0	0	0.639	0	1.271	0	1.115	0.691
	C11orf73	chromosome 11 open reading frame 73	44.185	95.4	-1.477	1.134	0.037	0.689	1	-1.026	0.88	1	1	-1.477	0.037	0.991	1	-1.369	0.065	0.807	1	-1.379	0.054	0.689	1	1.134	0.415	1	1	-1.048	0.773	1	1	1.081	0.633	1	1	1.082	0.622	1	1	73.758	62.024	44.185	68.058	77.964	95.4	76.246	77.053
	C11orf74	chromosome 11 open reading frame 74	17.698	49.543	-1.678	1.189	0.07	1	1	1.041	0.873	1	1	-1.678	0.07	1	1	1.048	0.836	1	1	1.013	0.955	1	1	1.189	0.443	1	1	1.122	0.62	1	1	1.119	0.638	1	1	1.132	0.597	1	1	33.572	30.164	17.698	44.456	49.543	45.529	40.824	36.318
	C11orf80	chromosome 11 open reading frame 80	6.062	13.339	-1.838	1.146	0.233	1	1	1.099	0.832	1	1	1.146	0.757	1	1	1.027	0.949	1	1	-1.527	0.358	1	1	-1.481	0.409	1	1	-1.838	0.233	1	1	-1.054	0.907	1	1	-1.123	0.796	1	1	10.283	9.758	10.426	13.339	9.811	7.92	6.062	9.431
	C11orf82	chromosome 11 open reading frame 82	12.746	25.131	-1.656	1.333	0.146	1	1	1.333	0.329	1	1	-1.317	0.409	1	1	-1.349	0.337	1	1	-1.459	0.225	1	1	-1.447	0.255	1	1	-1.348	0.353	1	1	-1.656	0.146	1	1	-1.389	0.314	1	1	21.839	25.131	14.67	20.446	21.811	17.212	17.561	12.746
	C11orf83	chromosome 11 open reading frame 83	4.225	24.652	-1.89	2.161	0.034	0.525	1	-1.365	0.555	1	1	-1.89	0.263	1	1	2.161	0.034	0.525	1	1.619	0.2	1	1	1.019	0.966	1	1	-1.065	0.894	1	1	-1.055	0.911	1	1	1.253	0.609	1	1	9.029	5.711	4.225	24.652	21.303	10.497	9.19	8.268
	C11orf84	chromosome 11 open reading frame 84	7.318	12.413	-1.481	1.477	0.368	1	1	1.26	0.609	1	1	1.477	0.368	1	1	-1.284	0.591	1	1	-1.454	0.428	1	1	-1.481	0.428	1	1	-1.071	0.881	1	1	-1.005	0.992	1	1	-1.071	0.882	1	1	9.5	10.336	12.413	9.343	9.524	7.318	9.616	9.14
	C11orf86	chromosome 11 open reading frame 86	0	0.636	1	'inf	0.425	1	1	1	1	1	1	1	1	1	1	1	1	1	1	1	1	1	1	'inf	0.628	1	1	'inf	0.425	1	1	'inf	0.555	1	1	'inf	0.589	1	1	0	0	0	0	0	0.235	0.636	0.349
	C11orf88	chromosome 11 open reading frame 88	0	0.17	1	'inf	0.68	1	1	1	1	1	1	1	1	1	1	1	1	1	1	'inf	0.68	1	1	1	1	1	1	1	1	1	1	1	1	1	1	1	1	1	1	0	0	0	0	0.17	0	0	0
	C11orf91	chromosome 11 open reading frame 91	0	1.234	'-inf	1.858	0.468	1	1	1.097	0.963	1	1	-1.834	0.795	1	1	1.858	0.692	1	1	'-inf	0.468	1	1	1.061	0.975	1	1	1.453	0.83	1	1	-2.722	0.696	1	1	-2.183	0.743	1	1	0.526	0.498	0.254	1.234	0	0.636	0.828	0.187
	C11orf94	chromosome 11 open reading frame 94	0	0.618	1	'inf	0.432	1	1	1	1	1	1	1	1	1	1	'inf	0.432	1	1	1	1	1	1	1	1	1	1	1	1	1	1	1	1	1	1	1	1	1	1	0	0	0	0.618	0	0	0	0
	C11orf95	chromosome 11 open reading frame 95	1.156	3.586	-1.669	2.082	0.408	1	1	2.082	0.408	1	1	1.709	0.559	1	1	-1.412	0.741	1	1	-1.253	0.818	1	1	-1.064	0.95	1	1	-1.057	0.955	1	1	-1.669	0.656	1	1	-1.364	0.773	1	1	1.996	3.586	3.017	1.785	2.321	2.14	2.046	1.156
	C11orf96	chromosome 11 open reading frame 96	0	0.266	1	'inf	0.606	1	1	1	1	1	1	'inf	0.635	1	1	1	1	1	1	1	1	1	1	1	1	1	1	'inf	0.606	1	1	1	1	1	1	1	1	1	1	0	0	0.225	0	0	0	0.266	0
	C12orf10	chromosome 12 open reading frame 10	21.102	91.415	-1.394	2.176	3.957e-05	0.002389	1	-1.237	0.427	1	1	-1.394	0.226	1	1	2.176	3.957e-05	0.002389	1	1.687	0.007009	0.169	1	1.319	0.21	1	1	1.29	0.259	1	1	1.351	0.191	1	1	1.709	0.012	0.517	1	33.26	23.209	21.102	91.415	81.75	50.03	46.481	43.433
	C12orf23	chromosome 12 open reading frame 23	31.738	38.625	-1.151	1.485	0.113	1	1	1.283	0.337	1	1	1.485	0.113	1	1	-1.132	0.633	1	1	-1.151	0.578	1	1	1.182	0.496	1	1	1.225	0.41	1	1	1.274	0.336	1	1	1.268	0.336	1	1	28.662	31.738	37.652	31.998	36.284	38.625	38.038	35.289
	C12orf29	chromosome 12 open reading frame 29	7.171	23.261	-2.438	2.192	0.027	0.806	1	1.749	0.136	1	1	2.192	0.027	0.824	1	-1.736	0.224	1	1	-2.438	0.071	0.806	1	-1.185	0.682	1	1	-1.579	0.313	1	1	-1.325	0.524	1	1	-1.416	0.433	1	1	11.997	18.113	23.261	8.73	7.171	11.547	8.234	8.75
	C12orf39	chromosome 12 open reading frame 39	1.694	5.604	-4.883	1.13	0.076	0.833	1	1.13	0.839	1	1	1.116	0.854	1	1	-3.183	0.144	1	1	-4.883	0.076	0.833	1	-2.461	0.225	1	1	-2.397	0.238	1	1	-1.157	0.814	1	1	-1.813	0.388	1	1	5.677	5.537	5.604	2.253	1.694	2.632	2.567	4.743
	C12orf4	chromosome 12 open reading frame 4	4.702	7.438	-2.279	1.006	0.15	1	1	1.006	0.99	1	1	-1.037	0.943	1	1	-1.677	0.33	1	1	-2.279	0.15	1	1	-1.769	0.298	1	1	-1.791	0.294	1	1	-1.76	0.316	1	1	-1.817	0.287	1	1	8.563	7.438	7.307	6.449	5.476	5.521	5.182	4.702
	C12orf43	chromosome 12 open reading frame 43	5.492	9.378	-1.154	1.186	0.749	1	1	1.009	0.988	1	1	1.054	0.927	1	1	1.177	0.749	1	1	-1.154	0.791	1	1	-1.086	0.883	1	1	-1.007	0.99	1	1	1.055	0.924	1	1	1.186	0.75	1	1	6.309	5.492	5.883	9.378	7.968	6.626	6.79	6.434
	C12orf44	chromosome 12 open reading frame 44	39.925	87.623	-1.017	1.511	0.019	0.357	1	1.013	0.954	1	1	-1.017	0.937	1	1	1.511	0.019	0.357	1	1.108	0.58	1	1	1.068	0.741	1	1	1.042	0.84	1	1	1.093	0.667	1	1	1.24	0.273	1	1	45.912	40.128	39.925	87.623	74.149	55.916	51.833	48.484
	C12orf45	chromosome 12 open reading frame 45	45.641	128.885	-1.296	1.323	0.056	0.7	1	-1.059	0.752	1	1	-1.296	0.172	1	1	1.267	0.122	1	1	1.323	0.056	0.7	1	1.057	0.737	1	1	-1.11	0.549	1	1	-1.109	0.564	1	1	1.039	0.822	1	1	66.857	54.481	45.641	107.037	128.885	80.599	65.274	58.286
	C12orf49	chromosome 12 open reading frame 49	4.331	12.052	-2.345	1.469	0.125	1	1	1.132	0.791	1	1	1.469	0.381	1	1	-1.643	0.328	1	1	-2.345	0.125	1	1	-1.638	0.339	1	1	-1.697	0.314	1	1	-1.985	0.221	1	1	-2.225	0.161	1	1	9.273	9.06	12.052	7.13	5.763	6.458	5.922	4.515
	C12orf5	chromosome 12 open reading frame 5	2.011	5.43	-2.586	1.72	0.303	1	1	1.413	0.631	1	1	1.72	0.428	1	1	-2.022	0.418	1	1	-2.586	0.303	1	1	1.005	0.994	1	1	-1.198	0.814	1	1	-1.138	0.869	1	1	-1.589	0.581	1	1	3.569	4.354	5.43	2.23	2.011	4.091	3.228	3.032
	C12orf50	chromosome 12 open reading frame 50	0	0.038	1	'inf	0.846	1	1	1	1	1	1	'inf	0.859	1	1	'inf	0.852	1	1	1	1	1	1	1	1	1	1	'inf	0.846	1	1	1	1	1	1	1	1	1	1	0	0	0.032	0.035	0	0	0.038	0
	C12orf52	chromosome 12 open reading frame 52	4.863	12.524	-1.246	1.585	0.34	1	1	-1.246	0.707	1	1	-1.083	0.887	1	1	1.103	0.842	1	1	1.225	0.661	1	1	1.291	0.597	1	1	1.361	0.524	1	1	1.585	0.34	1	1	1.125	0.819	1	1	7.018	4.863	5.731	9.781	12.524	10.337	10.353	10.753
	C12orf55	chromosome 12 open reading frame 55	0.04	0.253	-3.421	2.017	0.815	1	1	1.717	0.876	1	1	2.017	0.833	1	1	-2.727	0.834	1	1	-1.393	0.931	1	1	-1.106	0.978	1	1	-1.177	0.966	1	1	-3.421	0.815	1	1	-1.746	0.897	1	1	0.142	0.21	0.253	0.066	0.148	0.146	0.13	0.04
	C12orf56	chromosome 12 open reading frame 56	0	0.053	1	'inf	0.818	1	1	1	1	1	1	1	1	1	1	1	1	1	1	1	1	1	1	1	1	1	1	1	1	1	1	'inf	0.818	1	1	1	1	1	1	0	0	0	0	0	0	0	0.053
	C12orf57	chromosome 12 open reading frame 57	32.114	110.15	-1.219	1.971	5.429e-05	0.003149	1	-1.094	0.69	1	1	-1.219	0.39	1	1	1.971	5.429e-05	0.003149	1	1.137	0.495	1	1	1.17	0.427	1	1	1.179	0.409	1	1	1.686	0.005894	0.286	1	1.702	0.004031	0.228	1	44.243	34.898	32.114	110.15	73.292	59.037	56.543	72.087
	C12orf60	chromosome 12 open reading frame 60	0.598	2.031	-4.342	-1.155	0.31	1	1	-1.284	0.818	1	1	-2.147	0.535	1	1	-4.342	0.31	1	1	-3.656	0.339	1	1	-1.155	0.885	1	1	-1.27	0.816	1	1	-1.608	0.672	1	1	-1.56	0.686	1	1	2.056	1.382	0.847	0.598	0.819	2.031	1.754	1.236
	C12orf61	chromosome 12 open reading frame 61	0.142	0.54	-1.838	2.743	0.684	1	1	2.743	0.684	1	1	2.235	0.753	1	1	1.693	0.829	1	1	1.123	0.965	1	1	-1.838	0.858	1	1	-1.005	0.999	1	1	1.753	0.83	1	1	1.396	0.902	1	1	0.228	0.54	0.451	0.488	0.373	0.142	0.246	0.387
	C12orf65	chromosome 12 open reading frame 65	10.688	17.995	1.099	1.497	0.319	1	1	1.363	0.47	1	1	1.179	0.707	1	1	1.39	0.389	1	1	1.117	0.778	1	1	1.239	0.597	1	1	1.099	0.822	1	1	1.497	0.319	1	1	1.472	0.331	1	1	10.245	12.048	10.688	17.995	16.68	14.472	12.208	14.824
	C12orf66	chromosome 12 open reading frame 66	0.37	1.943	-7.892	-1.027	0.206	1	1	-1.027	0.978	1	1	-1.53	0.69	1	1	-7.892	0.206	1	1	-2.973	0.363	1	1	-2.061	0.512	1	1	-1.377	0.747	1	1	-1.629	0.646	1	1	-1.673	0.626	1	1	2.312	1.943	1.337	0.37	1.133	1.28	1.82	1.372
	C12orf68	chromosome 12 open reading frame 68	0	0.357	1	'inf	0.55	1	1	1	1	1	1	1	1	1	1	1	1	1	1	'inf	0.55	1	1	'inf	0.619	1	1	'inf	0.787	1	1	1	1	1	1	'inf	0.798	1	1	0	0	0	0	0.357	0.247	0.073	0
	C12orf73	chromosome 12 open reading frame 73	5.561	7.452	-1.887	1.008	0.24	1	1	1.008	0.987	1	1	-1.143	0.795	1	1	-1.443	0.471	1	1	-1.887	0.24	1	1	-1.341	0.564	1	1	-1.596	0.386	1	1	-1.48	0.468	1	1	-1.478	0.463	1	1	8.515	7.41	6.587	7.452	6.574	7.239	5.782	5.561
	C12orf75	chromosome 12 open reading frame 75	222.733	491.038	-1.933	1.289	7.692e-18	3.329e-15	1.964e-13	1.212	0.004453	0.666	1	1.289	0.0001292	0.014	1	-1.864	7.482e-16	2.222e-13	1.911e-11	-1.933	7.692e-18	3.329e-15	1.964e-13	-1.114	0.111	1	1	-1.224	0.004194	0.279	1	-1.869	9.911e-15	4.867e-12	2.531e-10	-1.806	7.163e-14	3.518e-11	1.829e-09	430.603	450.617	491.038	291.754	324.687	440.764	381.408	222.733
	C12orf76	chromosome 12 open reading frame 76	2.412	4.61	-1.512	1.167	0.598	1	1	1.167	0.834	1	1	-1.356	0.709	1	1	-1.512	0.598	1	1	-1.317	0.708	1	1	-1.262	0.759	1	1	1.151	0.84	1	1	1.01	0.989	1	1	-1.032	0.966	1	1	3.697	3.723	2.412	3.088	4.091	3.34	4.61	3.61
	C14orf1	chromosome 14 open reading frame 1	12.352	29.712	-1.485	1.804	0.05	1	1	-1.191	0.638	1	1	1.011	0.975	1	1	1.167	0.619	1	1	-1.485	0.265	1	1	-1.107	0.766	1	1	1.245	0.49	1	1	1.804	0.05	1	1	1.302	0.406	1	1	17.041	12.352	15.239	25.122	16.718	17.556	22.997	29.712
	C14orf105	chromosome 14 open reading frame 105	3.406	8.11	-1.49	1.765	0.321	1	1	1.256	0.722	1	1	-1.234	0.765	1	1	-1.49	0.563	1	1	-1.271	0.708	1	1	1.246	0.711	1	1	1.322	0.638	1	1	1.765	0.321	1	1	1.053	0.935	1	1	4.753	5.151	3.406	4.031	5.447	6.755	6.809	8.11
	C14orf119	chromosome 14 open reading frame 119	6.111	9.124	-1.043	1.372	0.541	1	1	1.254	0.688	1	1	1.126	0.837	1	1	1.036	0.947	1	1	-1.043	0.936	1	1	1.179	0.755	1	1	1.372	0.541	1	1	1.262	0.669	1	1	1.311	0.609	1	1	6.137	6.642	6.111	8.032	8.572	8.255	9.124	7.486
	C14orf142	chromosome 14 open reading frame 142	4.202	7.793	-1.421	1.213	0.582	1	1	1.019	0.976	1	1	-1.171	0.803	1	1	-1.403	0.582	1	1	-1.25	0.7	1	1	1.189	0.751	1	1	1.213	0.726	1	1	1.068	0.911	1	1	-1.421	0.584	1	1	5.745	5.052	4.341	5.172	6.698	7.793	7.553	5.93
	C14orf159	chromosome 14 open reading frame 159	2.158	4.87	-1.101	2.389	0.287	1	1	1.49	0.684	1	1	1.577	0.635	1	1	-1.101	0.924	1	1	1.093	0.924	1	1	1.461	0.676	1	1	2.389	0.287	1	1	2.045	0.417	1	1	2.087	0.39	1	1	1.881	2.419	2.624	2.158	2.994	3.133	4.87	3.718
	C14orf166	chromosome 14 open reading frame 166	137.647	281.02	-1.319	1.148	0.011	0.457	1	-1.115	0.3	1	1	-1.319	0.011	0.457	1	-1.178	0.095	0.997	1	-1.064	0.501	1	1	1.148	0.135	1	1	-1.024	0.807	1	1	-1.054	0.601	1	1	-1.081	0.432	1	1	205.208	158.818	137.647	220.107	281.02	268.646	217.152	188.145
	C14orf169	chromosome 14 open reading frame 169	6.731	12.771	-1.24	1.241	0.635	1	1	1.241	0.635	1	1	-1.24	0.667	1	1	-1.129	0.788	1	1	-1.076	0.865	1	1	-1.13	0.791	1	1	1.075	0.871	1	1	1.027	0.953	1	1	1.112	0.811	1	1	9.433	10.106	6.731	10.558	12.771	9.522	10.987	9.367
	C14orf182	chromosome 14 open reading frame 182	1.295	5.068	-2.124	1.659	0.475	1	1	-1.359	0.752	1	1	-1.61	0.636	1	1	1.516	0.572	1	1	-1.351	0.731	1	1	1.659	0.494	1	1	1.171	0.847	1	1	-1.323	0.766	1	1	-2.124	0.475	1	1	2.646	1.68	1.454	5.068	2.855	5.007	3.357	1.933
	C14orf2	chromosome 14 open reading frame 2	141.161	314.626	-1.261	1.238	0.016	0.32	1	-1.083	0.45	1	1	-1.261	0.033	0.923	1	1.238	0.016	0.32	1	-1.038	0.689	1	1	1.155	0.12	1	1	1.237	0.022	0.898	1	1.132	0.205	1	1	1.153	0.135	1	1	201.191	160.34	141.161	314.626	282.518	265.095	269.63	220.074
	C14orf28	chromosome 14 open reading frame 28	1.407	2.158	-1.813	1.163	0.581	1	1	1.163	0.878	1	1	1.127	0.903	1	1	-1.775	0.599	1	1	-1.813	0.581	1	1	-1.581	0.67	1	1	-1.61	0.662	1	1	-1.169	0.879	1	1	-1.007	0.994	1	1	2.09	2.098	2.084	1.487	1.68	1.508	1.407	1.729
	C14orf37	chromosome 14 open reading frame 37	0.682	3.43	-2.444	2.399	0.37	1	1	1.562	0.7	1	1	1.311	0.821	1	1	-2.444	0.555	1	1	-1.261	0.848	1	1	2.225	0.413	1	1	2.399	0.37	1	1	-1.097	0.942	1	1	-1.098	0.94	1	1	1.319	1.779	1.53	0.682	1.525	3.349	3.43	1.162
	C14orf39	chromosome 14 open reading frame 39	0	0.058	1	'inf	0.81	1	1	1	1	1	1	1	1	1	1	1	1	1	1	1	1	1	1	1	1	1	1	1	1	1	1	'inf	0.81	1	1	'inf	0.882	1	1	0	0	0	0	0	0	0	0.058
	C14orf79	chromosome 14 open reading frame 79	0.527	2.458	-2.584	1.501	0.526	1	1	-1.375	0.803	1	1	-2.584	0.526	1	1	1.263	0.817	1	1	-1.207	0.865	1	1	-1.346	0.804	1	1	-1.147	0.906	1	1	1.501	0.697	1	1	-1.416	0.778	1	1	1.54	0.967	0.527	2.458	1.859	1.306	1.456	2.235
	C14orf80	chromosome 14 open reading frame 80	2.785	21.696	-2.321	2.293	0.035	0.533	1	-2.321	0.203	1	1	-2.096	0.249	1	1	2.293	0.035	0.533	1	1.817	0.136	1	1	1.177	0.735	1	1	1.266	0.622	1	1	1.151	0.78	1	1	1.073	0.888	1	1	7.49	2.785	3.161	21.696	19.833	10.05	10.273	8.333
	C14orf93	chromosome 14 open reading frame 93	0.628	2.336	-1.773	1.92	0.55	1	1	-1.107	0.94	1	1	-1.773	0.702	1	1	-1.549	0.746	1	1	-1.251	0.857	1	1	1.166	0.896	1	1	1.55	0.692	1	1	1.92	0.55	1	1	1.139	0.914	1	1	1.259	0.982	0.628	1.026	1.466	1.673	2.115	2.336
	C15orf26	chromosome 15 open reading frame 26	0	0.122	1	'inf	0.727	1	1	1	1	1	1	'inf	0.727	1	1	'inf	0.794	1	1	1	1	1	1	1	1	1	1	1	1	1	1	1	1	1	1	1	1	1	1	0	0	0.122	0.068	0	0	0	0
	C15orf37	chromosome 15 open reading frame 37	0	0.7	'-inf	3.351	0.601	1	1	3.351	0.601	1	1	1.664	0.847	1	1	-1.085	0.977	1	1	'-inf	0.623	1	1	-1.837	0.854	1	1	-1.947	0.844	1	1	2.668	0.672	1	1	-2.054	0.835	1	1	0.242	0.7	0.356	0.282	0	0.15	0.135	0.624
	C15orf38	chromosome 15 open reading frame 38	0	0.266	'-inf	-2.542	0.382	1	1	'-inf	0.382	1	1	-2.542	0.659	1	1	-7.531	0.471	1	1	-11.477	0.438	1	1	-4.196	0.545	1	1	'-inf	0.382	1	1	-3.2	0.601	1	1	'-inf	0.382	1	1	0.764	0	0.266	0.128	0.097	0.208	0	0.231
	C15orf39	chromosome 15 open reading frame 39	0.193	0.659	-3.476	1.232	0.618	1	1	1.232	0.907	1	1	-1.942	0.761	1	1	-2.886	0.649	1	1	-1.743	0.776	1	1	-2.246	0.711	1	1	-3.476	0.618	1	1	-1.509	0.838	1	1	-1.377	0.869	1	1	0.62	0.659	0.282	0.271	0.518	0.315	0.193	0.397
	C15orf40	chromosome 15 open reading frame 40	3.531	7.699	-1.199	1.564	0.461	1	1	1.01	0.989	1	1	1.102	0.891	1	1	1.505	0.492	1	1	-1.199	0.79	1	1	1.564	0.461	1	1	1.479	0.531	1	1	1.206	0.782	1	1	1.55	0.483	1	1	4.049	3.531	3.948	7.699	4.922	7.225	6.491	4.721
	C15orf41	chromosome 15 open reading frame 41	5.277	9.995	-2.222	1.404	0.173	1	1	1.308	0.582	1	1	1.404	0.476	1	1	-1.52	0.431	1	1	-2.222	0.173	1	1	-1.258	0.655	1	1	-1.549	0.426	1	1	-1.096	0.859	1	1	-1.011	0.982	1	1	8.046	9.083	9.995	6.685	5.277	7.292	5.629	7.098
	C15orf48	chromosome 15 open reading frame 48	3.439	67.298	-6.501	2.303	0.0001566	0.009302	1	-1.24	0.504	1	1	-1.067	0.834	1	1	2.303	0.0001916	0.009302	1	1.58	0.053	0.686	1	1.898	0.008136	0.579	1	1.19	0.528	1	1	-6.501	0.0001566	0.015	1	-3.2	0.00374	0.218	1	23.134	16.105	19.188	67.298	53.251	50.079	29.841	3.439
	C15orf52	chromosome 15 open reading frame 52	3.055	7.975	-1.122	1.668	0.415	1	1	-1.068	0.932	1	1	1.149	0.849	1	1	1.306	0.676	1	1	1.447	0.538	1	1	1.544	0.49	1	1	1.668	0.415	1	1	1.017	0.982	1	1	-1.122	0.877	1	1	3.781	3.055	3.842	6.24	7.975	6.66	6.835	3.716
	C15orf57	chromosome 15 open reading frame 57	5.763	10.216	-1.21	1.384	0.507	1	1	-1.02	0.972	1	1	1.199	0.735	1	1	1.076	0.885	1	1	-1.21	0.717	1	1	1.157	0.773	1	1	1.384	0.507	1	1	-1.095	0.872	1	1	1.015	0.978	1	1	6.812	5.763	7.224	9.255	8.203	8.985	10.216	6.015
	C15orf61	chromosome 15 open reading frame 61	0.91	3.926	-1.991	2.128	0.393	1	1	-1.181	0.887	1	1	-1.656	0.69	1	1	-1.991	0.583	1	1	-1.029	0.977	1	1	1.569	0.63	1	1	2.128	0.393	1	1	-1.189	0.88	1	1	1.339	0.77	1	1	1.703	1.244	0.91	1.08	2.411	3.047	3.926	1.384
	C15orf62	chromosome 15 open reading frame 62	0	0.063	1	'inf	0.802	1	1	1	1	1	1	1	1	1	1	1	1	1	1	1	1	1	1	1	1	1	1	1	1	1	1	'inf	0.881	1	1	'inf	0.802	1	1	0	0	0	0	0	0	0	0.022
	C16orf13	chromosome 16 open reading frame 13	8.491	60.903	-1.423	2.992	2.033e-05	0.001418	0.519	-1.42	0.412	1	1	-1.423	0.407	1	1	2.944	6.879e-05	0.003904	1	2.992	2.033e-05	0.001418	0.519	1.631	0.13	1	1	2.184	0.011	0.566	1	2.542	0.002493	0.151	1	2.522	0.002122	0.136	1	13.966	8.491	8.68	51.933	60.903	25.985	33.053	34.31
	C16orf45	chromosome 16 open reading frame 45	0.034	0.147	-1.903	1.697	0.903	1	1	-1.903	0.918	1	1	1.598	0.922	1	1	-1.036	0.994	1	1	-1.561	0.934	1	1	1.697	0.903	1	1	-1.889	0.915	1	1	1.128	0.981	1	1	-1.013	0.998	1	1	0.076	0.034	0.107	0.092	0.071	0.147	0.043	0.083
	C16orf46	chromosome 16 open reading frame 46	0.047	0.586	-2.762	5.484	0.561	1	1	5.484	0.561	1	1	4.824	0.596	1	1	-2.762	0.843	1	1	2.383	0.764	1	1	1.07	0.986	1	1	1.544	0.902	1	1	1.117	0.978	1	1	-2.744	0.847	1	1	0.124	0.586	0.529	0.057	0.43	0.151	0.207	0.134
	C16orf52	chromosome 16 open reading frame 52	1.097	5.49	-1.561	3.767	0.121	1	1	2.341	0.372	1	1	3.767	0.121	1	1	-1.085	0.939	1	1	-1.176	0.879	1	1	1.577	0.631	1	1	1.62	0.614	1	1	1.126	0.913	1	1	-1.561	0.717	1	1	1.647	3.328	5.49	1.918	2.042	2.963	2.893	1.792
	C16orf58	chromosome 16 open reading frame 58	8.137	13.528	-2.06	1.196	0.127	1	1	1.153	0.732	1	1	1.107	0.807	1	1	-1.498	0.358	1	1	-2.06	0.127	1	1	-1.518	0.353	1	1	-1.559	0.331	1	1	1.196	0.655	1	1	-1.183	0.695	1	1	11.707	11.648	11.468	9.872	8.28	8.796	8.137	13.528
	C16orf59	chromosome 16 open reading frame 59	1.276	6.944	-2.785	1.393	0.279	1	1	-1.315	0.726	1	1	-2.785	0.279	1	1	1.368	0.609	1	1	-1.215	0.777	1	1	-1.205	0.796	1	1	1.283	0.701	1	1	1.193	0.796	1	1	1.393	0.607	1	1	4.018	2.636	1.276	6.944	4.818	3.804	5.586	4.633
	C16orf62	chromosome 16 open reading frame 62	8.102	9.816	-1.442	1.186	0.454	1	1	1.186	0.713	1	1	1.122	0.806	1	1	-1.442	0.454	1	1	-1.374	0.499	1	1	-1.151	0.764	1	1	-1.021	0.964	1	1	-1.005	0.991	1	1	-1.091	0.853	1	1	9.247	9.466	9.175	8.102	9.808	9.162	9.816	8.89
	C16orf70	chromosome 16 open reading frame 70	5.959	8.011	-1.244	1.239	0.68	1	1	1.212	0.721	1	1	1.239	0.687	1	1	-1.101	0.855	1	1	-1.244	0.68	1	1	-1.223	0.716	1	1	-1.244	0.697	1	1	-1.085	0.884	1	1	-1.123	0.834	1	1	6.841	7.154	7.497	7.851	8.011	6.38	5.959	6.096
	C16orf71	chromosome 16 open reading frame 71	0	0.043	1	'inf	0.836	1	1	1	1	1	1	1	1	1	1	'inf	0.836	1	1	1	1	1	1	'inf	0.836	1	1	1	1	1	1	1	1	1	1	'inf	0.85	1	1	0	0	0	0.043	0	0.043	0	0
	C16orf72	chromosome 16 open reading frame 72	13.038	27.8	-2.157	1.555	0.034	0.508	1	1.555	0.131	1	1	1.058	0.86	1	1	-2.007	0.053	0.708	1	-2.157	0.034	0.508	1	-1.395	0.312	1	1	-1.593	0.178	1	1	-1.386	0.338	1	1	-1.586	0.185	1	1	20.711	27.8	19.375	13.038	13.993	16.928	14.093	14.445
	C16orf74	chromosome 16 open reading frame 74	0.316	3.46	-6.837	1.122	0.216	1	1	-1.532	0.682	1	1	-6.837	0.216	1	1	1.122	0.89	1	1	-1.227	0.817	1	1	-2.216	0.468	1	1	-2.389	0.44	1	1	-1.489	0.694	1	1	-1.388	0.737	1	1	2.442	1.376	0.316	3.46	2.899	1.257	1.108	1.586
	C16orf80	chromosome 16 open reading frame 80	35.986	62.103	-1.715	1.356	0.011	0.243	1	1.345	0.12	1	1	1.356	0.108	1	1	-1.714	0.013	0.271	1	-1.715	0.011	0.243	1	-1.05	0.8	1	1	-1.241	0.29	1	1	-1.391	0.126	1	1	-1.334	0.17	1	1	51.778	60.125	62.103	38.155	43.996	56.237	45.226	35.986
	C16orf86	chromosome 16 open reading frame 86	0	0.1	1	'inf	0.752	1	1	1	1	1	1	1	1	1	1	1	1	1	1	1	1	1	1	1	1	1	1	1	1	1	1	1	1	1	1	'inf	0.752	1	1	0	0	0	0	0	0	0	0
	C16orf87	chromosome 16 open reading frame 87	4.528	16.353	-3.012	1.755	0.049	0.652	1	1.755	0.154	1	1	1.012	0.979	1	1	-3.012	0.051	0.69	1	-2.984	0.049	0.652	1	-1.642	0.299	1	1	-2.078	0.156	1	1	-1.517	0.388	1	1	-1.495	0.396	1	1	10.794	16.353	9.661	4.528	5.271	7.495	5.629	6.876
	C16orf91	chromosome 16 open reading frame 91	5.866	15.905	-1.486	1.278	0.439	1	1	-1.051	0.916	1	1	-1.486	0.439	1	1	1.278	0.539	1	1	-1.262	0.6	1	1	-1.187	0.708	1	1	-1.029	0.949	1	1	-1.126	0.8	1	1	1.089	0.844	1	1	9.854	8.091	5.866	15.905	11.38	9.472	10.383	8.458
	C16orf93	chromosome 16 open reading frame 93	0.506	1.85	-1.854	1.571	0.704	1	1	-1.854	0.707	1	1	-1.156	0.92	1	1	1.014	0.991	1	1	-1.747	0.706	1	1	-1.317	0.846	1	1	1.571	0.704	1	1	-1.013	0.992	1	1	-1.34	0.84	1	1	1.087	0.506	0.831	1.392	0.906	0.941	1.85	1.037
	C16orf95	chromosome 16 open reading frame 95	0.173	2.739	-2.775	3.881	0.33	1	1	-2.775	0.689	1	1	1.805	0.731	1	1	2.597	0.496	1	1	3.385	0.33	1	1	1.754	0.724	1	1	2.985	0.445	1	1	3.881	0.338	1	1	3.449	0.38	1	1	0.555	0.173	0.886	1.822	2.739	1.111	1.796	2.083
	C16orf96	chromosome 16 open reading frame 96	0	0.019	1	'inf	0.891	1	1	1	1	1	1	'inf	0.891	1	1	1	1	1	1	1	1	1	1	1	1	1	1	1	1	1	1	1	1	1	1	1	1	1	1	0	0	0.019	0	0	0	0	0
	C17orf100	chromosome 17 open reading frame 100	0.128	0.494	1.095	5.395	0.603	1	1	5.392	0.644	1	1	2.238	0.852	1	1	3.278	0.734	1	1	1.095	0.984	1	1	5.395	0.603	1	1	4.044	0.692	1	1	3.509	0.741	1	1	2.796	0.791	1	1	0.08	0.374	0.159	0.332	0.128	0.494	0.352	0.272
	C17orf103	chromosome 17 open reading frame 103	0.097	0.373	-1.615	3.047	0.726	1	1	2.771	0.777	1	1	2.233	0.83	1	1	1.71	0.879	1	1	-1.615	0.917	1	1	3.047	0.726	1	1	2.575	0.779	1	1	2.865	0.759	1	1	1.943	0.855	1	1	0.107	0.257	0.212	0.232	0.097	0.373	0.3	0.297
	C17orf104	chromosome 17 open reading frame 104	0.018	1.41	-75.368	1.164	0.272	1	1	-1.428	0.803	1	1	-1.363	0.826	1	1	-3.702	0.458	1	1	-5.114	0.398	1	1	-1.342	0.824	1	1	-75.368	0.272	1	1	1.164	0.901	1	1	-1.132	0.924	1	1	1.253	0.757	0.813	0.427	0.357	1.064	0.018	1.41
	C17orf105	chromosome 17 open reading frame 105	0	0.11	1	'inf	0.74	1	1	'inf	0.74	1	1	1	1	1	1	1	1	1	1	1	1	1	1	1	1	1	1	1	1	1	1	1	1	1	1	1	1	1	1	0	0.11	0	0	0	0	0	0
	C17orf107	chromosome 17 open reading frame 107	0	0.114	'-inf	1.065	0.753	1	1	-2.689	0.869	1	1	-1.311	0.956	1	1	'-inf	0.753	1	1	-2.291	0.877	1	1	-2.726	0.863	1	1	1.065	0.988	1	1	-1.285	0.959	1	1	'-inf	0.753	1	1	0.099	0.032	0.067	0	0.063	0.041	0.114	0.074
	C17orf49	chromosome 17 open reading frame 49	0	7.995	'-inf	1.075	0.011	0.231	1	-1630.05	0.011	1	1	-2.708	0.176	1	1	'-inf	0.011	0.231	1	-9.812	0.027	0.439	1	1.075	0.89	1	1	'-inf	0.011	0.562	1	-1.542	0.487	1	1	-2.246	0.236	1	1	6.519	0.003452	2.13	0	0.968	7.995	0	4.086
	C17orf50	chromosome 17 open reading frame 50	0	0.267	1	'inf	0.605	1	1	1	1	1	1	1	1	1	1	1	1	1	1	1	1	1	1	1	1	1	1	'inf	0.605	1	1	1	1	1	1	1	1	1	1	0	0	0	0	0	0	0.267	0
	C17orf51	chromosome 17 open reading frame 51	1.213	2.825	-1.573	1.502	0.67	1	1	1.502	0.67	1	1	1.352	0.756	1	1	-1.176	0.871	1	1	-1.018	0.984	1	1	1.097	0.923	1	1	-1.339	0.784	1	1	-1.573	0.691	1	1	-1.274	0.819	1	1	1.974	2.559	2.36	2.121	2.825	2.469	1.598	1.213
	C17orf53	chromosome 17 open reading frame 53	2.121	3.284	-1.339	1.012	0.727	1	1	-1.175	0.857	1	1	1.012	0.989	1	1	-1.111	0.897	1	1	-1.339	0.727	1	1	-1.123	0.889	1	1	-1.125	0.889	1	1	-1.315	0.761	1	1	-1.002	0.998	1	1	2.888	2.121	2.586	3.284	3.144	2.932	2.783	2.123
	C17orf58	chromosome 17 open reading frame 58	8.574	14.923	-2.316	-1.125	0.033	0.5	1	-1.125	0.738	1	1	-1.888	0.111	1	1	-2.181	0.047	0.656	1	-2.316	0.033	0.5	1	-1.399	0.339	1	1	-2.116	0.06	1	1	-1.648	0.188	1	1	-1.948	0.088	1	1	18.302	14.035	8.574	10.601	11.515	14.923	9.373	10.737
	C17orf59	chromosome 17 open reading frame 59	0.614	2.166	-1.642	1.989	0.574	1	1	-1.29	0.876	1	1	-1.275	0.881	1	1	1.869	0.597	1	1	1.327	0.821	1	1	-1.642	0.762	1	1	1.989	0.574	1	1	1.919	0.61	1	1	1.754	0.659	1	1	0.918	0.614	0.637	2.166	1.775	0.638	1.979	1.702
	C17orf62	chromosome 17 open reading frame 62	6.673	22.329	-1.853	1.419	0.175	1	1	-1.413	0.418	1	1	-1.853	0.175	1	1	1.265	0.484	1	1	-1.012	0.974	1	1	-1.331	0.471	1	1	-1.013	0.972	1	1	1.419	0.319	1	1	1.344	0.396	1	1	13.975	8.535	6.673	22.329	20.132	11.976	14.947	19.169
	C17orf67	chromosome 17 open reading frame 67	0.732	6.373	-4.284	2.226	0.267	1	1	-2.674	0.431	1	1	-1.678	0.638	1	1	2.226	0.267	1	1	-4.284	0.284	1	1	-1.876	0.562	1	1	-1.854	0.571	1	1	-1.46	0.717	1	1	-1.974	0.542	1	1	2.267	0.732	1.195	6.373	0.771	1.378	1.325	1.5
	C17orf70	chromosome 17 open reading frame 70	7.16	18.926	-1.761	1.058	0.197	1	1	-1.552	0.311	1	1	-1.75	0.209	1	1	1.058	0.873	1	1	-1.591	0.242	1	1	-1.617	0.248	1	1	-1.427	0.38	1	1	-1.761	0.197	1	1	-1.578	0.278	1	1	14.165	7.878	7.16	18.926	12.97	9.994	10.757	7.774
	C17orf72	chromosome 17 open reading frame 72	0	0.055	1	'inf	0.815	1	1	1	1	1	1	1	1	1	1	1	1	1	1	'inf	0.815	1	1	1	1	1	1	1	1	1	1	1	1	1	1	'inf	0.865	1	1	0	0	0	0	0.055	0	0	0
	C17orf75	chromosome 17 open reading frame 75	3.888	7.035	-2.978	-1.412	0.074	0.871	1	-1.503	0.446	1	1	-1.748	0.313	1	1	-2.978	0.074	0.871	1	-2.333	0.128	1	1	-2.333	0.14	1	1	-1.412	0.492	1	1	-1.491	0.444	1	1	-2.151	0.178	1	1	9.165	5.262	4.638	3.888	5.725	4.481	7.035	5.943
	C17orf80	chromosome 17 open reading frame 80	9.888	16.182	-1.734	1.132	0.205	1	1	1.099	0.816	1	1	-1.065	0.88	1	1	-1.573	0.293	1	1	-1.734	0.205	1	1	1.132	0.74	1	1	-1.101	0.811	1	1	-1.156	0.729	1	1	-1.317	0.517	1	1	12.53	11.883	10.403	10.061	10.53	16.182	12.335	10.479
	C17orf85	chromosome 17 open reading frame 85	5.907	10.343	-1.923	1.342	0.224	1	1	1.219	0.678	1	1	1.342	0.524	1	1	-1.365	0.53	1	1	-1.923	0.224	1	1	-1.454	0.467	1	1	-1.182	0.734	1	1	-1.425	0.503	1	1	-1.238	0.671	1	1	8.711	9.161	10.343	8.06	6.601	6.834	7.99	5.907
	C17orf89	chromosome 17 open reading frame 89	149.434	653.872	-1.74	1.761	0	0	0	-1.339	0.001463	0.287	1	-1.74	1.354e-08	4.02e-06	0.0003457	1.761	0	0	0	1.223	0.004751	0.126	1	1.177	0.033	1	1	1.146	0.081	1	1	1.098	0.25	1	1	1.277	0.00145	0.099	1	293.962	189.425	149.434	653.872	524.017	394.58	365.06	312.005
	C17orf96	chromosome 17 open reading frame 96	0.139	0.89	-1.042	4.754	0.503	1	1	1.822	0.85	1	1	-1.042	0.991	1	1	2.338	0.748	1	1	2.623	0.694	1	1	4.754	0.503	1	1	3.9	0.584	1	1	3.573	0.63	1	1	3.475	0.63	1	1	0.164	0.258	0.139	0.485	0.628	0.89	0.694	0.567
	C17orf97	chromosome 17 open reading frame 97	0.39	1.276	-2.864	-1.021	0.513	1	1	-1.914	0.673	1	1	-2.84	0.54	1	1	-1.922	0.651	1	1	-2.864	0.513	1	1	-1.349	0.822	1	1	-2.41	0.578	1	1	-1.044	0.973	1	1	-1.021	0.987	1	1	1.253	0.565	0.39	0.824	0.637	1.059	0.563	1.159
	C17orf98	chromosome 17 open reading frame 98	0	0.136	1	'inf	0.712	1	1	1	1	1	1	1	1	1	1	1	1	1	1	1	1	1	1	1	1	1	1	1	1	1	1	'inf	0.712	1	1	1	1	1	1	0	0	0	0	0	0	0	0.136
	C18orf21	chromosome 18 open reading frame 21	18	28.041	-1.269	1.149	0.398	1	1	1.149	0.629	1	1	-1.2	0.554	1	1	-1.122	0.682	1	1	-1.269	0.398	1	1	-1.207	0.518	1	1	-1.065	0.825	1	1	-1.14	0.661	1	1	-1.047	0.872	1	1	24.426	24.233	18	27.511	28.041	23.075	24.85	20.716
	C18orf25	chromosome 18 open reading frame 25	4.973	8.806	-1.846	1.468	0.308	1	1	1.312	0.609	1	1	1.468	0.455	1	1	-1.396	0.555	1	1	-1.846	0.308	1	1	-1.078	0.888	1	1	-1.356	0.598	1	1	-1.318	0.639	1	1	-1.295	0.653	1	1	6.779	7.676	8.806	6.133	5.351	7.169	5.419	4.973
	C18orf32	chromosome 18 open reading frame 32	0.195	3.323	-11.954	1.79	0.195	1	1	1.79	0.509	1	1	1.406	0.712	1	1	-5.721	0.257	1	1	-7.497	0.224	1	1	-11.417	0.197	1	1	-11.954	0.195	1	1	-2.814	0.419	1	1	-2.854	0.41	1	1	2.151	3.323	2.675	0.475	0.418	0.215	0.195	0.739
	C18orf42	chromosome 18 open reading frame 42	0	0.048	1	'inf	0.827	1	1	1	1	1	1	1	1	1	1	1	1	1	1	1	1	1	1	'inf	0.827	1	1	1	1	1	1	1	1	1	1	1	1	1	1	0	0	0	0	0	0.048	0	0
	C18orf54	chromosome 18 open reading frame 54	3.407	7.638	-2.571	1.249	0.153	1	1	1.161	0.782	1	1	1.249	0.674	1	1	-2.563	0.161	1	1	-2.571	0.153	1	1	-1.723	0.369	1	1	-1.71	0.379	1	1	-1.79	0.355	1	1	-1.823	0.337	1	1	6.915	6.931	7.638	3.407	3.919	4.578	4.383	3.733
	C18orf56	chromosome 18 open reading frame 56	0.318	2.733	-4.125	3.047	0.34	1	1	1.073	0.963	1	1	-1.142	0.933	1	1	1.496	0.75	1	1	-4.125	0.506	1	1	1.343	0.826	1	1	1.94	0.593	1	1	3.047	0.34	1	1	2.919	0.351	1	1	0.901	0.834	0.697	1.702	0.318	1.379	1.893	2.653
	C18orf63	chromosome 18 open reading frame 63	0	0.018	1	'inf	0.892	1	1	'inf	0.898	1	1	1	1	1	1	1	1	1	1	1	1	1	1	1	1	1	1	'inf	0.892	1	1	1	1	1	1	1	1	1	1	0	0.016	0	0	0	0	0.018	0
	C18orf8	chromosome 18 open reading frame 8	5.008	14.206	-2.126	1.869	0.149	1	1	1.535	0.347	1	1	1.869	0.149	1	1	-1.673	0.332	1	1	-2.126	0.177	1	1	-1.361	0.544	1	1	-1.049	0.921	1	1	-1.203	0.717	1	1	-1.783	0.3	1	1	8.591	11.382	14.206	6.488	5.887	7.199	8.878	6.902
	C19orf10	chromosome 19 open reading frame 10	70.556	161.745	-1.094	1.349	0.027	0.756	1	-1.009	0.956	1	1	-1.094	0.573	1	1	1.26	0.085	0.945	1	1.272	0.063	0.756	1	1.349	0.027	1	1	1.165	0.286	1	1	-1.051	0.747	1	1	1.243	0.125	1	1	87.266	74.669	70.556	138.946	161.745	134.307	110.137	80.238
	C19orf12	chromosome 19 open reading frame 12	3.867	6.698	-1.42	1.958	0.291	1	1	1.958	0.291	1	1	1.833	0.344	1	1	-1.21	0.788	1	1	-1.42	0.629	1	1	1.096	0.892	1	1	1.097	0.892	1	1	1.287	0.708	1	1	-1.065	0.93	1	1	3.963	6.698	6.427	4.137	4.067	4.951	4.711	4.929
	C19orf18	chromosome 19 open reading frame 18	0	0.067	'-inf	-1.438	0.752	1	1	'-inf	0.752	1	1	'-inf	0.752	1	1	'-inf	0.752	1	1	'-inf	0.752	1	1	'-inf	0.752	1	1	'-inf	0.752	1	1	-1.438	0.942	1	1	'-inf	0.752	1	1	0.1	0	0	0	0	0	0	0.067
	C19orf24	chromosome 19 open reading frame 24	4.992	35.675	-2.092	2.392	0.004926	0.128	1	-1.047	0.916	1	1	-2.092	0.148	1	1	2.392	0.004926	0.128	1	1.335	0.405	1	1	1.154	0.71	1	1	1.65	0.159	1	1	1.437	0.341	1	1	1.384	0.387	1	1	11.807	9.735	4.992	35.675	22.971	15.536	21.117	16.395
	C19orf25	chromosome 19 open reading frame 25	1.117	4.439	-1.304	2.03	0.433	1	1	-1.011	0.992	1	1	-1.304	0.827	1	1	1.979	0.433	1	1	1.85	0.469	1	1	1.194	0.862	1	1	1.448	0.707	1	1	-1.081	0.945	1	1	2.03	0.442	1	1	1.647	1.406	1.117	4.116	4.439	2.242	2.583	1.472
	C19orf26	chromosome 19 open reading frame 26	0	0.154	'-inf	2.212	0.8	1	1	1.104	0.986	1	1	1.116	0.984	1	1	1.081	0.988	1	1	1.39	0.944	1	1	1.161	0.977	1	1	2.212	0.86	1	1	'-inf	0.8	1	1	1.031	0.995	1	1	0.064	0.061	0.064	0.088	0.131	0.085	0.154	0
	C19orf33	chromosome 19 open reading frame 33	300.523	1978.1	-1.617	2.772	0	0	0	-1.334	1.745e-05	0.006652	0.446	-1.617	6.876e-12	3.081e-09	1.756e-07	2.772	0	0	0	2.472	0	0	0	1.481	9.748e-14	5.927e-11	2.489e-09	1.656	0	0	0	1.682	0	0	0	1.618	0	0	0	549.225	355.315	300.523	1922.85	1978.1	927.938	985.44	892.99
	C19orf38	chromosome 19 open reading frame 38	0	0.234	1	'inf	0.628	1	1	1	1	1	1	'inf	0.692	1	1	1	1	1	1	1	1	1	1	1	1	1	1	1	1	1	1	1	1	1	1	'inf	0.628	1	1	0	0	0.157	0	0	0	0	0
	C19orf40	chromosome 19 open reading frame 40	1.334	2.814	-1.235	1.762	0.576	1	1	1.249	0.841	1	1	1.762	0.579	1	1	1.405	0.726	1	1	1.012	0.991	1	1	1.242	0.833	1	1	1.58	0.641	1	1	1.743	0.576	1	1	-1.235	0.857	1	1	1.586	1.71	2.471	2.814	2.338	2.247	2.716	2.672
	C19orf43	chromosome 19 open reading frame 43	64.813	221.035	-1.213	1.969	1.133e-08	1.343e-06	0.0002893	-1.06	0.711	1	1	-1.213	0.233	1	1	1.969	1.133e-08	1.343e-06	0.0002893	1.367	0.013	0.268	1	1.083	0.574	1	1	1.291	0.064	1	1	1.303	0.062	1	1	1.297	0.061	1	1	88.888	72.355	64.813	221.035	177.092	109.809	124.395	111.983
	C19orf44	chromosome 19 open reading frame 44	0.587	1.1	-1.808	1.513	0.73	1	1	1.35	0.843	1	1	1.513	0.778	1	1	-1.35	0.852	1	1	-1.808	0.73	1	1	-1.347	0.856	1	1	-1.519	0.807	1	1	1.354	0.836	1	1	1.044	0.978	1	1	0.822	0.958	1.1	0.769	0.663	0.696	0.587	1.076
	C19orf47	chromosome 19 open reading frame 47	1.707	3.616	-1.17	1.403	0.692	1	1	1.138	0.897	1	1	1.078	0.94	1	1	1.403	0.692	1	1	-1.17	0.869	1	1	1.09	0.927	1	1	-1.055	0.956	1	1	-1.156	0.889	1	1	1.017	0.986	1	1	2.041	2.005	1.946	3.616	2.541	2.537	2.095	1.707
	C19orf48	chromosome 19 open reading frame 48	15.794	57.488	-1.265	2.016	0.002738	0.083	1	-1.001	0.998	1	1	-1.265	0.47	1	1	2.016	0.002738	0.083	1	1.717	0.021	0.374	1	1.565	0.081	1	1	1.046	0.877	1	1	1.121	0.696	1	1	1.765	0.027	0.896	1	22.577	19.467	15.794	57.488	56.504	40.308	25.587	24.459
	C19orf52	chromosome 19 open reading frame 52	8.313	15.464	-1.294	1.112	0.562	1	1	-1.267	0.595	1	1	-1.294	0.562	1	1	-1.228	0.613	1	1	-1.221	0.612	1	1	1.112	0.782	1	1	-1.208	0.651	1	1	-1.144	0.75	1	1	-1.078	0.854	1	1	12.199	8.313	8.341	12.544	14.553	15.464	10.947	10.305
	C19orf53	chromosome 19 open reading frame 53	88.58	145.903	-1.33	1.232	0.03	0.478	1	-1.125	0.4	1	1	-1.132	0.374	1	1	-1	1	1	1	-1.33	0.03	0.478	1	-1.033	0.802	1	1	-1.023	0.863	1	1	1.232	0.098	1	1	1.08	0.548	1	1	115.508	88.58	90.239	145.903	126.526	127.554	122.416	137.56
	C19orf54	chromosome 19 open reading frame 54	2.61	4.74	-1.526	1.605	0.517	1	1	1.285	0.752	1	1	-1.035	0.967	1	1	-1.167	0.847	1	1	-1.526	0.617	1	1	1.09	0.911	1	1	1.054	0.946	1	1	1.605	0.517	1	1	1.093	0.91	1	1	3.055	3.387	2.61	3.306	2.918	3.797	3.49	4.74
	C19orf55	chromosome 19 open reading frame 55	2.3	6.307	-1.585	1.345	0.567	1	1	-1.343	0.704	1	1	-1.585	0.567	1	1	1.211	0.759	1	1	-1.286	0.716	1	1	-1.118	0.873	1	1	1.248	0.731	1	1	1.324	0.669	1	1	1.345	0.643	1	1	4.122	2.649	2.3	6.307	4.672	4.207	5.578	5.275
	C19orf57	chromosome 19 open reading frame 57	0	0.138	'-inf	2.189	0.789	1	1	'-inf	0.789	1	1	2.189	0.865	1	1	1.488	0.93	1	1	-1.577	0.935	1	1	-1.801	0.922	1	1	'-inf	0.789	1	1	-2.494	0.893	1	1	-1.975	0.914	1	1	0.071	0	0.138	0.134	0.066	0.045	0	0.028
	C19orf60	chromosome 19 open reading frame 60	10.946	44.74	-1.332	1.998	0.011	0.232	1	-1.332	0.453	1	1	-1.295	0.494	1	1	1.998	0.011	0.232	1	1.817	0.025	0.421	1	1.039	0.908	1	1	1.206	0.561	1	1	1.403	0.29	1	1	1.594	0.125	1	1	16.898	10.946	11.544	42.638	44.74	20.021	22.076	22.912
	C19orf66	chromosome 19 open reading frame 66	4.082	18.422	1.1	4.085	0.004611	0.123	1	1.732	0.425	1	1	1.426	0.619	1	1	4.085	0.004611	0.123	1	2.876	0.04	0.571	1	2.574	0.099	1	1	2.099	0.226	1	1	2.223	0.203	1	1	1.1	0.895	1	1	3.57	5.335	4.502	18.422	14.962	10.478	8.119	7.672
	C19orf68	chromosome 19 open reading frame 68	0.886	1.844	-1.334	1.092	0.831	1	1	-1.008	0.995	1	1	-1.334	0.831	1	1	1.092	0.938	1	1	-1.182	0.888	1	1	-1.16	0.904	1	1	-1.16	0.905	1	1	-1.007	0.995	1	1	-1.179	0.896	1	1	1.336	1.145	0.886	1.844	1.648	1.314	1.249	1.282
	C19orf69	chromosome 19 open reading frame 69	0	0.066	1	'inf	0.797	1	1	1	1	1	1	1	1	1	1	1	1	1	1	1	1	1	1	1	1	1	1	1	1	1	1	'inf	0.797	1	1	1	1	1	1	0	0	0	0	0	0	0	0.066
	C19orf70	chromosome 19 open reading frame 70	10.614	45.073	-1.251	2.377	0.001674	0.056	1	1.31	0.449	1	1	-1.251	0.573	1	1	2.377	0.001674	0.056	1	1.858	0.028	0.45	1	1.309	0.414	1	1	1.753	0.071	1	1	1.691	0.106	1	1	2.072	0.016	0.646	1	15.013	16.972	10.614	45.073	40.635	22.413	28.516	24.534
	C19orf71	chromosome 19 open reading frame 71	9.14	15.953	-1.403	1.694	0.183	1	1	1.694	0.183	1	1	1.351	0.466	1	1	-1.146	0.747	1	1	-1.403	0.437	1	1	-1.361	0.494	1	1	1.193	0.66	1	1	1.298	0.52	1	1	-1.092	0.84	1	1	10.91	15.953	13.038	12.028	11.335	9.14	14.106	13.689
	C19orf73	chromosome 19 open reading frame 73	0	0.737	1	'inf	0.391	1	1	1	1	1	1	'inf	0.443	1	1	'inf	0.391	1	1	1	1	1	1	1	1	1	1	'inf	0.558	1	1	'inf	0.408	1	1	'inf	0.578	1	1	0	0	0.59	0.737	0	0	0.343	0.684
	C19orf77	chromosome 19 open reading frame 77	0.058	0.721	-1.931	7.965	0.483	1	1	4.384	0.674	1	1	1.133	0.978	1	1	-1.931	0.901	1	1	3.386	0.689	1	1	1.684	0.894	1	1	-1.743	0.916	1	1	7.965	0.483	1	1	2.129	0.843	1	1	0.094	0.355	0.094	0.061	0.462	0.18	0.058	0.721
	C1D	C1D nuclear receptor corepressor	15.408	28.461	-1.414	1.297	0.304	1	1	1.042	0.901	1	1	1.024	0.943	1	1	-1.414	0.304	1	1	-1.028	0.927	1	1	1.297	0.373	1	1	1.092	0.777	1	1	-1.207	0.581	1	1	-1.08	0.813	1	1	19.242	17.308	17.428	17.195	27.284	28.461	22.764	15.408
	C1GALT1	core 1 synthase, glycoprotein-N-acetylgalactosamine 3-beta-galactosyltransferase, 1	5.754	22.957	-3.714	1.763	0.01	0.223	1	1.48	0.264	1	1	1.763	0.091	1	1	-3.231	0.018	0.334	1	-3.714	0.01	0.223	1	-1.528	0.291	1	1	-2.057	0.101	1	1	-1.908	0.141	1	1	-2.051	0.105	1	1	14.718	18.802	22.957	5.754	5.775	10.988	7.755	7.456
	C1GALT1C1	C1GALT1-specific chaperone 1	21.412	36.503	-1.296	1.2	0.344	1	1	1.16	0.583	1	1	1.088	0.756	1	1	-1.296	0.344	1	1	-1.267	0.372	1	1	1.158	0.559	1	1	1.2	0.47	1	1	-1.248	0.44	1	1	-1.27	0.4	1	1	27.642	27.671	26.609	26.947	31.792	36.503	35.937	21.412
	C1orf100	chromosome 1 open reading frame 100	0	0.238	1	'inf	0.626	1	1	1	1	1	1	'inf	0.626	1	1	1	1	1	1	1	1	1	1	1	1	1	1	1	1	1	1	1	1	1	1	1	1	1	1	0	0	0.238	0	0	0	0	0
	C1orf101	chromosome 1 open reading frame 101	0.039	0.184	-2.561	3.036	0.8	1	1	2.838	0.816	1	1	3.036	0.8	1	1	-1.17	0.977	1	1	-2.561	0.887	1	1	2.26	0.848	1	1	-1.467	0.948	1	1	1.362	0.951	1	1	-1.561	0.941	1	1	0.069	0.168	0.184	0.074	0.039	0.177	0.051	0.09
	C1orf105	chromosome 1 open reading frame 105	0	0.431	'-inf	5.731	0.616	1	1	3.035	0.789	1	1	2.029	0.874	1	1	'-inf	0.78	1	1	3.525	0.703	1	1	4.346	0.67	1	1	5.108	0.632	1	1	5.731	0.616	1	1	1.892	0.882	1	1	0.078	0.204	0.14	0	0.4	0.386	0.431	0.431
	C1orf106	chromosome 1 open reading frame 106	1.087	5.618	-1.755	2.422	0.259	1	1	1.401	0.737	1	1	1.906	0.489	1	1	2.422	0.259	1	1	1.637	0.554	1	1	1.502	0.655	1	1	1.153	0.886	1	1	-1.085	0.939	1	1	-1.755	0.639	1	1	1.836	2.22	3.096	5.618	4.379	3.145	2.293	1.635
	C1orf109	chromosome 1 open reading frame 109	2.269	10.687	-2.403	2.249	0.124	1	1	1.87	0.257	1	1	2.249	0.124	1	1	-2.353	0.249	1	1	-2.403	0.233	1	1	-1.309	0.672	1	1	-1.467	0.563	1	1	-2.288	0.279	1	1	-1.903	0.37	1	1	5.372	8.671	10.687	2.884	3.257	4.681	3.969	2.269
	C1orf112	chromosome 1 open reading frame 112	7.265	10.353	-1.852	1.281	0.231	1	1	1.281	0.586	1	1	1.149	0.765	1	1	-1.617	0.34	1	1	-1.852	0.231	1	1	-1.025	0.957	1	1	-1.004	0.993	1	1	-1.084	0.866	1	1	-1.099	0.84	1	1	9.301	10.288	9.45	7.265	7.317	10.353	10.037	8.296
	C1orf115	chromosome 1 open reading frame 115	0.034	0.283	-4.464	2.17	0.787	1	1	1.478	0.911	1	1	2.17	0.809	1	1	-1.415	0.928	1	1	-1.033	0.992	1	1	1.129	0.972	1	1	-1.192	0.963	1	1	1.187	0.962	1	1	-4.464	0.787	1	1	0.147	0.188	0.283	0.131	0.208	0.19	0.134	0.169
	C1orf116	chromosome 1 open reading frame 116	0.082	0.285	-4.79	-1.219	0.66	1	1	-1.397	0.9	1	1	-3.871	0.696	1	1	-4.79	0.66	1	1	-3.767	0.685	1	1	-2.616	0.749	1	1	-1.596	0.859	1	1	-1.219	0.937	1	1	-2.716	0.745	1	1	0.359	0.222	0.082	0.095	0.139	0.157	0.244	0.285
	C1orf122	chromosome 1 open reading frame 122	2.619	20.396	-1.683	3.24	0.008086	0.187	1	-1.268	0.733	1	1	-1.683	0.484	1	1	3.24	0.008086	0.187	1	1.816	0.224	1	1	2.281	0.099	1	1	1.524	0.451	1	1	1.004	0.995	1	1	1.232	0.726	1	1	4.983	3.392	2.619	20.396	13.191	12.962	8.23	4.835
	C1orf123	chromosome 1 open reading frame 123	8.054	13.807	-1.605	1.07	0.251	1	1	-1.422	0.423	1	1	-1.241	0.609	1	1	-1.399	0.407	1	1	-1.605	0.251	1	1	-1.111	0.785	1	1	-1.041	0.916	1	1	1.07	0.86	1	1	-1.092	0.822	1	1	13.265	8.054	9.456	11.982	12.045	13.616	13.807	13.721
	C1orf131	chromosome 1 open reading frame 131	6.953	18.65	-3.48	1.302	0.007961	0.186	1	1.302	0.438	1	1	1.127	0.731	1	1	-2.435	0.037	0.555	1	-3.48	0.007961	0.186	1	-1.592	0.224	1	1	-1.831	0.132	1	1	-1.374	0.403	1	1	-1.346	0.424	1	1	16.602	18.65	16.557	8.611	6.953	11.893	9.829	11.683
	C1orf159	chromosome 1 open reading frame 159	1.431	5.793	-1.577	1.67	0.489	1	1	-1.496	0.695	1	1	-1.146	0.887	1	1	1.67	0.489	1	1	1.602	0.513	1	1	-1.577	0.644	1	1	1.496	0.613	1	1	1.085	0.927	1	1	1.468	0.635	1	1	2.481	1.431	1.915	5.232	5.793	1.794	4.022	2.601
	C1orf162	chromosome 1 open reading frame 162	0	0.714	'-inf	2.404	0.601	1	1	1.568	0.859	1	1	1.572	0.857	1	1	-2.126	0.813	1	1	-1.582	0.872	1	1	'-inf	0.601	1	1	2.404	0.682	1	1	1.424	0.888	1	1	1.356	0.902	1	1	0.274	0.371	0.381	0.163	0.252	0	0.714	0.377
	C1orf173	chromosome 1 open reading frame 173	0	0.007847	'-inf	-1.701	0.914	1	1	'-inf	0.914	1	1	'-inf	0.914	1	1	'-inf	0.914	1	1	'-inf	0.914	1	1	-1.701	0.971	1	1	'-inf	0.914	1	1	'-inf	0.914	1	1	'-inf	0.914	1	1	0.012	0	0	0	0	0.007847	0	0
	C1orf174	chromosome 1 open reading frame 174	12.838	18.379	-1.793	1.114	0.129	1	1	-1.072	0.852	1	1	1.114	0.76	1	1	-1.119	0.743	1	1	-1.793	0.129	1	1	-1.126	0.734	1	1	-1.197	0.617	1	1	-1.034	0.925	1	1	-1.317	0.46	1	1	16.274	13.108	16.038	18.379	13.225	16.478	14.732	15.214
	C1orf177	chromosome 1 open reading frame 177	0	0.035	1	'inf	0.851	1	1	1	1	1	1	1	1	1	1	1	1	1	1	1	1	1	1	1	1	1	1	1	1	1	1	'inf	0.851	1	1	1	1	1	1	0	0	0	0	0	0	0	0.035
	C1orf186	chromosome 1 open reading frame 186	5.29	12.508	-2.103	1.183	0.137	1	1	-1.182	0.717	1	1	-1.829	0.239	1	1	-1.404	0.447	1	1	-2.08	0.137	1	1	-2.103	0.145	1	1	-1.741	0.255	1	1	1.183	0.684	1	1	-1.336	0.526	1	1	10.935	7.985	5.29	9.839	7.661	5.93	6.806	12.508
	C1orf189	chromosome 1 open reading frame 189	0	0	'-inf	'-inf	0.592	1	1	'-inf	0.592	1	1	'-inf	0.592	1	1	'-inf	0.592	1	1	'-inf	0.592	1	1	'-inf	0.592	1	1	'-inf	0.592	1	1	'-inf	0.592	1	1	'-inf	0.592	1	1	0.287	0	0	0	0	0	0	0
	C1orf192	chromosome 1 open reading frame 192	0	0.139	1	'inf	0.71	1	1	1	1	1	1	'inf	0.71	1	1	1	1	1	1	1	1	1	1	1	1	1	1	1	1	1	1	1	1	1	1	1	1	1	1	0	0	0.139	0	0	0	0	0
	C1orf198	chromosome 1 open reading frame 198	8.291	18.251	-2.361	1.542	0.06	0.732	1	1.542	0.229	1	1	1.441	0.313	1	1	-1.923	0.135	1	1	-2.361	0.06	0.732	1	-1.521	0.313	1	1	-1.249	0.576	1	1	-1.173	0.691	1	1	-1.719	0.215	1	1	13.712	18.251	17.484	9.007	8.462	10.283	11.9	11.302
	C1orf204	chromosome 1 open reading frame 204	0.189	0.436	-3.196	1.028	0.68	1	1	-1.038	0.987	1	1	-1.489	0.87	1	1	-2.925	0.699	1	1	-3.196	0.68	1	1	-1.243	0.921	1	1	-1.151	0.948	1	1	1.028	0.99	1	1	-1.398	0.885	1	1	0.439	0.365	0.261	0.189	0.2	0.403	0.413	0.436
	C1orf21	chromosome 1 open reading frame 21	2.982	4.361	-1.734	1.389	0.499	1	1	1.139	0.864	1	1	1.389	0.648	1	1	-1.454	0.636	1	1	-1.734	0.499	1	1	-1.129	0.872	1	1	-1.21	0.805	1	1	1.028	0.97	1	1	-1.085	0.915	1	1	3.549	3.488	4.361	3.083	2.982	3.585	3.178	3.527
	C1orf210	chromosome 1 open reading frame 210	0	0.163	1	'inf	0.686	1	1	1	1	1	1	1	1	1	1	1	1	1	1	1	1	1	1	1	1	1	1	1	1	1	1	1	1	1	1	'inf	0.686	1	1	0	0	0	0	0	0	0	0
	C1orf216	chromosome 1 open reading frame 216	4.787	7.233	-1.371	1.153	0.59	1	1	1.084	0.889	1	1	1.153	0.801	1	1	-1.371	0.59	1	1	-1.333	0.613	1	1	1.017	0.976	1	1	-1.056	0.923	1	1	-1.26	0.703	1	1	-1.088	0.883	1	1	6.239	5.837	6.363	5.746	6.822	7.233	6.402	4.787
	C1orf220	chromosome 1 open reading frame 220	2.072	7.225	-3.353	1.36	0.139	1	1	-1.839	0.402	1	1	-2.256	0.287	1	1	-3.353	0.139	1	1	-2.26	0.252	1	1	-1.843	0.377	1	1	-1.094	0.882	1	1	1.36	0.587	1	1	-1.677	0.451	1	1	5.498	2.581	2.156	2.072	3.545	3.404	5.448	7.225
	C1orf226	chromosome 1 open reading frame 226	1.289	3.845	1.215	2.887	0.275	1	1	1.215	0.878	1	1	1.855	0.59	1	1	1.567	0.675	1	1	1.908	0.508	1	1	2.079	0.477	1	1	2.887	0.275	1	1	2.019	0.52	1	1	1.694	0.635	1	1	1.229	1.289	2.017	2.432	3.418	2.914	3.845	2.398
	C1orf227	chromosome 1 open reading frame 227	0	0.538	1	'inf	0.463	1	1	'inf	0.67	1	1	'inf	0.659	1	1	'inf	0.627	1	1	'inf	0.536	1	1	'inf	0.463	1	1	'inf	0.636	1	1	'inf	0.717	1	1	1	1	1	1	0	0.182	0.195	0.236	0.384	0.538	0.223	0.132
	C1orf27	chromosome 1 open reading frame 27	6.267	14.098	-1.917	1.676	0.215	1	1	1.349	0.501	1	1	1.676	0.221	1	1	-1.917	0.215	1	1	-1.67	0.297	1	1	1.052	0.908	1	1	-1.061	0.897	1	1	-1.117	0.816	1	1	-1.421	0.48	1	1	9.511	11.078	14.098	6.267	8.298	11.408	9.718	8.229
	C1orf35	chromosome 1 open reading frame 35	4.526	12.018	-1.717	1.204	0.336	1	1	-1.441	0.499	1	1	-1.717	0.336	1	1	1.083	0.857	1	1	-1.597	0.354	1	1	-1.634	0.354	1	1	-1.094	0.851	1	1	1.204	0.687	1	1	1.067	0.889	1	1	8.787	5.262	4.526	12.018	8.017	6.135	8.706	10.225
	C1orf43	chromosome 1 open reading frame 43	84.219	119.446	-1.31	1.379	0.021	0.73	1	1.168	0.301	1	1	1.062	0.692	1	1	1.026	0.857	1	1	-1.31	0.07	0.798	1	1.029	0.842	1	1	1.114	0.45	1	1	1.379	0.021	0.73	1	1.245	0.118	1	1	89.638	90.332	84.219	116.126	99.741	105.206	108.186	119.446
	C1orf50	chromosome 1 open reading frame 50	4.097	10.063	-1.324	1.299	0.603	1	1	-1.108	0.866	1	1	-1.324	0.656	1	1	1.299	0.603	1	1	-1.087	0.877	1	1	-1.001	0.999	1	1	-1.247	0.71	1	1	1.269	0.662	1	1	1.225	0.705	1	1	6.133	4.778	4.097	10.063	8.225	6.991	5.331	7.52
	C1orf51	chromosome 1 open reading frame 51	0	0.234	'-inf	1.587	0.68	1	1	1.587	0.886	1	1	'-inf	0.68	1	1	-4.049	0.776	1	1	'-inf	0.68	1	1	'-inf	0.68	1	1	'-inf	0.68	1	1	-5.291	0.759	1	1	-2.011	0.864	1	1	0.171	0.234	0	0.053	0	0	0	0.031
	C1orf52	chromosome 1 open reading frame 52	3.483	7.906	-2.292	1.414	0.222	1	1	1.256	0.681	1	1	1.414	0.518	1	1	-2.292	0.222	1	1	-2.215	0.228	1	1	-1.341	0.619	1	1	-1.459	0.536	1	1	-1.602	0.461	1	1	-1.347	0.621	1	1	6.319	6.85	7.906	3.483	4.157	5.373	4.695	3.812
[truncated: 12,364 more rows]
[truncated: 1 more columns]
