# Supplementary material for: Influence of ND10 Components on Epigenetic Determinants of Early KSHV Latency Establishment
Source: PLoS Pathog. 2014 Jul 17;10(7):e1004274. doi: 10.1371/journal.ppat.1004274 (PMC4102598; doi:10.1371/journal.ppat.1004274)
Supplement: Dataset S2 — Up- or downregulated genes in KSHV-infected SLK cells, as used for enrichment analysis of functional annotations. For each time point after KSHV infection, the dataset lists all Gene IDs from dataset S1 that were considered either up- or downregulated (p-value < = 0.01, minimally two-foldregulation) in infected cells versus the mock control. (XLSX) [file ppat.1004274.s014.xlsx]

## Sheet: Up- or Down-regulated Gene IDs
	02h _Up	02h _Down	04h _Up	04h _Down	08h _Up	08h _Down	12h _Up	12h _Down	16h _Up	16h _Down	24h _Up	24h _Down	48h _Up	48h _Down	96h _Up	96h_Down
	AKAP12	ADM	ACBD3	CBWD5	ABHD16B	ABCE1	ANKRD39	ABCE1	ALOX5AP	ALDH1A1	AARS	ALDH1A1	AARS	ABCE1	ANGEL2	ADAM9
	AKIRIN1	ELAVL1	ACSL4	ELAVL1	ADORA2B	ABCF2	ATP5D	ABCF2	BRI3	ANXA3	ALOX5AP	ANGPTL4	ACTA2	AKAP12	APOA1BP	ADSS
	AMIGO2	HOXD9	ADAMTS1	HLA-B	APOA1BP	ACADM	ATP6V0B	ABHD10	CITED2	AREG	ANGEL2	ANXA3	ALKBH7	ANGPTL4	ATF4	AKAP12
	ATF3	KLF2	AKAP12	HOXD9	APOL2	ACTL6A	BAD	ACADM	CYR61	AREGB	ASB9	APOE	ANGEL2	ANKRD1	BAD	ANGPTL4
	BCL3	TCEAL5	AKIRIN1	KLF2	ATF3	ACTR2	BCL2L2-PABPN1	ACTL6A	DDX60	ARL4C	BAX	AREG	ANPEP	ANXA3	BAX	ANKRD1
	BHLHE40		AMIGO2	LFNG	ATP5D	ADAM9	BSCL2	ACTR2	DKK1	B3GNT5	BRI3	AREGB	ATF4	ATAD3A	BCL2L2-PABPN1	ANXA3
	BIRC3		ANKRD13A	MRPL55	ATP5I	ADSS	C10orf11	ADAM9	DNAJB6	CCNE1	BSCL2	AZIN1	BAX	ATP13A3	BSCL2	APOE
	C3orf52		ARPP19	MYEOV2	ATP6V0B	AHCTF1	C16orf13	ADH5	EPSTI1	CIRBP	CCNDBP1	B3GNT5	BLOC1S1	B3GNT5	C16orf13	AREG
	CCL20		ASAP1	POLG2	AURKAIP1	AHCYL1	C19orf33	ADSS	G0S2	COL1A1	CCNT2	C3orf52	BLVRB	BTG3	CHTF8	AREGB
	CEBPD		ATAD1	RHOB	BAD	ALCAM	DDX60	AHCYL1	GNG11	CUTC	CHTF8	CAPN2	BSCL2	C15orf48	CITED2	ATP13A3
	CLDND1		ATF3	RIN1	BBC3	ALDH1A1	DNAJC25	ALCAM	GREM1	CXXC5	CITED2	CAPRIN2	C16orf13	C3orf52	COPE	AZIN1
	CXCL1		ATL2	RPS17	BCL2L2-PABPN1	AMZ2	EPSTI1	ALDH1A1	HLA-A	EREG	DAPK1	CAV2	CD70	CAPRIN2	COX8A	B3GNT5
	CXCL2		ATP13A3	RPS17L	BRI3	ANXA1	G0S2	AMZ2	HSPA1A	FN1	DDX60	CCNE1	CDA	CCL20	DPM3	BIRC2
	DUSP1		ATP2A2	SGK1	BRMS1	ANXA3	GNG11	ANLN	HSPA1B	FSTL3	DKK1	CCNE2	CHTF8	CCND1	FAM127B	BTG3
	DUSP5		B4GALT5	SIK1	BSCL2	ANXA4	HDX	ANXA3	IER3	GFRA1	ELAVL1	CDCA7	CITED2	CCNE1	FAM49A	C15orf48
	EPC1		BHLHE40	TOR3A	C10orf11	ANXA5	HIST2H2AA3	ANXA4	IFI16	GPR56	FAM49A	CGB8	COX8A	CCT2	FTL	C3orf52
	EREG		BIRC2		C12orf10	AP3S1	HMOX1	ANXA5	IFI35	HIF1A	G0S2	CIRBP	CREB5	CCT5	HKDC1	CALM2
	ERRFI1		BIRC3		C15orf48	API5	HRAS	ANXA7	IFI44	HNRNPH2	GDF15	CNN3	CYP51A1	CD44	HSPA1A	CAPN2
	ETS1		C1orf63		C16orf13	AREG	HSPA1A	AP3S1	IFI6	HOXD9	GNG11	EREG	DAPK1	CD55	ISOC2	CAPRIN2
	FAM49A		C3orf52		C19orf24	AREGB	HSPA1B	APP	IFIT1	IGFBP3	GREM1	FAIM	DDAH2	CD59	KDM1B	CAV2
	FGF5		CBFB		C19orf33	ARGLU1	IFI16	AREG	IFIT3	KDELC1	HMGA1	FSTL3	DDIT4	CDC6	LGALS1	CCDC47
	GABARAPL1		CCDC82		C19orf48	ARL1	IFI27L2	AREGB	IFITM3	KLF6	HSBP1L1	GFRA1	DDX60	CGB8	LSM10	CCL20
	GEM		CCL20		C19orf66	ARL4C	IFI35	ARF6	IL11	LMCD1	HSPA1A	GPR56	DOK4	CNN3	MAPRE2	CCND1
	HIF1A		CDC42SE1		C19orf70	ARRDC3	IFI44	ARFGAP3	IL13RA2	MARCKS	IFI35	HIF1A	DPM3	CXCL5	MPST	CCNE1
	ICAM1		CEBPB		C1orf122	ATG3	IFI44L	ARGLU1	IL6	MORC4	IFI44	HYI	ECH1	CYCS	MZT2B	CD55
	IER3		CITED2		C4orf48	ATP13A3	IFI6	ARL1	IL7R	MT1X	IFI6	IGFBP3	FAM49A	DUSP1	NDUFA3	CD59
	IFI16		CKAP2		CCL20	ATP1B1	IFIH1	ARL4C	IRF9	MYBL2	IFIT1	IL32	FDFT1	DUSP5	PHGDH	CENPK
	IFIT3		CLDN1		CDC34	ATP2C1	IFIT1	ARL6IP5	ISG15	MYL9	IFIT3	JUN	FTL	ELAVL1	PHLDA3	CLDN1
	IL11		CLDN12		CEBPB	ATP5A1	IFITM3	ARL6IP6	MAPRE2	NT5C	IFITM3	KCTD12	GDF15	ELL2	PHPT1	CNN3
	IL6		CLDND1		CHTF8	ATP6V1H	IL11	ARPP19	MLKL	OXTR	IL13RA2	KDELC1	GGT1	EREG	PHTF1	CRIM1
	IL8		CLIC4		COPE	AZIN1	IL13RA2	ARRDC3	MT2A	PDGFA	IL6	KLF6	GPRC5C	ERGIC2	POLD4	CXCL5
	INHBA		CLINT1		CSF1	B3GNT5	IL6	ASAP2	OAS1	PEG10	IL7R	LAYN	GREM1	ETS1	POLR2L	DDX5
	IRAK2		COPB1		CST3	B4GALT4	IL7R	ATG3	OASL	PLXNB3	IRF9	LMCD1	HSBP1L1	F3	PSMC4	DUSP1
	JUNB		COQ10B		CYBA	BAIAP2	IRF9	ATP13A3	PARP14	PRKAG2	ISG15	LOXL2	HSD17B7	FJX1	PTMS	DUSP5
	KDM6B		CSF2		CYP51A1	BCAS2	ISG15	ATP1B1	PARP9	RHOB	KDM1B	MMP7	IDH1	FOSL1	RAB13	ELAVL1
	KLF5		CSGALNACT2		CYR61	C6orf211	KCNMA1	ATP2C1	PLSCR1	RIN1	LSM10	MYBL2	IFI44	FRMD6	RBFA	ETS1
	KLF6		CUL3		DNAJB2	C9orf78	KDM1B	ATP6AP2	PSMC4	RPS17	MAD1L1	MYH9	IFI6	FSTL1	RPL13A	FGF5
	LIF		CXCL1		DPM2	CA2	LGALS3BP	ATP6V1F	SAMHD1	RPS17L	MEF2D	MYL9	IFIT1	G0S2	RPS19BP1	FOSL1
	MAFF		CXCL2		DPM3	CALM1	LSM10	AZIN1	SCG5	SDC1	PARP14	NCEH1	IFIT3	GFRA1	TNFSF9	FSTL1
	MCL1		CXCL3		DUSP5	CALM2	LY6E	B3GNT5	SDF2L1	SDC2	PINK1	ODC1	IFITM3	GLIPR1	TROAP	FSTL3
	NAMPT		CXCL5		EEF1D	CAP1	MLKL	B4GALT4	SLC38A2	SERPINE1	PLAC8	OXTR	IGFBP6	GTPBP4	ZNF358	HIF1A
	NFE2L2		CYP1B1		EPSTI1	CAPN2	MPST	BAG2	SP100	SERPINH1	PSMC4	PDGFA	IMPA2	HLA-B		HLA-B
	NFKBIA		CYR61		EXOSC4	CAPRIN2	MRPL54	BOLA3	SP140	SGK1	RAB13	PEG10	INSIG1	HMGA2		HMGA2
	NFKBIZ		DDX21		FAM134C	CAPZA1	MT2A	BTG3	SPHK1	SIK1	RBFA	PLXNB3	IRF9	HNRNPAB		HNRNPH2
	NNMT		DDX3X		FAM195B	CASP3	MVD	C1GALT1	SUN3	SNAI2	RPL13A	PRKAG2	ISG15	HNRNPH2		HOXD9
	NPC1		DEGS1		FIS1	CCDC47	MZT2B	C1orf131	SWI5	SPARC	SAA1	PRKRIR	LGALS1	HOXD9		IGFBP3
	PDP1		DHX15		FOSL1	CCNE1	NOSIP	C1QBP	TM4SF1	SPP1	SCG5	PTX3	LY6E	ID1		IL32
	PFKFB3		DYNC1LI2		FST	CCNE2	OAS1	C2orf76	TMEM45A	TAGLN	SECISBP2L	PYCR1	MAF1	IGFBP3		KLF10
	PHLDA1		E2F7		G0S2	CCT2	OASL	C6orf211	UBE2L6	TCEAL5	SEMA5A	RFC3	MAPRE2	IL11		KLF2
	PIM1		EIF2AK2		GADD45GIP1	CD164	PARP14	C9orf41	VEGFC	THBS1	SERPINB7	RGS2	NDUFA3	IL32		KLF6
	PLSCR1		EIF3A		GDF15	CD46	PARP9	CA2	ZC3HAV1	ZFP36L1	SIPA1L3	RHOB	OASL	INHBA		KRT81
	PMAIP1		ELF1		GET4	CDC6	PINK1	CALM1		ZFYVE21	SLC38A2	RND3	PDZK1	ITGA6		LAMC2
	PPP1R15A		ELK3		GSTP1	CDCA7	PLAUR	CALU			SP140	RRM2	PHGDH	KCNMA1		LIF
	RUNX1		EPC1		HCFC1R1	CDCA7L	S100A13	CAP1			SQSTM1	S100A2	PLAC8	KDELC1		MCL1
	SLC30A1		EREG		HERPUD1	CEBPZ	SAMHD1	CAPN2			SUN3	SAT1	PLIN2	KIAA0020		MOK
	SLC38A2		ETS1		HIST2H2AA3	CENPF	SCG5	CAPRIN1			SWI5	SDC1	PNRC1	KLF2		MT1E
	SOCS3		ETS2		HMOX1	CENPK	SDF2L1	CAPRIN2			TMEM139	SERPINE1	POLD4	KLF6		MT1X
	SOD2		F3		HRAS	CEP55	SFXN5	CAPZA1			TMEM45A	SERPINE2	PTMS	LAMC2		MT2A
	SPRY2		FAR1		HSPA1A	CETN3	SIPA1L3	CAPZA2			TNFSF9	SGK1	QPRT	LAYN		MYL9
	TFRC		FBXO28		IER3	CHAC2	SLC15A3	CASP3			TNPO2	SH2B3	RAB13	LIF		NCEH1
	TMEM165		FCF1		IFI27L2	CHMP2B	SLC38A2	CAV2			VEGFC	SIK1	RABGAP1L	LOXL2		NT5E
	UGDH		FGF2		IFI35	CHRAC1	SLC9A3R2	CCDC47			WBP2	SLC4A7	RBPMS	METAP2		ODC1
	VEGFA		FGF5		IFI44	CLIC4	SP100	CCNE1			ZC3HAV1	SNAI2	RPL13A	MMGT1		OXTR
	WEE1		FGFRL1		IFI44L	CMPK1	SP110	CCNE2				SPARC	S100A4	MMP1		PDGFA
	ZC3HAV1		FMNL2		IFI6	CNN3	SP140	CCNG1				TAGLN	SAA1	MMP7		PLAU
	ZFP36L1		FOSL2		IFIT1	COMMD8	SPHK1	CCNL1				TCEAL5	SCD	MOK		PLAUR
	ZIC1		FUBP1		IFIT3	COPB2	SUN3	CCT2				TCERG1	SCG5	MT1E		PODXL
			G0S2		IFITM3	COPS2	TM4SF1	CCZ1				THBS1	SLC35D2	MT1X		PTPN1
			GLS		IGFN1	CREG1	TMEM219	CD164				THBS2	SPINT2	MT2A		PTX3
			GOLPH3		IL11	CRIM1	TSPO	CD46				WWTR1	SUN3	MYBL2		RAD18
			GRAMD3		IL4I1	CRY1	UBE2L6	CDC6					TADA3	NCEH1		RFC3
			GREM1		IL6	CSE1L	VEGFC	CDCA4					TIMP2	NT5E		RGS2
			HBEGF		IRF9	CUL1	WDR70	CDCA7					TMEM139	ODC1		RHOB
			HIAT1		ISG15	CUTC	ZC3HAV1	CDCA7L					TNFSF9	PDGFA		RND3
			HIF1A		KDM1B	CXCL5		CDK1					UBE2L6	PEG10		SAT1
			HSPA13		LSM10	CXXC5		CENPH					VAMP8	PIEZO1		SBDS
			ICAM1		LY6E	DARS		CENPK					WBP2	PLAUR		SERPINE1
			IER3		MAPRE2	DCAF12L1		CEP55					ZC3HAV1	PODXL		SERPINE2
			IFI16		MLKL	DCK		CETN3						PTX3		SGK1
			IFIT1		MPST	DCTD		CIRBP						RAD18		SH2B3
			IFIT2		MRPL23	DDX17		CLDND1						RFC3		SIK1
			IFIT3		MRPL27	DDX5		CLEC2D						RGS2		SLC19A2
			IFNGR2		MRPL52	DEK		CLIC4						RHOB		SLC20A1
			IL11		MRPL54	DERA		CLINT1						RND3		SLC30A1
			IL6		MRPL55	DHX15		CMPK1						RRM2		SLC39A6
			IL6ST		MT1X	DHX9		CNN3						SAT1		SLC4A7
			IL8		MT2A	DIDO1		CNOT7						SBDS		SMC3
			INHBA		MVD	DIMT1		COL1A1						SERPINE1		SNAI2
			INSIG1		MYEOV2	DLD		COPB1						SERPINE2		SPCS3
			IPO7		MZT2A	DNAJC10		COPS2						SGK1		SRP54
			IRAK2		MZT2B	DONSON		COPS3						SH2B3		TAGLN
			JMJD6		NAPRT1	DSCC1		COQ9						SIK1		TCERG1
			JUNB		NCOR1	DST		COX11						SLC19A2		TFPI2
			KLF6		NDUFB11	DUT		CPNE7						SLC39A6		THBS1
			LAMC2		NDUFB7	DYNLL2		CREG1						SLC4A7		TM4SF19
			LATS2		NDUFS8	DYNLT3		CRIM1						SNAI2		TWF1
			LIF		NENF	EBAG9		CRY1						SOAT1		UAP1
			LIMS1		NFKB2	ECT2		CSDE1						SPARC		VGLL4
			MALT1		NOSIP	EID1		CSE1L						SPCS3		WASL
			MAPK6		OAS1	EIF3A		CSRP2						TAGLN		ZFP36L1
			MED21		OAS3	EIF4A2		CTSC						TFPI2		ZNF75A
			MYBL1		OASL	EIF4G2		CUTC						THBS1
			NAB1		OGFR	ELAVL1		CXXC5						THBS2
			NAMPT		P2RX5	ELOVL5		CYCS						TM4SF19
			NCKAP1		PAM16	EPRS		DARS						UAP1
			NEK7		PARP12	ERBB2IP		DCBLD2						UXS1
			NFE2L2		PARP14	ERGIC2		DCK						VGLL4
			NFIL3		PARP9	ESD		DCTD
			NFKB1		PIM3	EXO1		DDX17
			NFKBIA		PLAUR	FAIM		DDX21
			NFKBIZ		PLSCR1	FAM122B		DDX47
			NPTN		PML	FAM3C		DDX5
			NT5C2		POLR2L	FAM49B		DEK
			NUAK2		PPP1R13L	FBXO4		DERA
			NUB1		PSMB10	FBXO5		DHFR
			NUDCD1		PSMB6	FEZ2		DHX15
			OGFRL1		PSME2	FN1		DHX9
			OSMR		PSMG3	FTSJ2		DIDO1
			PANX1		PTMS	FUS		DIMT1
			PAQR3		RAB13	FZD6		DLD
			PARP14		RABAC1	GALNT1		DNM1
			PATL1		RCE1	GCSH		DONSON
			PDCD10		RELB	GDI2		DPCD
			PDP1		RP9	GFRA1		DPM1
			PDXDC1		RPL13	GGH		DSCC1
			PIP5K1A		RPLP2	GMNN		DSTN
			PITPNB		RPS19	GMPS		DUT
			PMAIP1		RPS19BP1	GNG12		DYNLL2
			POLR2B		RPS21	GSPT1		DYNLT1
			PPP1R15A		RPUSD1	GTF2H2		DYNLT3
			PPP3R1		S100A13	GUF1		EBAG9
			PRRC2C		SAA1	HAT1		ECT2
			PTPN1		SAMHD1	HAUS1		EID1
			PTPN12		SCG5	HDAC1		EIF1B
			PTX3		SDF2L1	HDAC2		EIF3A
			RAB5A		SFXN5	HIF1A		EIF4A2
			RAB9A		SIVA1	HJURP		EIF4G2
			RAI14		SLCO4A1	HNRNPA0		EIF4H
			RASSF8		SLX1A	HNRNPH1		ELOVL5
			RELB		SOCS3	HNRNPH2		ELOVL7
			RPS6KA3		SOD2	HNRNPR		ERBB2IP
			RUNX1		SP110	HOXD9		EREG
			SEC24D		SPHK1	HSD17B4		ERGIC2
			SEMA3C		SUPT6H	HSP90AB1		ESD
			2007-09-01		TACC3	HSPA4		EZR
			SERINC1		TFPT	HSPA9		FAIM
			SLC35F5		TIMM13	HSPH1		FAM115A
			SLC38A1		TM4SF1	HTATSF1		FAM120A
			SLC38A2		TMEM160	IARS2		FAM122B
			SLC39A14		TMEM219	IGFBP3		FAM3C
			SLC4A7		TNIP1	ISOC1		FAM49B
			SMNDC1		TPRA1	ITGAV		FARSB
			SMURF2		TRAPPC5	ITGB1		FBXL5
			SNX9		UBE2L6	ITM2B		FBXO4
			SOAT1		UBE2S	IVNS1ABP		FBXO5
			SOD2		UBL5	KCTD12		FGFRL1
			SPRY2		UPP1	KDELC1		FN1
			SPTBN1		WDR13	KIAA0101		FOPNL
			STAG2		WDR70	KIAA1191		FSTL3
			STOM		WDR74	KLF6		FTSJ2
			TAF13		ZC3HAV1	KTN1		FUS
			TANK		ZFAND2A	LACTB2		FZD6
			TBC1D12			LAMP2		GALNT1
			TFB2M			LIPA		GALNT7
			TFRC			LMAN1		GBAS
			TIPARP			LMBR1		GCSH
			TMED7			LMCD1		GFRA1
			TMEM165			LMNB1		GGH
			TMEM39A			LPGAT1		GLS
			TNFAIP3			LRRCC1		GLUD1
			TNFRSF10B			LUC7L2		GMPS
			TNIP1			MAGOHB		GNA13
			TP53BP2			MAL2		GNG10
			TRIM8			MARCH7		GNG12
			TRIO			MARCKS		GOLGA7
			TROVE2			MATN2		GOLT1B
			TSC22D2			MATR3		GSPT1
			TXNRD1			MCM6		GTF2H2
			UBTD2			METAP2		GUF1
			UGDH			METTL9		HAT1
			USP12			MFSD1		HAVCR1
			VEGFA			MINPP1		HDDC2
			VEGFC			MMD		HHAT
			VPS35			MMGT1		HIATL1
			WAC			MND1		HIF1A
			WASL			MORC4		HJURP
			XBP1			MORF4L2		HMGB2
			YAP1			MOXD1		HNRNPH1
			YY1			MSH2		HNRNPH2
			ZC3HAV1			MSH6		HNRNPK
			ZIC1			MTERFD1		HNRNPUL1
			ZNF207			MTHFD1		HOXD9
			ZNF281			MTIF2		HSD17B12
						MTX2		HSD17B4
						MYBL2		HSPA9
						MYC		IARS
						MYLK		IGFBP3
						NAA20		IGFBP7
						NAA50		INPPL1
						NAE1		IPO7
						NAP1L4		ISOC1
						NARS		ITGAV
						NARS2		ITGB1
						NCAPG2		ITGB3BP
						NCEH1		ITM2B
						NCKAP1		IVNS1ABP
						NCL		KCTD12
						NDFIP2		KCTD3
						NDUFA5		KDELC1
						NETO2		KDELR3
						NMD3		KIAA0101
						NME7		KIAA1191
						NOP14		KLF10
						NRBP1		KLF3
						NUCB2		KLF6
						NUP107		KPNB1
						NUP37		KRT81
						ODC1		LACTB2
						ORMDL1		LAMP2
						OSBPL9		LBR
						OSGIN2		LGALS3
						OXTR		LHFPL2
						PABPC4		LIPA
						PAM		LMAN1
						PAPOLA		LMBR1
						PAPSS1		LMCD1
						PCNA		LMNB1
						PCNP		LOXL2
						PDCD10		LPGAT1
						PDGFA		LSM14A
						PDGFC		LUC7L2
						PEG10		LYPLA1
						PGM1		MAGOHB
						PGRMC2		MAL2
						PIGW		MARCH7
						PLXNB3		MARCKS
						PNN		MAT2A
						PON2		MATN2
						PPA2		MATR3
						PPCS		MCAM
						PPIG		MCM6
						PPIP5K2		MELK
						PPME1		METAP2
						PPP1CB		METTL23
						PRDX3		METTL9
						PRIM1		MFSD1
						PRKAA1		MGAT2
						PRKAG2		MGST1
						PRKDC		MINPP1
						PRKRIR		MIS18A
						PRPF40A		MKRN2
						PRPS2		MMD
						PSAT1		MMGT1
						PTPLAD1		MORC4
						PTPN1		MORF4L2
						PTPN11		MOXD1
						RAB12		MRPL3
						RAB1A		MRPL42
						RAB21		MTDH
						RAD18		MTHFD1
						RAD21		MTX2
						RAD51AP1		MYBL2
						RANBP2		MYC
						RAP1A		MYH9
						RBL2		MYL9
						RBM12		MYLK
						RBMS3		NAA20
						RCN2		NAA50
						RDH10		NAE1
						RFC3		NAP1L4
						RFT1		NARS
						RGS2		NARS2
						RHOB		NBN
						RND3		NCAPG2
						RPA1		NCEH1
						RPP40		NCKAP1
						RRM2		NDFIP2
						SBDS		NDUFA5
						SCD		NDUFAF2
						SCOC		NETO2
						SCP2		NMD3
						SDC2		NOP14
						SEC23B		NRBP1
						2002-09-01		NUCB2
						2007-09-01		ODC1
						2008-09-01		OLA1
						SERBP1		ORMDL1
						SERPINE2		OSBPL9
						SF3B1		OSGIN2
						SGK1		OSTC
						SH2B3		OXTR
						SIK1		PABPC1
						SKP1		PABPC4
						SLBP		PABPN1
						SLC20A1		PAICS
						SLC30A1		PAM
						SLC30A9		PAPSS1
						SLC39A6		PCBP2
						SLC39A8		PCNA
						SLC4A7		PCNP
						SLC6A15		PDCD10
						SMC3		PDGFA
						SNAI2		PDGFC
						SNRNP27		PEG10
						SNX2		PFDN1
						SNX3		PFN2
						SNX6		PGM1
						SOAT1		PGM2
						SPARC		PGRMC1
						SPCS3		PGRMC2
						SPP1		PIGW
						SRP54		PKIB
						SRSF5		PLXNB3
						SSB		POLR2K
						SUB1		PPA2
						SUCLA2		PPIG
						SYNCRIP		PPME1
						TAF1D		PPP1CB
						TATDN1		PPP2CB
						TCEA1		PPWD1
						TCEAL5		PRDX3
						TCEAL8		PRKAA1
						TCERG1		PRKAG2
						TFAM		PRKAR1A
						TGFB2		PRKDC
						THBS1		PRKRIR
						TM2D1		PRPF40A
						TMED7		PRPS2
						TMEM123		PSAT1
						TMEM30A		PSMD10
						TMEM33		PSPC1
						TMPO		PTPLAD1
						TOP1		PTPLB
						TOP2B		PTPN1
						TPD52		PTPN11
						TPD52L1		PTRF
						TPM4		PTX3
						TPP1		RAB12
						TRAM1		RAB1A
						TRIP13		RAB21
						TRUB1		RAD18
						TSPAN13		RAD21
						TTC4		RAD51AP1
						TWF1		RAF1
						TYMS		RAP1A
						UBA3		RAP1B
						UBE2A		RBL2
						UBE2H		RBM12
						UBE2K		RBMS3
						UBQLN1		RBMX
						UCHL5		RCN2
						UFM1		RDH10
						UNG		RELL1
						USP1		RFC3
						USP14		RFC5
						USP39		RFT1
						UTP6		RGS2
						VAMP7		RHOB
						VCAN		RND3
						VDAC3		RNF139
						VMA21		RPP40
						VPS26A		RQCD1
						WBP5		RRM2
						WSB1		RSL24D1
						WWTR1		SBDS
						YEATS4		SCCPDH
						YWHAE		SCD
						YWHAG		SCOC
						YWHAH		SCP2
						ZC3H15		SDC1
						ZFP36L1		SDC2
						ZFYVE21		SDC4
						ZIC1		SEH1L
						ZMPSTE24		2002-09-01
						ZNF146		2007-09-01
						ZNF367		2008-09-01
								SERBP1
								SERPINE1
								SERPINE2
								SERPINH1
								SF3A2
								SF3B1
								SGK1
								SH2B3
								SIGMAR1
								SIK1
								SKP2
								SLC15A4
								SLC20A1
								SLC25A16
								SLC30A1
								SLC30A9
								SLC39A6
								SLC39A8
								SLC4A7
								SLC6A15
								SMC3
								SNAI2
								SNRNP27
								SNX3
								SNX6
								SOAT1
								SPARC
								SPC25
								SPCS3
								SPP1
								SRP54
								SRSF10
								SRSF11
								SRSF2
								SRSF5
								SRSF6
								STRADB
								STT3B
								SUB1
								SUCLA2
								SUMO3
								SYNCRIP
								TAF1D
								TAF9B
								TCEA1
								TCEAL5
								TCERG1
								TFAM
								TGFB2
								THBS1
								THBS2
								TMED7
								TMEM30A
								TMEM33
								TMEM43
								TMEM56
								TMEM64
								TMEM65
								TMEM9B
								TMPO
								TMX1
								TOMM20
								TOP1
								TOX
								TPD52
								TPM4
								TPP1
								TRA2B
								TRAM1
								TRIP13
								TRUB1
								TSPAN13
								TSPAN6
								TUSC3
								TWF1
								TWIST1
								TWSG1
								TXNRD1
								TYMS
								UBE2D1
								UBE2H
								UBE2K
								UBE2N
								UBE2V1
								UBLCP1
								UBQLN1
								UCHL5
								UGDH
								USP1
								USP10
								USP14
								USP39
								USP7
								UXS1
								VCAN
								VMA21
								VPS26A
								VRK1
								WASL
								WBP5
								WSB1
								WWTR1
								XPO1
								YAP1
								YEATS4
								YWHAG
								YWHAH
								ZC3H15
								ZDHHC7
								ZFP36L1
								ZFYVE21
								ZMPSTE24
								ZNF664
								ZNF75A
