# Supplementary material for: Influence of ND10 Components on Epigenetic Determinants of Early KSHV Latency Establishment
Source: PLoS Pathog. 2014 Jul 17;10(7):e1004274. doi: 10.1371/journal.ppat.1004274 (PMC4102598; doi:10.1371/journal.ppat.1004274)
Supplement: Dataset S3 — Enrichment analysis of functional genes that were upregulated in KSHV-infected cells relative to the mock control. The output from the online functional annotation tool of the DAVID webservice (http://david.abcc.ncifcrf.gov/) is listed in an individual table for each time point. Shown are all annotations with an enrichment p-value of <0.01. For each annotation, the column “Genes” lists the IDs that were differentially regulated at the time point in question. See the DAVID web site for further details. (XLSX) [file ppat.1004274.s015.xlsx]

## Sheet: 2h_Up
	total number of genes up-regulated (>=2fold, p-value <= 0.01) at 2 h.p.i.: 67
	Category	Term	Count	%	PValue	Genes	List Total	Pop Hits	Pop Total	Fold Enrichment	Bonferroni	Benjamini	FDR
	GOTERM_BP_FAT	GO:0051173~positive regulation of nitrogen compound metabolic process	18	26.8657	6.30472e-10	KLF5, KLF6, ICAM1, IL6, NFKBIA, JUNB, SOD2, IL11, LIF, EPC1, INHBA, HIF1A, EREG, ETS1, VEGFA, BCL3, NFE2L2, RUNX1	58	644	13528	6.51917	6.9604e-07	6.9604e-07	1.00869e-06
	GOTERM_BP_FAT	GO:0031328~positive regulation of cellular biosynthetic process	18	26.8657	1.61826e-09	KLF5, KLF6, ICAM1, IL6, NFKBIA, JUNB, SOD2, IL11, LIF, EPC1, INHBA, HIF1A, EREG, ETS1, VEGFA, BCL3, NFE2L2, RUNX1	58	685	13528	6.12897	1.78656e-06	8.9328e-07	2.58904e-06
	GOTERM_BP_FAT	GO:0009891~positive regulation of biosynthetic process	18	26.8657	2.01669e-09	KLF5, KLF6, ICAM1, IL6, NFKBIA, JUNB, SOD2, IL11, LIF, EPC1, INHBA, HIF1A, EREG, ETS1, VEGFA, BCL3, NFE2L2, RUNX1	58	695	13528	6.04078	2.22642e-06	7.4214e-07	3.22648e-06
	SP_PIR_KEYWORDS	growth factor	9	13.4328	1.35962e-08	LIF, ZFP36L1, CXCL1, INHBA, FGF5, IL6, EREG, VEGFA, IL11	66	131	19235	20.0226	1.98504e-06	1.98504e-06	1.61601e-05
	GOTERM_BP_FAT	GO:0009611~response to wounding	15	22.3881	2.7566e-08	CXCL1, IRAK2, NFKBIZ, KLF6, IL6, IL8, CXCL2, SOD2, IL11, PLSCR1, HIF1A, CCL20, EREG, TFRC, KDM6B	58	530	13528	6.60117	3.04324e-05	7.60819e-06	4.41026e-05
	GOTERM_BP_FAT	GO:0045935~positive regulation of nucleobase, nucleoside, nucleotide and nucleic acid metabolic process	16	23.8806	2.79918e-08	KLF5, KLF6, IL6, NFKBIA, JUNB, IL11, LIF, EPC1, INHBA, HIF1A, EREG, ETS1, VEGFA, BCL3, NFE2L2, RUNX1	58	624	13528	5.98055	3.09024e-05	6.18057e-06	4.47838e-05
	GOTERM_BP_FAT	GO:0045944~positive regulation of transcription from RNA polymerase II promoter	13	19.403	3.52495e-08	KLF6, IL6, NFKBIA, JUNB, IL11, LIF, EPC1, INHBA, HIF1A, ETS1, VEGFA, BCL3, RUNX1	58	371	13528	8.17288	3.89147e-05	6.48589e-06	5.63953e-05
	GOTERM_BP_FAT	GO:0010557~positive regulation of macromolecule biosynthetic process	16	23.8806	5.21105e-08	KLF5, KLF6, IL6, NFKBIA, JUNB, IL11, LIF, EPC1, INHBA, HIF1A, EREG, ETS1, VEGFA, BCL3, NFE2L2, RUNX1	58	654	13528	5.70621	5.75283e-05	8.21853e-06	8.3371e-05
	GOTERM_BP_FAT	GO:0045941~positive regulation of transcription	15	22.3881	5.99467e-08	KLF5, KLF6, IL6, NFKBIA, JUNB, IL11, LIF, EPC1, INHBA, HIF1A, ETS1, VEGFA, BCL3, NFE2L2, RUNX1	58	564	13528	6.20323	6.6179e-05	8.27262e-06	9.59081e-05
	GOTERM_BP_FAT	GO:0045893~positive regulation of transcription, DNA-dependent	14	20.8955	6.55849e-08	KLF6, IL6, NFKBIA, JUNB, IL11, LIF, EPC1, INHBA, HIF1A, ETS1, VEGFA, BCL3, NFE2L2, RUNX1	58	477	13528	6.84566	7.24031e-05	8.04504e-06	0.000104928
	GOTERM_BP_FAT	GO:0051254~positive regulation of RNA metabolic process	14	20.8955	7.23041e-08	KLF6, IL6, NFKBIA, JUNB, IL11, LIF, EPC1, INHBA, HIF1A, ETS1, VEGFA, BCL3, NFE2L2, RUNX1	58	481	13528	6.78873	7.98205e-05	7.98234e-06	0.000115678
	GOTERM_MF_FAT	GO:0005125~cytokine activity	10	14.9254	8.1008e-08	LIF, CXCL1, NAMPT, INHBA, IL6, IL8, CCL20, CXCL2, VEGFA, IL11	54	195	12983	12.3295	1.34472e-05	1.34472e-05	9.8431e-05
	GOTERM_BP_FAT	GO:0010628~positive regulation of gene expression	15	22.3881	8.66491e-08	KLF5, KLF6, IL6, NFKBIA, JUNB, IL11, LIF, EPC1, INHBA, HIF1A, ETS1, VEGFA, BCL3, NFE2L2, RUNX1	58	581	13528	6.02172	9.5656e-05	8.69638e-06	0.000138629
	GOTERM_BP_FAT	GO:0042981~regulation of apoptosis	17	25.3731	1.21218e-07	IER3, IL6, MCL1, SOCS3, PIM1, NFKBIA, IFI16, PMAIP1, BIRC3, SOD2, AMIGO2, INHBA, DUSP1, ETS1, VEGFA, BCL3, PHLDA1	58	804	13528	4.93172	0.000133815	1.1152e-05	0.000193935
	GOTERM_BP_FAT	GO:0043067~regulation of programmed cell death	17	25.3731	1.38867e-07	IER3, IL6, MCL1, SOCS3, PIM1, NFKBIA, IFI16, PMAIP1, BIRC3, SOD2, AMIGO2, INHBA, DUSP1, ETS1, VEGFA, BCL3, PHLDA1	58	812	13528	4.88313	0.000153297	1.17929e-05	0.000222171
	GOTERM_BP_FAT	GO:0010941~regulation of cell death	17	25.3731	1.46068e-07	IER3, IL6, MCL1, SOCS3, PIM1, NFKBIA, IFI16, PMAIP1, BIRC3, SOD2, AMIGO2, INHBA, DUSP1, ETS1, VEGFA, BCL3, PHLDA1	58	815	13528	4.86516	0.000161246	1.15184e-05	0.000233693
	GOTERM_BP_FAT	GO:0006357~regulation of transcription from RNA polymerase II promoter	15	22.3881	1.31621e-06	KLF6, IL6, NFKBIA, JUNB, SOD2, IL11, LIF, EPC1, INHBA, HIF1A, ETS1, VEGFA, BCL3, RUNX1, KDM6B	58	727	13528	4.81241	0.00145204	9.68681e-05	0.00210576
	GOTERM_BP_FAT	GO:0010604~positive regulation of macromolecule metabolic process	16	23.8806	1.68386e-06	KLF5, KLF6, IL6, NFKBIA, JUNB, IL11, LIF, EPC1, INHBA, HIF1A, EREG, ETS1, VEGFA, BCL3, NFE2L2, RUNX1	58	857	13528	4.35456	0.00185725	0.000116179	0.00269395
	GOTERM_BP_FAT	GO:0051252~regulation of RNA metabolic process	23	34.3284	1.73629e-06	KLF5, MAFF, KLF6, IL6, CEBPD, NFKBIA, IFI16, JUNB, SOD2, IL11, ZFP36L1, LIF, INHBA, EPC1, ATF3, HIF1A, ETS1, VEGFA, BCL3, NFE2L2, BHLHE40, RUNX1, KDM6B	58	1813	13528	2.95894	0.00191503	0.00011275	0.00277783
	GOTERM_BP_FAT	GO:0043066~negative regulation of apoptosis	11	16.4179	1.9167e-06	AMIGO2, IER3, IL6, MCL1, SOCS3, VEGFA, PIM1, NFKBIA, BCL3, BIRC3, SOD2	58	354	13528	7.24761	0.00211381	0.000117551	0.00306647
	GOTERM_BP_FAT	GO:0043069~negative regulation of programmed cell death	11	16.4179	2.17412e-06	AMIGO2, IER3, IL6, MCL1, SOCS3, VEGFA, PIM1, NFKBIA, BCL3, BIRC3, SOD2	58	359	13528	7.14667	0.00239735	0.00012632	0.00347829
	GOTERM_BP_FAT	GO:0060548~negative regulation of cell death	11	16.4179	2.22907e-06	AMIGO2, IER3, IL6, MCL1, SOCS3, VEGFA, PIM1, NFKBIA, BCL3, BIRC3, SOD2	58	360	13528	7.12682	0.00245787	0.000123037	0.00356621
	GOTERM_MF_FAT	GO:0008083~growth factor activity	8	11.9403	3.77835e-06	LIF, CXCL1, INHBA, FGF5, IL6, EREG, VEGFA, IL11	54	161	12983	11.9466	0.000627011	0.000313555	0.0045909
	GOTERM_BP_FAT	GO:0006355~regulation of transcription, DNA-dependent	22	32.8358	4.95089e-06	KLF5, MAFF, KLF6, IL6, CEBPD, NFKBIA, IFI16, JUNB, SOD2, IL11, LIF, INHBA, EPC1, ATF3, HIF1A, ETS1, VEGFA, BCL3, NFE2L2, BHLHE40, RUNX1, KDM6B	58	1773	13528	2.89414	0.00545088	0.000260242	0.00792058
	GOTERM_BP_FAT	GO:0045449~regulation of transcription	27	40.2985	5.08252e-06	NFKBIA, IL11, LIF, EPC1, BCL3, BHLHE40, RUNX1, KLF5, IRAK2, NFKBIZ, KLF6, MAFF, ICAM1, IL6, CEBPD, PIM1, IFI16, JUNB, SOD2, INHBA, ATF3, HIF1A, EREG, ETS1, VEGFA, NFE2L2, KDM6B	58	2601	13528	2.42119	0.0055954	0.000255018	0.00813116
	GOTERM_BP_FAT	GO:0006954~inflammatory response	10	14.9254	7.78093e-06	CXCL1, IRAK2, NFKBIZ, IL6, HIF1A, IL8, TFRC, CCL20, CXCL2, KDM6B	58	325	13528	7.17666	0.00855339	0.000373416	0.0124479
	GOTERM_BP_FAT	GO:0045639~positive regulation of myeloid cell differentiation	5	7.46269	1.05805e-05	LIF, INHBA, HIF1A, ETS1, RUNX1	58	33	13528	35.3396	0.0116129	0.000486585	0.0169262
	GOTERM_BP_FAT	GO:0045637~regulation of myeloid cell differentiation	6	8.95522	1.0905e-05	LIF, INHBA, HIF1A, ETS1, NFKBIA, RUNX1	58	70	13528	19.9921	0.011967	0.000481452	0.0174454
	INTERPRO	IPR002473:Small chemokine, C-X-C/Interleukin 8	4	5.97015	1.73542e-05	CXCL1, IL8, CCL20, CXCL2	63	14	16659	75.551	0.00268631	0.00268631	0.0208393
	UP_SEQ_FEATURE	DNA-binding region:Basic motif	7	10.4478	1.78287e-05	MAFF, HIF1A, ATF3, CEBPD, NFE2L2, BHLHE40, JUNB	66	161	19113	12.5909	0.00492642	0.00492642	0.023532
	GOTERM_BP_FAT	GO:0042127~regulation of cell proliferation	14	20.8955	1.78348e-05	CXCL1, KLF5, NAMPT, IL6, IL8, NFKBIA, SOD2, IL11, LIF, HIF1A, ATF3, EREG, ETS1, VEGFA	58	787	13528	4.14915	0.0194973	0.000757015	0.02853
	GOTERM_BP_FAT	GO:0006916~anti-apoptosis	8	11.9403	2.37784e-05	AMIGO2, IER3, MCL1, SOCS3, VEGFA, NFKBIA, BIRC3, SOD2	58	206	13528	9.05792	0.0259101	0.000971813	0.0380361
	GOTERM_CC_FAT	GO:0005615~extracellular space	12	17.9104	2.86345e-05	LIF, CXCL1, ICAM1, INHBA, FGF5, IL6, IL8, EREG, CCL20, CXCL2, VEGFA, IL11	48	685	12782	4.66496	0.00271662	0.00271662	0.0314707
	SP_PIR_KEYWORDS	cytokine	7	10.4478	3.33064e-05	LIF, CXCL1, IL6, IL8, CCL20, CXCL2, IL11	66	181	19235	11.2711	0.00485101	0.00242846	0.0395802
	KEGG_PATHWAY	hsa04621:NOD-like receptor signaling pathway	6	8.95522	4.17681e-05	CXCL1, IL6, IL8, CXCL2, NFKBIA, BIRC3	34	62	5085	14.4734	0.00229465	0.00229465	0.0410748
	GOTERM_BP_FAT	GO:0006952~defense response	12	17.9104	4.28759e-05	CXCL1, IRAK2, INHBA, NFKBIZ, IL6, HIF1A, IL8, TFRC, CCL20, CXCL2, BCL3, KDM6B	58	615	13528	4.55105	0.0462331	0.00168914	0.0685747
	INTERPRO	IPR004827:Basic-leucine zipper (bZIP) transcription factor	5	7.46269	4.44244e-05	MAFF, ATF3, CEBPD, NFE2L2, JUNB	63	53	16659	24.9461	0.00686228	0.00343705	0.0533379
	GOTERM_BP_FAT	GO:0045597~positive regulation of cell differentiation	8	11.9403	4.67798e-05	LIF, INHBA, IL6, HIF1A, ETS1, SOCS3, RUNX1, JUNB	58	229	13528	8.14817	0.0503351	0.00177931	0.0748162
	GOTERM_BP_FAT	GO:0030097~hemopoiesis	8	11.9403	5.6614e-05	KLF6, INHBA, VEGFA, BCL3, IFI16, RUNX1, SOD2, IL11	58	236	13528	7.90649	0.0605903	0.00208128	0.0905377
	SMART	SM00338:BRLZ	5	7.46269	6.59591e-05	MAFF, ATF3, CEBPD, NFE2L2, JUNB	39	53	9079	21.9618	0.00230598	0.00230598	0.058409
	GOTERM_BP_FAT	GO:0048534~hemopoietic or lymphoid organ development	8	11.9403	0.000104023	KLF6, INHBA, VEGFA, BCL3, IFI16, RUNX1, SOD2, IL11	58	260	13528	7.17666	0.108498	0.00369789	0.166295
	GOTERM_MF_FAT	GO:0003700~transcription factor activity	14	20.8955	0.000110955	KLF5, MAFF, KLF6, CEBPD, ZIC1, JUNB, ZFP36L1, HIF1A, ATF3, ETS1, BCL3, NFE2L2, BHLHE40, RUNX1	54	975	12983	3.45227	0.018251	0.00612106	0.134736
	GOTERM_BP_FAT	GO:0002520~immune system development	8	11.9403	0.000150721	KLF6, INHBA, VEGFA, BCL3, IFI16, RUNX1, SOD2, IL11	58	276	13528	6.76062	0.1533	0.00518677	0.240865
	GOTERM_BP_FAT	GO:0051101~regulation of DNA binding	6	8.95522	0.000152143	IRAK2, ICAM1, IL6, PIM1, NFKBIA, BCL3	58	121	13528	11.5657	0.154628	0.00507732	0.243134
	GOTERM_BP_FAT	GO:0051094~positive regulation of developmental process	8	11.9403	0.000157595	LIF, INHBA, IL6, HIF1A, ETS1, SOCS3, RUNX1, JUNB	58	278	13528	6.71198	0.159702	0.00510455	0.251838
	KEGG_PATHWAY	hsa04060:Cytokine-cytokine receptor interaction	9	13.4328	0.000200874	LIF, CXCL1, INHBA, IL6, IL8, CCL20, CXCL2, VEGFA, IL11	34	262	5085	5.13752	0.0109884	0.00550937	0.197402
	GOTERM_BP_FAT	GO:0048514~blood vessel morphogenesis	7	10.4478	0.00025079	ZFP36L1, KLF5, HIF1A, IL8, EREG, VEGFA, JUNB	58	211	13528	7.73787	0.241875	0.00788041	0.400483
	GOTERM_MF_FAT	GO:0046983~protein dimerization activity	10	14.9254	0.000309051	IRAK2, INHBA, HIF1A, ATF3, MCL1, CEBPD, VEGFA, NFE2L2, RUNX1, JUNB	54	542	12983	4.4359	0.0500162	0.0127457	0.374874
	GOTERM_BP_FAT	GO:0008284~positive regulation of cell proliferation	9	13.4328	0.000319219	LIF, KLF5, NAMPT, IL6, HIF1A, ATF3, EREG, VEGFA, IL11	58	414	13528	5.07046	0.297053	0.00974318	0.509495
	SP_PIR_KEYWORDS	pharmaceutical	4	5.97015	0.000441819	LIF, SOCS3, CXCL2, IL11	66	44	19235	26.4945	0.0624825	0.021277	0.523877
	GOTERM_BP_FAT	GO:0051098~regulation of binding	6	8.95522	0.000451913	IRAK2, ICAM1, IL6, PIM1, NFKBIA, BCL3	58	153	13528	9.14672	0.392878	0.0133966	0.720566
	INTERPRO	IPR001811:Small chemokine, interleukin-8-like	4	5.97015	0.000473114	CXCL1, IL8, CCL20, CXCL2	63	41	16659	25.7979	0.0707245	0.0241535	0.566703
	UP_SEQ_FEATURE	domain:Leucine-zipper	5	7.46269	0.00053673	MAFF, ATF3, CEBPD, NFE2L2, JUNB	66	110	19113	13.1632	0.138185	0.0716598	0.706189
	GOTERM_BP_FAT	GO:0006955~immune response	11	16.4179	0.000546379	LIF, CXCL1, ICAM1, IL6, IL8, CCL20, ETS1, CXCL2, VEGFA, BCL3, GEM	58	690	13528	3.71834	0.453033	0.0157527	0.870574
	GOTERM_BP_FAT	GO:0001568~blood vessel development	7	10.4478	0.00055623	ZFP36L1, KLF5, HIF1A, IL8, EREG, VEGFA, JUNB	58	245	13528	6.66404	0.458953	0.0156266	0.886204
	GOTERM_CC_FAT	GO:0044421~extracellular region part	12	17.9104	0.000571908	LIF, CXCL1, ICAM1, INHBA, FGF5, IL6, IL8, EREG, CCL20, CXCL2, VEGFA, IL11	48	960	12782	3.32865	0.0528964	0.0268075	0.62685
	GOTERM_BP_FAT	GO:0030099~myeloid cell differentiation	5	7.46269	0.000625807	INHBA, VEGFA, IFI16, RUNX1, IL11	58	93	13528	12.5399	0.498979	0.0171293	0.996537
	GOTERM_BP_FAT	GO:0001944~vasculature development	7	10.4478	0.000631725	ZFP36L1, KLF5, HIF1A, IL8, EREG, VEGFA, JUNB	58	251	13528	6.50474	0.502244	0.0168718	1.00592
	SMART	SM00199:SCY	4	5.97015	0.000646204	CXCL1, IL8, CCL20, CXCL2	39	41	9079	22.7117	0.0223704	0.0112485	0.570932
	GOTERM_BP_FAT	GO:0051272~positive regulation of cell motion	5	7.46269	0.000762266	ICAM1, IL6, HIF1A, ETS1, VEGFA	58	98	13528	11.9001	0.569093	0.0198448	1.21259
	GOTERM_BP_FAT	GO:0040017~positive regulation of locomotion	5	7.46269	0.000762266	ICAM1, IL6, HIF1A, IL8, VEGFA	58	98	13528	11.9001	0.569093	0.0198448	1.21259
	GOTERM_BP_FAT	GO:0033138~positive regulation of peptidyl-serine phosphorylation	3	4.47761	0.000768101	LIF, IL6, IL11	58	10	13528	69.9724	0.571862	0.0195348	1.22182
	GOTERM_BP_FAT	GO:0010033~response to organic substance	11	16.4179	0.000768967	IRAK2, IL6, DUSP1, MCL1, TFRC, SOCS3, NFKBIA, NFE2L2, PMAIP1, PPP1R15A, JUNB	58	721	13528	3.55847	0.572271	0.0191164	1.22319
	GOTERM_MF_FAT	GO:0030528~transcription regulator activity	16	23.8806	0.000775657	KLF5, MAFF, KLF6, CEBPD, IFI16, ZIC1, JUNB, ZFP36L1, EPC1, HIF1A, ATF3, ETS1, BCL3, NFE2L2, BHLHE40, RUNX1	54	1512	12983	2.54419	0.120858	0.0254328	0.938418
	SP_PIR_KEYWORDS	ubl conjugation	9	13.4328	0.000791866	ICAM1, HIF1A, SLC38A2, MCL1, CEBPD, ETS1, NFKBIA, BHLHE40, WEE1	66	588	19235	4.46081	0.10922	0.0285005	0.93715
	GOTERM_MF_FAT	GO:0008009~chemokine activity	4	5.97015	0.000861427	CXCL1, IL8, CCL20, CXCL2	54	46	12983	20.9066	0.133297	0.0235611	1.04169
	KEGG_PATHWAY	hsa05200:Pathways in cancer	9	13.4328	0.000918481	FGF5, IL6, HIF1A, IL8, ETS1, VEGFA, NFKBIA, BIRC3, RUNX1	34	328	5085	4.10375	0.0492838	0.0167054	0.899746
	GOTERM_BP_FAT	GO:0051090~regulation of transcription factor activity	5	7.46269	0.000918551	IRAK2, ICAM1, IL6, PIM1, NFKBIA	58	103	13528	11.3224	0.637433	0.0222932	1.4595
	GOTERM_BP_FAT	GO:0045648~positive regulation of erythrocyte differentiation	3	4.47761	0.000936252	INHBA, HIF1A, ETS1	58	11	13528	63.6113	0.644456	0.0222298	1.48743

## Sheet: 4h_Up
	total number of genes up-regulated (>=2fold, p-value <= 0.01) at 4 h.p.i.: 193
	Category	Term	Count	%	PValue	Genes	List Total	Pop Hits	Pop Total	Fold Enrichment	Bonferroni	Benjamini	FDR
	GOTERM_BP_FAT	GO:0031328~positive regulation of cellular biosynthetic process	29	15.1042	6.49476e-09	CSF2, ELF1, NFKBIA, NFKB1, MED21, CBFB, IL11, CITED2, LIF, EPC1, YAP1, RUNX1, PTX3, FGF2, SOAT1, KLF6, ICAM1, IL6, CEBPB, ARPP19, JUNB, SOD2, INHBA, HIF1A, EREG, ETS1, ETS2, VEGFA, NFE2L2	160	685	13528	3.57949	1.01967e-05	1.01967e-05	1.08508e-05
	GOTERM_BP_FAT	GO:0009891~positive regulation of biosynthetic process	29	15.1042	8.90965e-09	CSF2, ELF1, NFKBIA, NFKB1, MED21, CBFB, IL11, CITED2, LIF, EPC1, YAP1, RUNX1, PTX3, FGF2, SOAT1, KLF6, ICAM1, IL6, CEBPB, ARPP19, JUNB, SOD2, INHBA, HIF1A, EREG, ETS1, ETS2, VEGFA, NFE2L2	160	695	13528	3.52799	1.39881e-05	6.99405e-06	1.48854e-05
	GOTERM_BP_FAT	GO:0051173~positive regulation of nitrogen compound metabolic process	27	14.0625	3.12914e-08	CSF2, ELF1, NFKBIA, NFKB1, MED21, CBFB, IL11, CITED2, LIF, EPC1, YAP1, RUNX1, PTX3, FGF2, KLF6, ICAM1, IL6, CEBPB, JUNB, SOD2, INHBA, HIF1A, EREG, ETS1, ETS2, VEGFA, NFE2L2	160	644	13528	3.5448	4.91263e-05	1.63757e-05	5.22786e-05
	SP_PIR_KEYWORDS	phosphoprotein	110	57.2917	4.26022e-08	DYNC1LI2, RAB9A, ZC3HAV1, IL6ST, OSMR, PITPNB, CBFB, SMNDC1, CUL3, ACBD3, EPC1, TBC1D12, NT5C2, FBXO28, DDX21, AKIRIN1, STAG2, YY1, RELB, RAI14, ANKRD13A, TANK, JUNB, HIF1A, MAPK6, LAMC2, NFE2L2, SLC38A1, TNFAIP3, EIF2AK2, SEPT7, NEK7, SNX9, SLC38A2, AKAP12, NFKBIA, ASAP1, ELK3, PDXDC1, TROVE2, EIF3A, DDX3X, SERINC1, BHLHE40, RUNX1, CKAP2, TP53BP2, CCDC82, ARPP19, TRIO, MALT1, ATP13A3, ATAD1, PTP…	192	7263	19235	1.51729	1.07357e-05	1.07357e-05	5.54137e-05
	GOTERM_BP_FAT	GO:0045944~positive regulation of transcription from RNA polymerase II promoter	20	10.4167	7.20828e-08	KLF6, ELF1, IL6, CEBPB, NFKBIA, NFKB1, MED21, JUNB, CBFB, IL11, CITED2, LIF, INHBA, EPC1, HIF1A, ETS1, VEGFA, YAP1, RUNX1, FGF2	160	371	13528	4.55795	0.000113164	2.82921e-05	0.000120429
	SP_PIR_KEYWORDS	growth factor	12	6.25	7.81236e-08	LIF, CXCL1, CSF2, INHBA, VEGFC, FGF5, IL6, EREG, VEGFA, HBEGF, FGF2, IL11	192	131	19235	9.177	1.9687e-05	9.84353e-06	0.000101617
	GOTERM_BP_FAT	GO:0045893~positive regulation of transcription, DNA-dependent	22	11.4583	1.83979e-07	KLF6, ELF1, IL6, CEBPB, NFKBIA, NFKB1, MED21, JUNB, CBFB, IL11, CITED2, LIF, INHBA, EPC1, HIF1A, ETS1, ETS2, VEGFA, YAP1, NFE2L2, RUNX1, FGF2	160	477	13528	3.89958	0.000288806	5.77678e-05	0.000307374
	GOTERM_BP_FAT	GO:0051254~positive regulation of RNA metabolic process	22	11.4583	2.11438e-07	KLF6, ELF1, IL6, CEBPB, NFKBIA, NFKB1, MED21, JUNB, CBFB, IL11, CITED2, LIF, INHBA, EPC1, HIF1A, ETS1, ETS2, VEGFA, YAP1, NFE2L2, RUNX1, FGF2	160	481	13528	3.86715	0.000331902	5.53246e-05	0.000353249
	INTERPRO	IPR002473:Small chemokine, C-X-C/Interleukin 8	6	3.125	2.7229e-07	CXCL1, IL8, CXCL5, CCL20, CXCL3, CXCL2	183	14	16659	39.0141	0.000108093	0.000108093	0.000379375
	GOTERM_MF_FAT	GO:0005125~cytokine activity	14	7.29167	3.71711e-07	CXCL1, CSF2, NAMPT, IL6, IL8, CXCL5, CXCL3, CXCL2, GREM1, IL11, LIF, INHBA, CCL20, VEGFA	150	195	12983	6.21409	0.000130834	0.000130834	0.00050881
	GOTERM_BP_FAT	GO:0006915~apoptosis	24	12.5	5.67576e-07	CKAP2, IER3, IL6, PDCD10, NUAK2, TP53BP2, PPP3R1, NFKBIA, TRIO, NFKB1, PMAIP1, GREM1, BIRC3, BIRC2, SOD2, SMNDC1, NCKAP1, TNFRSF10B, JMJD6, F3, TNFAIP3, EIF2AK2, FGF2, PPP1R15A	160	602	13528	3.37076	0.000890698	0.000127291	0.000948246
	GOTERM_BP_FAT	GO:0010557~positive regulation of macromolecule biosynthetic process	25	13.0208	6.47669e-07	CSF2, ELF1, NFKBIA, NFKB1, MED21, CBFB, CITED2, IL11, LIF, EPC1, YAP1, RUNX1, FGF2, SOAT1, KLF6, IL6, CEBPB, JUNB, INHBA, HIF1A, EREG, ETS1, ETS2, VEGFA, NFE2L2	160	654	13528	3.23203	0.00101632	0.000127097	0.00108206
	KEGG_PATHWAY	hsa04060:Cytokine-cytokine receptor interaction	17	8.85417	7.07232e-07	CXCL1, CSF2, IL6, IL8, CXCL5, OSMR, IL6ST, CXCL3, CXCL2, IL11, LIF, VEGFC, INHBA, TNFRSF10B, CCL20, VEGFA, IFNGR2	75	262	5085	4.39924	6.50633e-05	6.50633e-05	0.000772636
	GOTERM_BP_FAT	GO:0012501~programmed cell death	24	12.5	7.3451e-07	CKAP2, IER3, IL6, PDCD10, NUAK2, TP53BP2, PPP3R1, NFKBIA, TRIO, NFKB1, PMAIP1, GREM1, BIRC3, BIRC2, SOD2, SMNDC1, NCKAP1, TNFRSF10B, JMJD6, F3, TNFAIP3, EIF2AK2, FGF2, PPP1R15A	160	611	13528	3.32111	0.00115252	0.000128123	0.00122714
	GOTERM_BP_FAT	GO:0009611~response to wounding	22	11.4583	1.03462e-06	IRAK2, CXCL1, KLF6, NFKBIZ, IL6, CEBPB, IL8, CXCL3, CXCL2, NFKB1, ELK3, SOD2, IL11, TMED7, HIF1A, CCL20, EREG, TFRC, F3, HBEGF, PTX3, FGF2	160	530	13528	3.50962	0.00162303	0.000162422	0.00172852
	GOTERM_BP_FAT	GO:0045935~positive regulation of nucleobase, nucleoside, nucleotide and nucleic acid metabolic process	24	12.5	1.05623e-06	CSF2, KLF6, IL6, ELF1, CEBPB, NFKBIA, NFKB1, MED21, JUNB, CBFB, IL11, CITED2, LIF, INHBA, EPC1, HIF1A, EREG, ETS1, ETS2, VEGFA, YAP1, NFE2L2, RUNX1, FGF2	160	624	13528	3.25192	0.00165691	0.000150742	0.00176463
	GOTERM_BP_FAT	GO:0010628~positive regulation of gene expression	23	11.9792	1.19119e-06	CSF2, KLF6, ELF1, IL6, CEBPB, NFKBIA, NFKB1, MED21, JUNB, CBFB, IL11, CITED2, LIF, INHBA, EPC1, HIF1A, ETS1, ETS2, VEGFA, YAP1, NFE2L2, RUNX1, FGF2	160	581	13528	3.34707	0.00186842	0.000155835	0.0019901
	GOTERM_BP_FAT	GO:0042127~regulation of cell proliferation	27	14.0625	1.53428e-06	CXCL1, CSF2, NAMPT, FOSL2, CXCL5, IL6ST, OSMR, E2F7, FGFRL1, NFKBIA, IL11, LIF, CUL3, FGF2, IL6, IL8, SOD2, VEGFC, ATF3, HIF1A, EREG, ETS1, F3, VEGFA, HBEGF, ADAMTS1, EIF2AK2	160	787	13528	2.9007	0.00240592	0.000185277	0.00256329
	GOTERM_BP_FAT	GO:0040017~positive regulation of locomotion	10	5.20833	2.19877e-06	ICAM1, VEGFC, IL6, HIF1A, IL8, IL6ST, F3, VEGFA, HBEGF, FGF2	160	98	13528	8.62755	0.00344612	0.000246546	0.00367342
	GOTERM_BP_FAT	GO:0051272~positive regulation of cell motion	10	5.20833	2.19877e-06	ICAM1, VEGFC, IL6, HIF1A, ETS1, IL6ST, F3, VEGFA, HBEGF, FGF2	160	98	13528	8.62755	0.00344612	0.000246546	0.00367342
	GOTERM_MF_FAT	GO:0008083~growth factor activity	12	6.25	2.39641e-06	LIF, CXCL1, CSF2, INHBA, VEGFC, FGF5, IL6, EREG, VEGFA, HBEGF, FGF2, IL11	150	161	12983	6.45118	0.000843183	0.000421681	0.00328025
	KEGG_PATHWAY	hsa04621:NOD-like receptor signaling pathway	9	4.6875	2.46631e-06	CXCL1, IL6, IL8, CXCL2, NFKBIA, NFKB1, TNFAIP3, BIRC3, BIRC2	75	62	5085	9.84194	0.000226875	0.000113444	0.00269436
	GOTERM_BP_FAT	GO:0043067~regulation of programmed cell death	27	14.0625	2.73381e-06	CSF2, IER3, NUAK2, PPP3R1, NFKBIA, NFKB1, PMAIP1, SMNDC1, CITED2, CUL3, FGF2, IL6, CEBPB, TP53BP2, TRIO, MALT1, IFI16, BIRC3, BIRC2, SOD2, AMIGO2, INHBA, TNFRSF10B, ETS1, F3, VEGFA, TNFAIP3	160	812	13528	2.81139	0.0042829	0.000286099	0.00456729
	GOTERM_BP_FAT	GO:0040012~regulation of locomotion	13	6.77083	2.73909e-06	ICAM1, IL6, IL8, IL6ST, GREM1, CITED2, VEGFC, HIF1A, CLIC4, F3, VEGFA, HBEGF, FGF2	160	192	13528	5.72474	0.00429114	0.000268737	0.0045761
	GOTERM_BP_FAT	GO:0045941~positive regulation of transcription	22	11.4583	2.78193e-06	KLF6, ELF1, IL6, CEBPB, NFKBIA, NFKB1, MED21, JUNB, CBFB, IL11, CITED2, LIF, INHBA, EPC1, HIF1A, ETS1, ETS2, VEGFA, YAP1, NFE2L2, RUNX1, FGF2	160	564	13528	3.29805	0.00435811	0.000256887	0.00464767
	GOTERM_BP_FAT	GO:0051270~regulation of cell motion	13	6.77083	2.88908e-06	ICAM1, IL6, IL6ST, GREM1, CITED2, VEGFC, HIF1A, ETS1, CLIC4, F3, VEGFA, HBEGF, FGF2	160	193	13528	5.69508	0.0045256	0.000251961	0.00482669
	GOTERM_BP_FAT	GO:0010941~regulation of cell death	27	14.0625	2.92488e-06	CSF2, IER3, NUAK2, PPP3R1, NFKBIA, NFKB1, PMAIP1, SMNDC1, CITED2, CUL3, FGF2, IL6, CEBPB, TP53BP2, TRIO, MALT1, IFI16, BIRC3, BIRC2, SOD2, AMIGO2, INHBA, TNFRSF10B, ETS1, F3, VEGFA, TNFAIP3	160	815	13528	2.80104	0.00458154	0.000241659	0.00488649
	GOTERM_BP_FAT	GO:0008219~cell death	25	13.0208	3.42284e-06	IER3, FOSL2, NUAK2, PPP3R1, NFKBIA, NFKB1, PMAIP1, GREM1, SMNDC1, FGF2, CKAP2, IL6, PDCD10, TP53BP2, TRIO, BIRC3, BIRC2, SOD2, NCKAP1, TNFRSF10B, JMJD6, F3, EIF2AK2, TNFAIP3, PPP1R15A	160	719	13528	2.93985	0.00535946	0.000268657	0.00571839
	GOTERM_BP_FAT	GO:0016265~death	25	13.0208	3.85572e-06	IER3, FOSL2, NUAK2, PPP3R1, NFKBIA, NFKB1, PMAIP1, GREM1, SMNDC1, FGF2, CKAP2, IL6, PDCD10, TP53BP2, TRIO, BIRC3, BIRC2, SOD2, NCKAP1, TNFRSF10B, JMJD6, F3, EIF2AK2, TNFAIP3, PPP1R15A	160	724	13528	2.91954	0.0060352	0.00028822	0.00644156
	GOTERM_BP_FAT	GO:0030334~regulation of cell migration	12	6.25	4.89155e-06	ICAM1, VEGFC, IL6, HIF1A, IL6ST, CLIC4, F3, VEGFA, HBEGF, GREM1, FGF2, CITED2	160	169	13528	6.00355	0.00765034	0.000349019	0.00817201
	GOTERM_BP_FAT	GO:0006916~anti-apoptosis	13	6.77083	5.70499e-06	IER3, CSF2, CEBPB, NFKBIA, NFKB1, MALT1, BIRC3, CITED2, SOD2, AMIGO2, F3, VEGFA, TNFAIP3	160	206	13528	5.33568	0.00891687	0.000389353	0.00953091
	GOTERM_BP_FAT	GO:0010604~positive regulation of macromolecule metabolic process	27	14.0625	7.25456e-06	CSF2, ELF1, IL6ST, NFKBIA, NFKB1, MED21, CBFB, IL11, CITED2, LIF, EPC1, YAP1, RUNX1, FGF2, SOAT1, KLF6, IL6, CEBPB, JUNB, VEGFC, INHBA, HIF1A, EREG, ETS1, ETS2, VEGFA, NFE2L2	160	857	13528	2.66377	0.0113251	0.000474458	0.0121195
	GOTERM_BP_FAT	GO:0042981~regulation of apoptosis	26	13.5417	7.28994e-06	IER3, CSF2, NUAK2, PPP3R1, NFKBIA, NFKB1, PMAIP1, SMNDC1, CITED2, CUL3, IL6, CEBPB, TP53BP2, TRIO, MALT1, IFI16, BIRC3, BIRC2, SOD2, AMIGO2, INHBA, TNFRSF10B, ETS1, F3, VEGFA, TNFAIP3	160	804	13528	2.7342	0.01138	0.000457705	0.0121786
	GOTERM_BP_FAT	GO:0008284~positive regulation of cell proliferation	18	9.375	7.47987e-06	CSF2, NAMPT, IL6, FOSL2, CXCL5, OSMR, IL6ST, IL11, CUL3, LIF, VEGFC, HIF1A, ATF3, EREG, F3, VEGFA, HBEGF, FGF2	160	414	13528	3.67609	0.0116748	0.000451569	0.0124959
	INTERPRO	IPR001089:Small chemokine, C-X-C	5	2.60417	9.12476e-06	CXCL1, IL8, CXCL5, CXCL3, CXCL2	183	13	16659	35.0126	0.00361599	0.00180963	0.0127126
	GOTERM_BP_FAT	GO:0030335~positive regulation of cell migration	9	4.6875	9.62495e-06	ICAM1, VEGFC, IL6, HIF1A, IL6ST, F3, VEGFA, HBEGF, FGF2	160	89	13528	8.55	0.0149976	0.000559519	0.0160792
	GOTERM_BP_FAT	GO:0009967~positive regulation of signal transduction	15	7.8125	9.97623e-06	CSF2, IL6, IL6ST, MALT1, BIRC2, IL11, CITED2, LIF, TMED7, HIF1A, TNFRSF10B, EREG, F3, GOLPH3, VEGFA	160	295	13528	4.29915	0.0155407	0.000559228	0.016666
	UP_SEQ_FEATURE	mutagenesis site	42	21.875	1.00754e-05	NAMPT, LIMS1, ATL2, NUAK2, IL6ST, E2F7, NFKBIA, CDC42SE1, NFKB1, PMAIP1, LATS2, TMED7, DDX3X, INSIG1, USP12, TFB2M, SLC4A7, RUNX1, NFIL3, IFNGR2, CLINT1, IL6, NUB1, TP53BP2, TRIO, MALT1, TANK, SOD2, STOM, VEGFC, HIF1A, TFRC, IPO7, JMJD6, CLDN1, RAB5A, SMURF2, NFE2L2, PTPN1, TNFAIP3, EIF2AK2, PPP1R15A	192	2045	19113	2.04448	0.00669777	0.00669777	0.015095
	GOTERM_CC_FAT	GO:0005615~extracellular space	23	11.9792	1.00881e-05	CXCL1, CSF2, FGF5, ICAM1, IL6, IL8, CXCL5, IL6ST, CXCL3, CXCL2, GREM1, IL11, LIF, INHBA, VEGFC, EREG, CCL20, F3, VEGFA, HBEGF, SEMA3C, LAMC2, FGF2	147	685	12782	2.91957	0.00247861	0.00247861	0.0130714
	GOTERM_BP_FAT	GO:0030099~myeloid cell differentiation	9	4.6875	1.33392e-05	CSF2, INHBA, JMJD6, RELB, VEGFA, IFI16, RUNX1, CBFB, IL11	160	93	13528	8.18226	0.0207249	0.000721901	0.0222835
	GOTERM_BP_FAT	GO:0006357~regulation of transcription from RNA polymerase II promoter	24	12.5	1.34149e-05	ZNF281, KLF6, ELF1, IL6, CEBPB, FOSL2, YY1, NFKBIA, NFKB1, MED21, JUNB, CBFB, SOD2, IL11, CITED2, LIF, INHBA, EPC1, HIF1A, ETS1, VEGFA, YAP1, RUNX1, FGF2	160	727	13528	2.7912	0.0208412	0.000701802	0.0224099
	SP_PIR_KEYWORDS	cytokine	11	5.72917	1.36691e-05	LIF, CXCL1, CSF2, IL6, IL8, CXCL5, CCL20, CXCL3, CXCL2, GREM1, IL11	192	181	19235	6.08843	0.00343872	0.00114756	0.0177783
	GOTERM_MF_FAT	GO:0016564~transcription repressor activity	15	7.8125	1.62304e-05	ZNF281, ELF1, E2F7, YY1, RELB, NFKB1, IFI16, ELK3, JUNB, CITED2, EPC1, ATF3, NAB1, BHLHE40, NFIL3	150	316	12983	4.10854	0.00569685	0.00190257	0.0222145
	GOTERM_BP_FAT	GO:0045597~positive regulation of cell differentiation	13	6.77083	1.65438e-05	CSF2, IL6, IL6ST, NFKB1, JUNB, LIF, VEGFC, INHBA, HIF1A, ETS1, NPTN, RUNX1, FGF2	160	229	13528	4.79978	0.0256396	0.000837519	0.0276362
	GOTERM_BP_FAT	GO:0030097~hemopoiesis	13	6.77083	2.23223e-05	KLF6, CSF2, TIPARP, RELB, MALT1, IFI16, CBFB, IL11, SOD2, INHBA, JMJD6, VEGFA, RUNX1	160	236	13528	4.65742	0.0344394	0.0010946	0.0372874
	INTERPRO	IPR004827:Basic-leucine zipper (bZIP) transcription factor	7	3.64583	2.34723e-05	FOSL2, CEBPB, ATF3, XBP1, NFE2L2, NFIL3, JUNB	183	53	16659	12.0232	0.00927535	0.00310139	0.0326985
	GOTERM_BP_FAT	GO:0051094~positive regulation of developmental process	14	7.29167	2.44641e-05	CSF2, IL6, IL6ST, NFKB1, JUNB, LIF, VEGFC, INHBA, HIF1A, ETS1, F3, NPTN, RUNX1, FGF2	160	278	13528	4.25791	0.0376808	0.00116323	0.0408643
	INTERPRO	IPR018048:Small chemokine, C-X-C, conserved site	5	2.60417	2.93511e-05	CXCL1, IL8, CXCL5, CXCL3, CXCL2	183	17	16659	26.7743	0.0115849	0.0029089	0.0408865
	GOTERM_BP_FAT	GO:0006954~inflammatory response	15	7.8125	2.94372e-05	IRAK2, CXCL1, NFKBIZ, IL6, CEBPB, IL8, CXCL3, CXCL2, NFKB1, TMED7, HIF1A, CCL20, TFRC, F3, PTX3	160	325	13528	3.90231	0.0451654	0.0013584	0.0491695
	GOTERM_BP_FAT	GO:0001568~blood vessel development	13	6.77083	3.22842e-05	IL8, TIPARP, ELK3, JUNB, CITED2, VEGFC, HIF1A, EREG, JMJD6, VEGFA, SEMA3C, FGF2, CYR61	160	245	13528	4.48633	0.0494238	0.00144715	0.0539236
	GOTERM_BP_FAT	GO:0010647~positive regulation of cell communication	15	7.8125	3.36695e-05	CSF2, IL6, IL6ST, MALT1, BIRC2, IL11, CITED2, LIF, TMED7, HIF1A, TNFRSF10B, EREG, F3, GOLPH3, VEGFA	160	329	13528	3.85486	0.0514892	0.00146731	0.0562369
	GOTERM_BP_FAT	GO:0048514~blood vessel morphogenesis	12	6.25	3.94204e-05	VEGFC, HIF1A, IL8, EREG, VEGFA, TIPARP, SEMA3C, ELK3, FGF2, JUNB, CITED2, CYR61	160	211	13528	4.80853	0.0600148	0.00167134	0.0658393
	GOTERM_BP_FAT	GO:0001944~vasculature development	13	6.77083	4.08978e-05	IL8, TIPARP, ELK3, JUNB, CITED2, VEGFC, HIF1A, EREG, JMJD6, VEGFA, SEMA3C, FGF2, CYR61	160	251	13528	4.37908	0.0621927	0.00168833	0.0683061
	GOTERM_MF_FAT	GO:0003700~transcription factor activity	27	14.0625	4.26045e-05	ELF1, FOSL2, E2F7, NFKB1, ELK3, ZIC1, CBFB, CITED2, ZNF207, FUBP1, TSC22D2, XBP1, BHLHE40, NFIL3, RUNX1, ZNF281, KLF6, CEBPB, YY1, RELB, JUNB, TAF13, ATF3, HIF1A, ETS1, ETS2, NFE2L2	150	975	12983	2.39686	0.0148852	0.00374226	0.0583029
	SMART	SM00338:BRLZ	7	3.64583	4.41292e-05	FOSL2, CEBPB, ATF3, XBP1, NFE2L2, NFIL3, JUNB	113	53	9079	10.6116	0.00400779	0.00400779	0.0480987
	GOTERM_BP_FAT	GO:0001817~regulation of cytokine production	11	5.72917	5.46809e-05	TMED7, INHBA, ELF1, IL6, HIF1A, CEBPB, PANX1, EREG, IL6ST, NFKB1, MALT1	160	181	13528	5.1384	0.0822693	0.00219889	0.0913162
	GOTERM_BP_FAT	GO:0048534~hemopoietic or lymphoid organ development	13	6.77083	5.75406e-05	KLF6, CSF2, TIPARP, RELB, MALT1, IFI16, CBFB, IL11, SOD2, INHBA, JMJD6, VEGFA, RUNX1	160	260	13528	4.2275	0.0863808	0.00225599	0.0960898
	GOTERM_BP_FAT	GO:0043066~negative regulation of apoptosis	15	7.8125	7.43933e-05	IER3, CSF2, IL6, CEBPB, NUAK2, NFKBIA, NFKB1, MALT1, BIRC3, SOD2, CITED2, AMIGO2, F3, VEGFA, TNFAIP3	160	354	13528	3.58263	0.110238	0.00284477	0.124216
	INTERPRO	IPR001811:Small chemokine, interleukin-8-like	6	3.125	8.02507e-05	CXCL1, IL8, CXCL5, CCL20, CXCL3, CXCL2	183	41	16659	13.3219	0.0313586	0.0063519	0.111754
	GOTERM_BP_FAT	GO:0043069~negative regulation of programmed cell death	15	7.8125	8.63898e-05	IER3, CSF2, IL6, CEBPB, NUAK2, NFKBIA, NFKB1, MALT1, BIRC3, SOD2, CITED2, AMIGO2, F3, VEGFA, TNFAIP3	160	359	13528	3.53273	0.126841	0.00322426	0.144234
	GOTERM_BP_FAT	GO:0060548~negative regulation of cell death	15	7.8125	8.89816e-05	IER3, CSF2, IL6, CEBPB, NUAK2, NFKBIA, NFKB1, MALT1, BIRC3, SOD2, CITED2, AMIGO2, F3, VEGFA, TNFAIP3	160	360	13528	3.52292	0.130387	0.00324374	0.148558
	GOTERM_BP_FAT	GO:0002520~immune system development	13	6.77083	0.000101804	KLF6, CSF2, TIPARP, RELB, MALT1, IFI16, CBFB, IL11, SOD2, INHBA, JMJD6, VEGFA, RUNX1	160	276	13528	3.98243	0.14772	0.00362613	0.169948
	GOTERM_BP_FAT	GO:0051252~regulation of RNA metabolic process	40	20.8333	0.000103027	ELF1, FOSL2, E2F7, NFKBIA, NFKB1, ELK3, MYBL1, MED21, CBFB, IL11, CITED2, ZNF207, LIF, EPC1, TSC22D2, XBP1, TFB2M, BHLHE40, YAP1, NFIL3, RUNX1, FGF2, ZNF281, KLF6, IL6, CEBPB, YY1, RELB, IFI16, JUNB, SOD2, INHBA, HIF1A, ATF3, ETS1, JMJD6, ETS2, VEGFA, NAB1, NFE2L2	160	1813	13528	1.86542	0.149355	0.00358823	0.171988
	UP_SEQ_FEATURE	domain:Leucine-zipper	8	4.16667	0.000119168	FOSL2, CEBPB, ATF3, XBP1, RELB, NFE2L2, NFIL3, JUNB	192	110	19113	7.23977	0.0764125	0.0389654	0.178402
	SMART	SM00199:SCY	6	3.125	0.000137381	CXCL1, IL8, CXCL5, CCL20, CXCL3, CXCL2	113	41	9079	11.7578	0.0124247	0.00623174	0.149669
	GOTERM_BP_FAT	GO:0006355~regulation of transcription, DNA-dependent	39	20.3125	0.00014025	ELF1, FOSL2, E2F7, NFKBIA, NFKB1, ELK3, MYBL1, MED21, CBFB, IL11, CITED2, ZNF207, LIF, EPC1, TSC22D2, XBP1, TFB2M, BHLHE40, YAP1, NFIL3, RUNX1, FGF2, ZNF281, KLF6, IL6, CEBPB, YY1, RELB, IFI16, JUNB, SOD2, INHBA, HIF1A, ATF3, ETS1, ETS2, VEGFA, NAB1, NFE2L2	160	1773	13528	1.85981	0.197647	0.00477567	0.234057
	GOTERM_BP_FAT	GO:0042327~positive regulation of phosphorylation	8	4.16667	0.000143819	LIF, CSF2, VEGFC, IL6, EREG, IL6ST, FGF2, IL11	160	97	13528	6.9732	0.202132	0.00479298	0.240007
	GOTERM_BP_FAT	GO:0010740~positive regulation of protein kinase cascade	10	5.20833	0.00015693	LIF, CSF2, TMED7, IL6, TNFRSF10B, IL6ST, F3, MALT1, BIRC2, IL11	160	167	13528	5.06287	0.218391	0.00512018	0.261861
	GOTERM_BP_FAT	GO:0006955~immune response	21	10.9375	0.000170322	CXCL1, CSF2, ICAM1, IL6, CEBPB, IL8, CXCL5, CXCL3, RELB, CXCL2, MALT1, LIF, TMED7, NUDCD1, CCL20, XBP1, ETS1, VEGFA, SEMA3C, NFIL3, PTX3	160	690	13528	2.57326	0.234654	0.00544284	0.284176
	GOTERM_BP_FAT	GO:0006351~transcription, DNA-dependent	13	6.77083	0.000172704	CEBPB, NFKB1, CBFB, POLR2B, FUBP1, TROVE2, TAF13, HIF1A, EREG, ETS1, TFB2M, NFE2L2, NFIL3	160	292	13528	3.76421	0.237512	0.0054087	0.288146
	GOTERM_BP_FAT	GO:0045937~positive regulation of phosphate metabolic process	8	4.16667	0.000174025	LIF, CSF2, VEGFC, IL6, EREG, IL6ST, FGF2, IL11	160	100	13528	6.764	0.239092	0.00534338	0.290347
	GOTERM_BP_FAT	GO:0010562~positive regulation of phosphorus metabolic process	8	4.16667	0.000174025	LIF, CSF2, VEGFC, IL6, EREG, IL6ST, FGF2, IL11	160	100	13528	6.764	0.239092	0.00534338	0.290347
	GOTERM_MF_FAT	GO:0008009~chemokine activity	6	3.125	0.000174658	CXCL1, IL8, CXCL5, CCL20, CXCL3, CXCL2	150	46	12983	11.2896	0.059633	0.0122217	0.238814
	GOTERM_MF_FAT	GO:0030528~transcription regulator activity	34	17.7083	0.000185258	ELF1, FOSL2, E2F7, NFKB1, ELK3, MYBL1, MED21, ZIC1, CBFB, CITED2, ZNF207, FUBP1, EPC1, TSC22D2, XBP1, TFB2M, BHLHE40, YAP1, NFIL3, RUNX1, ZNF281, KLF6, CEBPB, YY1, RELB, IFI16, JUNB, TAF13, ATF3, HIF1A, ETS1, ETS2, NAB1, NFE2L2	150	1512	12983	1.94631	0.0631357	0.0108106	0.25329
	GOTERM_BP_FAT	GO:0032774~RNA biosynthetic process	13	6.77083	0.000195919	CEBPB, NFKB1, CBFB, POLR2B, FUBP1, TROVE2, TAF13, HIF1A, EREG, ETS1, TFB2M, NFE2L2, NFIL3	160	296	13528	3.71334	0.264807	0.00589836	0.326819
	UP_SEQ_FEATURE	DNA-binding region:Basic motif	9	4.6875	0.000219002	FOSL2, HIF1A, CEBPB, ATF3, XBP1, NFE2L2, BHLHE40, NFIL3, JUNB	192	161	19113	5.56473	0.135921	0.0475302	0.327632
	GOTERM_MF_FAT	GO:0042379~chemokine receptor binding	6	3.125	0.000236352	CXCL1, IL8, CXCL5, CCL20, CXCL3, CXCL2	150	49	12983	10.5984	0.0798383	0.0118162	0.323043
	GOTERM_BP_FAT	GO:0045449~regulation of transcription	50	26.0417	0.000294175	ELF1, FOSL2, E2F7, NFKB1, MED21, CBFB, ZNF207, CITED2, IL11, FUBP1, EPC1, TFB2M, YAP1, NFIL3, FGF2, ZNF281, IRAK2, NFKBIZ, ICAM1, YY1, RELB, IFI16, JUNB, INHBA, TAF13, HIF1A, EREG, PARP14, NAB1, VEGFA, WASL, NFE2L2, NFKBIA, MYBL1, ELK3, LIF, TSC22D2, XBP1, BHLHE40, RUNX1, KLF6, IL6, CEBPB, MALT1, SOD2, ATF3, ETS1, JMJD6, ETS2, SMURF2	160	2601	13528	1.62534	0.369929	0.00867766	0.490346
	GOTERM_BP_FAT	GO:0050920~regulation of chemotaxis	5	2.60417	0.000451463	IL6, IL8, F3, VEGFA, GREM1	160	31	13528	13.6371	0.507843	0.013043	0.751592
	SP_PIR_KEYWORDS	heparin-binding	6	3.125	0.000467012	VEGFA, HBEGF, LAMC2, ADAMTS1, FGF2, CYR61	192	65	19235	9.2476	0.11105	0.0289998	0.605753
	INTERPRO	IPR011700:Basic leucine zipper	4	2.08333	0.000529792	CEBPB, ATF3, XBP1, NFIL3	183	15	16659	24.2754	0.189726	0.0344562	0.735624
	GOTERM_CC_FAT	GO:0044421~extracellular region part	24	12.5	0.000540213	CXCL1, CSF2, FGF5, ICAM1, IL6, IL8, CXCL5, IL6ST, CXCL3, CXCL2, GREM1, IL11, LIF, INHBA, VEGFC, EREG, CCL20, F3, VEGFA, HBEGF, SEMA3C, LAMC2, ADAMTS1, FGF2	147	960	12782	2.17381	0.124472	0.0643035	0.697751
	PIR_SUPERFAMILY	PIRSF002522:CXC chemokine	4	2.08333	0.000575646	IL8, CXCL5, CXCL3, CXCL2	91	14	7396	23.2214	0.0635345	0.0635345	0.652711
	GOTERM_BP_FAT	GO:0045639~positive regulation of myeloid cell differentiation	5	2.60417	0.000576506	LIF, INHBA, HIF1A, ETS1, RUNX1	160	33	13528	12.8106	0.59561	0.0163266	0.958821
	SP_PIR_KEYWORDS	mitogen	5	2.60417	0.000590467	VEGFC, FGF5, EREG, VEGFA, FGF2	192	39	19235	12.8439	0.138294	0.0293296	0.765318
	GOTERM_BP_FAT	GO:0042330~taxis	9	4.6875	0.000602143	CXCL1, IL6, IL8, CXCL5, CCL20, CXCL3, CXCL2, FGF2, CYR61	160	160	13528	4.75594	0.611572	0.0167448	1.00126
	GOTERM_BP_FAT	GO:0006935~chemotaxis	9	4.6875	0.000602143	CXCL1, IL6, IL8, CXCL5, CCL20, CXCL3, CXCL2, FGF2, CYR61	160	160	13528	4.75594	0.611572	0.0167448	1.00126
	GOTERM_BP_FAT	GO:0001934~positive regulation of protein amino acid phosphorylation	7	3.64583	0.000623963	LIF, CSF2, VEGFC, IL6, IL6ST, FGF2, IL11	160	89	13528	6.65	0.624662	0.0170448	1.03736
	GOTERM_BP_FAT	GO:0001890~placenta development	6	3.125	0.000683096	LIF, HIF1A, CEBPB, BIRC2, JUNB, CITED2	160	60	13528	8.455	0.65796	0.018327	1.13515
	GOTERM_BP_FAT	GO:0007167~enzyme linked receptor protein signaling pathway	13	6.77083	0.000719764	FGF5, IL6ST, TIPARP, TRIO, LIF, VEGFC, EREG, VEGFA, SPTBN1, HBEGF, SMURF2, PTPN1, FGF2	160	342	13528	3.21389	0.677108	0.0189776	1.19574
	GOTERM_BP_FAT	GO:0010627~regulation of protein kinase cascade	11	5.72917	0.000722275	LIF, CSF2, TMED7, IL6, TNFRSF10B, IL6ST, F3, MALT1, TNFAIP3, BIRC2, IL11	160	249	13528	3.73514	0.678379	0.0187288	1.19989
	GOTERM_BP_FAT	GO:0006984~ER-nuclear signaling pathway	5	2.60417	0.000724347	ATP2A2, INSIG1, NFE2L2, EIF2AK2, PPP1R15A	160	35	13528	12.0786	0.679424	0.018477	1.20331
	KEGG_PATHWAY	hsa05200:Pathways in cancer	14	7.29167	0.00076189	FGF5, IL6, IL8, NFKBIA, NFKB1, BIRC3, BIRC2, VEGFC, HIF1A, ETS1, VEGFA, LAMC2, RUNX1, FGF2	75	328	5085	2.8939	0.0677186	0.0231025	0.829212
	GOTERM_MF_FAT	GO:0008134~transcription factor binding	16	8.33333	0.000815354	TP53BP2, YY1, RELB, NFKBIA, ELK3, MED21, CBFB, JUNB, CITED2, HIF1A, ATF3, ETS1, TFB2M, YAP1, RUNX1, NFIL3	150	513	12983	2.69952	0.24958	0.0352538	1.11033
	GOTERM_BP_FAT	GO:0007249~I-kappaB kinase/NF-kappaB cascade	6	3.125	0.000854651	IRAK2, TMED7, TNFRSF10B, NFKBIA, MALT1, TANK	160	63	13528	8.05238	0.738776	0.0214185	1.41832
	PIR_SUPERFAMILY	PIRSF500568:growth regulated protein, alpha/beta/gamma types	3	1.5625	0.000864834	CXCL5, CXCL3, CXCL2	91	4	7396	60.956	0.0939255	0.0481205	0.979144
	GOTERM_MF_FAT	GO:0016563~transcription activator activity	14	7.29167	0.000879129	ZNF281, KLF6, ELF1, CEBPB, YY1, MYBL1, MED21, CBFB, JUNB, CITED2, EPC1, YAP1, NFE2L2, RUNX1	150	410	12983	2.95548	0.266252	0.0338139	1.1967
	GOTERM_BP_FAT	GO:0002521~leukocyte differentiation	8	4.16667	0.000896319	CSF2, KLF6, JMJD6, RELB, MALT1, IFI16, CBFB, IL11	160	131	13528	5.16336	0.755332	0.022099	1.48699
	GOTERM_BP_FAT	GO:0006952~defense response	18	9.375	0.000913342	IRAK2, CXCL1, NFKBIZ, IL6, CEBPB, IL8, CXCL3, CXCL2, MALT1, NFKB1, TMED7, INHBA, HIF1A, CCL20, TFRC, F3, PTX3, TNIP1	160	615	13528	2.47463	0.76179	0.0221663	1.51503
	GOTERM_BP_FAT	GO:0032103~positive regulation of response to external stimulus	6	3.125	0.000918398	IL6, IL8, OSMR, IL6ST, F3, VEGFA	160	64	13528	7.92656	0.763675	0.0219486	1.52335
	SP_PIR_KEYWORDS	inflammatory response	6	3.125	0.00101502	CXCL1, TMED7, IL8, CCL20, CXCL3, CXCL2	192	77	19235	7.80641	0.225793	0.0417558	1.31225
	GOTERM_BP_FAT	GO:0051781~positive regulation of cell division	5	2.60417	0.00109714	VEGFC, FGF5, EREG, VEGFA, FGF2	160	39	13528	10.8397	0.821553	0.025775	1.81729
	GOTERM_BP_FAT	GO:0045637~regulation of myeloid cell differentiation	6	3.125	0.0013779	LIF, INHBA, HIF1A, ETS1, NFKBIA, RUNX1	160	70	13528	7.24714	0.885227	0.031794	2.27732
	GOTERM_MF_FAT	GO:0046983~protein dimerization activity	16	8.33333	0.00141475	IRAK2, CEBPB, FOSL2, PANX1, IL6ST, NFKB1, JUNB, INHBA, HIF1A, ATF3, TRIM8, XBP1, VEGFA, NFE2L2, RUNX1, NFIL3	150	542	12983	2.55508	0.392465	0.0486131	1.91928
	PIR_SUPERFAMILY	PIRSF005680:interferon-induced 56K protein	3	1.5625	0.00142997	IFIT3, IFIT2, IFIT1	91	5	7396	48.7648	0.150522	0.0529258	1.61425
	SP_PIR_KEYWORDS	Apoptosis	12	6.25	0.00153814	CKAP2, PDCD10, TNFRSF10B, NUAK2, TP53BP2, NFKB1, PMAIP1, TNFAIP3, BIRC3, BIRC2, PPP1R15A, SMNDC1	192	381	19235	3.15535	0.321527	0.0539083	1.98233
	KEGG_PATHWAY	hsa04210:Apoptosis	7	3.64583	0.00153932	IRAK2, TNFRSF10B, PPP3R1, NFKBIA, NFKB1, BIRC3, BIRC2	75	87	5085	5.45517	0.132141	0.0348112	1.66889
	GOTERM_BP_FAT	GO:0002685~regulation of leukocyte migration	4	2.08333	0.00156813	ICAM1, IL6, VEGFA, GREM1	160	20	13528	16.91	0.914897	0.0355851	2.58786
	GOTERM_BP_FAT	GO:0031349~positive regulation of defense response	6	3.125	0.00166254	IRAK2, IL6, EREG, OSMR, IL6ST, NFKBIA	160	73	13528	6.94932	0.926638	0.0371524	2.74163
	GOTERM_BP_FAT	GO:0006366~transcription from RNA polymerase II promoter	10	5.20833	0.00178998	FUBP1, TAF13, HIF1A, CEBPB, ETS1, NFKB1, NFE2L2, NFIL3, POLR2B, CBFB	160	234	13528	3.61325	0.939962	0.039386	2.94885
	GOTERM_BP_FAT	GO:0001525~angiogenesis	8	4.16667	0.00182224	VEGFC, HIF1A, IL8, EREG, VEGFA, ELK3, FGF2, CYR61	160	148	13528	4.57027	0.942933	0.0395289	3.00124
	GOTERM_BP_FAT	GO:0042060~wound healing	9	4.6875	0.0018801	KLF6, IL6, HIF1A, EREG, F3, HBEGF, ELK3, FGF2, IL11	160	191	13528	3.98403	0.947897	0.0402047	3.09514
	GOTERM_BP_FAT	GO:0048584~positive regulation of response to stimulus	10	5.20833	0.00189711	IRAK2, IL6, IL8, EREG, OSMR, IL6ST, F3, VEGFA, NFKBIA, MALT1	160	236	13528	3.58263	0.949273	0.0400169	3.12272
	GOTERM_BP_FAT	GO:0050795~regulation of behavior	5	2.60417	0.00204251	IL6, IL8, F3, VEGFA, GREM1	160	46	13528	9.19022	0.959644	0.0424512	3.35823
	SP_PIR_KEYWORDS	acetylation	42	21.875	0.00207022	PDP1, SNX9, LIMS1, ATL2, ZC3HAV1, PITPNB, UGDH, NFKB1, MYBL1, CBFB, SMNDC1, FUBP1, EPC1, TROVE2, EIF3A, NUDCD1, DDX3X, DHX15, WAC, DDX21, ACSL4, RUNX1, STAG2, PDCD10, ARPP19, IFI16, ATAD1, PTPN12, SOD2, ATP2A2, ETS1, CLIC4, IPO7, GLS, VEGFA, RAB5A, SPTBN1, TXNRD1, PTPN1, EIF2AK2, SEPT7, NEK7	192	2635	19235	1.59683	0.406807	0.0631943	2.65956
	SP_PIR_KEYWORDS	activator	14	7.29167	0.00214028	NFKBIZ, KLF6, ELF1, CEBPB, YY1, RELB, NFKB1, MYBL1, ELK3, MED21, EPC1, HIF1A, NFE2L2, NFIL3	192	520	19235	2.69722	0.417211	0.0582281	2.74843
	GOTERM_BP_FAT	GO:0050731~positive regulation of peptidyl-tyrosine phosphorylation	5	2.60417	0.00221234	LIF, CSF2, IL6, IL6ST, IL11	160	47	13528	8.99468	0.969107	0.0453045	3.63263
	GOTERM_BP_FAT	GO:0051302~regulation of cell division	5	2.60417	0.00221234	VEGFC, FGF5, EREG, VEGFA, FGF2	160	47	13528	8.99468	0.969107	0.0453045	3.63263
	SP_PIR_KEYWORDS	ubl conjugation	15	7.8125	0.00228429	ICAM1, CEBPB, SLC38A2, NFKBIA, NFKB1, PIP5K1A, ATAD1, CUL3, FUBP1, HIF1A, ATP2A2, ETS1, INSIG1, SMURF2, BHLHE40	192	588	19235	2.55567	0.438026	0.0560009	2.93083
	GOTERM_BP_FAT	GO:0042531~positive regulation of tyrosine phosphorylation of STAT protein	4	2.08333	0.00237402	LIF, CSF2, IL6, IL6ST	160	23	13528	14.7043	0.976047	0.0479146	3.89319
	UP_SEQ_FEATURE	DNA-binding region:ETS	4	2.08333	0.00240811	ELF1, ETS1, ETS2, ELK3	192	27	19113	14.7477	0.799742	0.331044	3.54798
	UP_SEQ_FEATURE	domain:WWE	3	1.5625	0.00267367	ZC3HAV1, PARP14, TIPARP	192	8	19113	37.3301	0.832324	0.300329	3.93196
	GOTERM_BP_FAT	GO:0001892~embryonic placenta development	4	2.08333	0.00268995	HIF1A, CEBPB, JUNB, CITED2	160	24	13528	14.0917	0.985432	0.05344	4.4004
	GOTERM_CC_FAT	GO:0031974~membrane-enclosed lumen	35	18.2292	0.00301912	PDP1, FOSL2, E2F7, NFKB1, ELK3, MYBL1, MED21, FCF1, POLR2B, SMNDC1, ZNF207, FUBP1, FAR1, EPC1, TRIM8, DDX3X, TFB2M, DDX21, WAC, YAP1, CEBPB, YY1, IFI16, JUNB, SOD2, VEGFC, RPS6KA3, TAF13, ATF3, HIF1A, GLS, GOLPH3, VEGFA, SPTBN1, WASL	147	1856	12782	1.63973	0.524708	0.219595	3.84233
	BIOCARTA	h_eponfkbPathway:Erythropoietin mediated neuroprotection through NF-kB	4	2.08333	0.00303658	HIF1A, NFKBIA, NFKB1, SOD2	42	11	1437	12.4416	0.241755	0.241755	3.26113
	GOTERM_BP_FAT	GO:0046427~positive regulation of JAK-STAT cascade	4	2.08333	0.00339662	LIF, CSF2, IL6, IL6ST	160	26	13528	13.0077	0.995213	0.0661919	5.52586
	GOTERM_BP_FAT	GO:0045766~positive regulation of angiogenesis	4	2.08333	0.00339662	HIF1A, F3, RUNX1, FGF2	160	26	13528	13.0077	0.995213	0.0661919	5.52586
	INTERPRO	IPR000418:Ets	4	2.08333	0.00380292	ELF1, ETS1, ETS2, ELK3	183	29	16659	12.5562	0.779672	0.194338	5.17018
	GOTERM_CC_FAT	GO:0043233~organelle lumen	34	17.7083	0.00414058	PDP1, FOSL2, E2F7, NFKB1, ELK3, MYBL1, MED21, FCF1, POLR2B, SMNDC1, ZNF207, FUBP1, FAR1, EPC1, TRIM8, DDX3X, TFB2M, DDX21, WAC, YAP1, CEBPB, YY1, IFI16, JUNB, SOD2, VEGFC, RPS6KA3, TAF13, ATF3, HIF1A, GLS, VEGFA, SPTBN1, WASL	147	1820	12782	1.62439	0.639657	0.225219	5.23452
	GOTERM_BP_FAT	GO:0001819~positive regulation of cytokine production	6	3.125	0.00414862	IL6, HIF1A, PANX1, EREG, IL6ST, MALT1	160	90	13528	5.63667	0.998536	0.0792979	6.70981
	GOTERM_BP_FAT	GO:0050921~positive regulation of chemotaxis	4	2.08333	0.00465232	IL6, IL8, F3, VEGFA	160	29	13528	11.6621	0.999339	0.0874522	7.49502
	GOTERM_BP_FAT	GO:0043536~positive regulation of blood vessel endothelial cell migration	3	1.5625	0.00468135	VEGFC, VEGFA, FGF2	160	9	13528	28.1833	0.999368	0.086937	7.54009
	GOTERM_BP_FAT	GO:0010574~regulation of vascular endothelial growth factor production	3	1.5625	0.00468135	IL6, HIF1A, IL6ST	160	9	13528	28.1833	0.999368	0.086937	7.54009
	GOTERM_BP_FAT	GO:0010033~response to organic substance	18	9.375	0.00481947	IRAK2, IL6, CYP1B1, PANX1, OSMR, IL6ST, NFKBIA, MALT1, PMAIP1, BIRC2, LATS2, JUNB, TFRC, PTPN1, NFE2L2, EIF2AK2, PPP1R15A, CYR61	160	721	13528	2.11082	0.999492	0.0883493	7.75422
	UP_SEQ_FEATURE	domain:Death	4	2.08333	0.00508231	IRAK2, TNFRSF10B, NFKB1, MALT1	192	35	19113	11.3768	0.966578	0.432449	7.35017
	GOTERM_BP_FAT	GO:0007626~locomotory behavior	10	5.20833	0.00510396	CXCL1, IL6, IL8, CXCL5, CCL20, CXCL3, CXCL2, FGF2, SOD2, CYR61	160	274	13528	3.08577	0.999676	0.0922551	8.19379
	SMART	SM00413:ETS	4	2.08333	0.00528742	ELF1, ETS1, ETS2, ELK3	113	29	9079	11.0821	0.382719	0.148547	5.61575
	KEGG_PATHWAY	hsa04062:Chemokine signaling pathway	9	4.6875	0.00543181	CXCL1, IL8, CXCL5, CCL20, CXCL3, CXCL2, NFKBIA, NFKB1, WASL	75	187	5085	3.2631	0.394129	0.0953596	5.77676
	UP_SEQ_FEATURE	short sequence motif:Nuclear localization signal	10	5.20833	0.0055045	NFKBIZ, HIF1A, NUB1, ZC3HAV1, RELB, NFKB1, IFI16, TNIP1, AKIRIN1, SMNDC1	192	325	19113	3.06298	0.974818	0.409006	7.93749
	GOTERM_BP_FAT	GO:0048661~positive regulation of smooth muscle cell proliferation	4	2.08333	0.0056259	IL6, EREG, VEGFA, HBEGF	160	31	13528	10.9097	0.999858	0.100078	8.99516
	GOTERM_BP_FAT	GO:0042509~regulation of tyrosine phosphorylation of STAT protein	4	2.08333	0.0056259	LIF, CSF2, IL6, IL6ST	160	31	13528	10.9097	0.999858	0.100078	8.99516
	SP_PIR_KEYWORDS	chemotaxis	5	2.60417	0.00573026	IL8, CCL20, CXCL3, CXCL2, CYR61	192	72	19235	6.9571	0.765002	0.123355	7.20239
	GOTERM_BP_FAT	GO:0033138~positive regulation of peptidyl-serine phosphorylation	3	1.5625	0.0058067	LIF, IL6, IL11	160	10	13528	25.365	0.999893	0.101983	9.27121
	SP_PIR_KEYWORDS	macrophage	3	1.5625	0.00606353	SOAT1, CSF2, IL6	192	12	19235	25.0456	0.78404	0.119902	7.60616
	INTERPRO	IPR011029:DEATH-like	5	2.60417	0.00618551	IRAK2, TNFRSF10B, NFKB1, BIRC3, BIRC2	183	67	16659	6.79349	0.914844	0.265018	8.28177
	GOTERM_BP_FAT	GO:0045765~regulation of angiogenesis	5	2.60417	0.00639238	IL6, HIF1A, F3, RUNX1, FGF2	160	63	13528	6.71032	0.999958	0.110479	10.1601
	GOTERM_MF_FAT	GO:0003714~transcription corepressor activity	7	3.64583	0.00650903	ATF3, YY1, RELB, ELK3, NFIL3, JUNB, CITED2	150	145	12983	4.17844	0.899608	0.18858	8.55105
	GOTERM_MF_FAT	GO:0008201~heparin binding	6	3.125	0.00662266	VEGFA, HBEGF, LAMC2, ADAMTS1, FGF2, CYR61	150	103	12983	5.04194	0.903569	0.177092	8.69412
	GOTERM_MF_FAT	GO:0042802~identical protein binding	16	8.33333	0.00673855	IRAK2, CEBPB, ATL2, IL6ST, E2F7, NFKBIA, NFKB1, CLDN12, INHBA, ATF3, TRIM8, JMJD6, VEGFA, CLDN1, SMURF2, RUNX1	150	640	12983	2.16383	0.907449	0.167296	8.83982
	GOTERM_BP_FAT	GO:0001775~cell activation	10	5.20833	0.0068558	ICAM1, CSF2, KLF6, IL6, IL8, JMJD6, RELB, MALT1, CBFB, IL11	160	287	13528	2.94599	0.99998	0.116749	10.8575
	KEGG_PATHWAY	hsa04630:Jak-STAT signaling pathway	8	4.16667	0.00693823	LIF, CSF2, SPRY2, IL6, OSMR, IL6ST, IFNGR2, IL11	75	155	5085	3.49935	0.472993	0.101256	7.32423
	GOTERM_BP_FAT	GO:0045648~positive regulation of erythrocyte differentiation	3	1.5625	0.00704257	INHBA, HIF1A, ETS1	160	11	13528	23.0591	0.999985	0.118465	11.1372
	GOTERM_BP_FAT	GO:0042517~positive regulation of tyrosine phosphorylation of Stat3 protein	3	1.5625	0.00704257	LIF, IL6, IL6ST	160	11	13528	23.0591	0.999985	0.118465	11.1372
	INTERPRO	IPR004170:WWE domain	3	1.5625	0.00729028	ZC3HAV1, PARP14, TIPARP	183	12	16659	22.7582	0.945243	0.275853	9.69216
	GOTERM_BP_FAT	GO:0048520~positive regulation of behavior	4	2.08333	0.00729983	IL6, IL8, F3, VEGFA	160	34	13528	9.94706	0.99999	0.121241	11.5211
	GOTERM_BP_FAT	GO:0030098~lymphocyte differentiation	6	3.125	0.00731995	KLF6, JMJD6, RELB, MALT1, CBFB, IL11	160	103	13528	4.92524	0.99999	0.120289	11.551
	SP_PIR_KEYWORDS	Transcription	33	17.1875	0.00753683	ELF1, E2F7, NFKB1, ELK3, MYBL1, MED21, POLR2B, CBFB, CITED2, FUBP1, EPC1, XBP1, TFB2M, BHLHE40, NFIL3, RUNX1, ZNF281, NFKBIZ, KLF6, CEBPB, YY1, RELB, IFI16, JUNB, TAF13, ATF3, HIF1A, ETS1, JMJD6, PARP14, NAB1, WASL, NFE2L2	192	2071	19235	1.59634	0.851397	0.136405	9.37179
	BIOCARTA	h_stemPathway:Regulation of hematopoiesis by cytokines	4	2.08333	0.00773247	CSF2, IL6, IL8, IL11	42	15	1437	9.12381	0.506578	0.29756	8.11445
	GOTERM_BP_FAT	GO:0045321~leukocyte activation	9	4.6875	0.00783841	ICAM1, CSF2, KLF6, IL8, JMJD6, RELB, MALT1, CBFB, IL11	160	242	13528	3.14442	0.999996	0.126954	12.3197
	GOTERM_BP_FAT	GO:0050730~regulation of peptidyl-tyrosine phosphorylation	5	2.60417	0.00835447	LIF, CSF2, IL6, IL6ST, IL11	160	68	13528	6.21691	0.999998	0.133393	13.0785
	GOTERM_BP_FAT	GO:0002675~positive regulation of acute inflammatory response	3	1.5625	0.00838623	IL6, OSMR, IL6ST	160	12	13528	21.1375	0.999998	0.132527	13.125
	GOTERM_BP_FAT	GO:0046425~regulation of JAK-STAT cascade	4	2.08333	0.00856253	LIF, CSF2, IL6, IL6ST	160	36	13528	9.39444	0.999999	0.13379	13.3827
	GOTERM_MF_FAT	GO:0030247~polysaccharide binding	7	3.64583	0.00864718	VEGFA, HBEGF, LAMC2, ADAMTS1, PTX3, FGF2, CYR61	150	154	12983	3.93424	0.952974	0.196164	11.2086
	GOTERM_MF_FAT	GO:0001871~pattern binding	7	3.64583	0.00864718	VEGFA, HBEGF, LAMC2, ADAMTS1, PTX3, FGF2, CYR61	150	154	12983	3.93424	0.952974	0.196164	11.2086
	GOTERM_BP_FAT	GO:0042325~regulation of phosphorylation	13	6.77083	0.00895453	CSF2, IL6, IL6ST, MALT1, LATS2, IL11, LIF, VEGFC, SPRY2, INHBA, TNFRSF10B, EREG, FGF2	160	466	13528	2.35869	0.999999	0.138131	13.9531
	GOTERM_MF_FAT	GO:0003712~transcription cofactor activity	11	5.72917	0.00907803	ATF3, YY1, RELB, TFB2M, ELK3, YAP1, MED21, NFIL3, JUNB, CBFB, CITED2	150	363	12983	2.62283	0.959646	0.192655	11.7354
	GOTERM_BP_FAT	GO:0019221~cytokine-mediated signaling pathway	5	2.60417	0.00923828	IRAK2, KLF6, IL6, EREG, IL6ST	160	70	13528	6.03929	1	0.140828	14.3637
	SP_PIR_KEYWORDS	pharmaceutical	4	2.08333	0.0094678	LIF, CSF2, CXCL2, IL11	192	44	19235	9.10748	0.909033	0.157374	11.6388
	BBID	12.IL-6_type_cytok-signal-transduct	4	2.08333	0.00974896	LIF, IL6, IL6ST, IL11	12	16	358	7.45833	0.330798	0.330798	8.62122
	SP_PIR_KEYWORDS	transcription regulation	32	16.6667	0.00977179	ELF1, E2F7, NFKB1, ELK3, MYBL1, MED21, CITED2, FUBP1, EPC1, XBP1, TFB2M, BHLHE40, NFIL3, RUNX1, ZNF281, NFKBIZ, KLF6, CEBPB, YY1, RELB, IFI16, JUNB, TAF13, ATF3, HIF1A, ETS1, JMJD6, PARP14, NAB1, WASL, NFE2L2, TNFAIP3	192	2026	19235	1.58235	0.915803	0.152084	11.9908
	GOTERM_CC_FAT	GO:0070013~intracellular organelle lumen	32	16.6667	0.00979645	PDP1, FOSL2, E2F7, NFKB1, ELK3, MYBL1, MED21, FCF1, POLR2B, SMNDC1, ZNF207, FUBP1, FAR1, EPC1, DDX3X, TRIM8, TFB2M, DDX21, WAC, YAP1, CEBPB, YY1, IFI16, JUNB, SOD2, RPS6KA3, TAF13, ATF3, HIF1A, GLS, SPTBN1, WASL	147	1779	12782	1.56407	0.911239	0.38391	11.9767
	GOTERM_BP_FAT	GO:0046697~decidualization	3	1.5625	0.00983502	LIF, JUNB, CITED2	160	13	13528	19.5115	1	0.147833	15.2214
	GOTERM_BP_FAT	GO:0010595~positive regulation of endothelial cell migration	3	1.5625	0.00983502	VEGFC, VEGFA, FGF2	160	13	13528	19.5115	1	0.147833	15.2214

## Sheet: 8h_Up
	total number of genes up-regulated (>=2fold, p-value <= 0.01) at 8 h.p.i.: 162
	Category	Term	Count	%	PValue	Genes	List Total	Pop Hits	Pop Total	Fold Enrichment	Bonferroni	Benjamini	FDR
	GOTERM_BP_FAT	GO:0009615~response to virus	9	5.76923	4.51792e-06	IRF9, PLSCR1, IL6, ISG15, ZC3HAV1, SAMHD1, IFI44, FOSL1, IFI35	118	109	13528	9.46602	0.00565396	0.00565396	0.00734446
	GOTERM_MF_FAT	GO:0016763~transferase activity, transferring pentosyl groups	6	3.84615	2.37204e-05	PARP12, PARP9, ZC3HAV1, PARP14, UPP1, NAPRT1	99	46	12983	17.1054	0.0054645	0.0054645	0.0304274
	GOTERM_CC_FAT	GO:0005739~mitochondrion	23	14.7436	2.67713e-05	ATP5D, SIVA1, MRPL52, NDUFB11, NDUFB7, OAS1, HSPA1A, TIMM13, BAD, SFXN5, SOD2, MRPL23, FIS1, CYBA, BBC3, MRPL27, C12ORF10, NDUFS8, MRPL54, MRPL55, ATP5I, IFI6, MPST	101	1087	12782	2.67779	0.00512698	0.00512698	0.0333256
	SP_PIR_KEYWORDS	mitochondrion	20	12.8205	3.81064e-05	ATP5D, PSMB10, MRPL52, NDUFB11, NDUFB7, OAS1, TIMM13, BAD, SFXN5, SOD2, MRPL23, FIS1, BBC3, MRPL27, C12ORF10, NDUFS8, MRPL54, MRPL55, ATP5I, MPST	155	832	19235	2.9831	0.00895297	0.00895297	0.0490438
	GOTERM_BP_FAT	GO:0052547~regulation of peptidase activity	7	4.48718	9.84935e-05	SIVA1, HERPUD1, BBC3, PML, CST3, BAD, IFI6	118	86	13528	9.33149	0.11628	0.0599364	0.159999
	SP_PIR_KEYWORDS	ribosomal protein	9	5.76923	0.000138945	MRPL23, MRPL52, RPS19, RPL13, MRPL27, MRPL54, MRPL55, RPLP2, RPS21	155	188	19235	5.9408	0.0322614	0.016263	0.178718
	GOTERM_CC_FAT	GO:0044429~mitochondrial part	15	9.61538	0.000210142	ATP5D, MRPL52, NDUFB11, NDUFB7, BAD, TIMM13, SFXN5, SOD2, FIS1, MRPL23, BBC3, MRPL27, NDUFS8, MRPL55, ATP5I	101	595	12782	3.19045	0.0395482	0.0199736	0.261315
	GOTERM_BP_FAT	GO:0043066~negative regulation of apoptosis	12	7.69231	0.000245967	IER3, HRAS, IL6, CEBPB, SOCS3, HMOX1, SPHK1, PIM3, HSPA1A, IFI6, GSTP1, SOD2	118	354	13528	3.88624	0.265619	0.0977908	0.399115
	GOTERM_MF_FAT	GO:0003735~structural constituent of ribosome	8	5.12821	0.000276118	MRPL23, MRPL52, RPS19, RPL13, MRPL27, MRPL55, RPLP2, RPS21	99	168	12983	6.24483	0.0617998	0.0313927	0.353661
	GOTERM_BP_FAT	GO:0043069~negative regulation of programmed cell death	12	7.69231	0.000277423	IER3, HRAS, IL6, CEBPB, SOCS3, HMOX1, SPHK1, PIM3, HSPA1A, IFI6, GSTP1, SOD2	118	359	13528	3.83211	0.294052	0.083372	0.450049
	GOTERM_CC_FAT	GO:0005840~ribosome	9	5.76923	0.000277873	MRPL23, MRPL52, RPS19, RPL13, MRPL27, MRPL54, MRPL55, RPLP2, RPS21	101	215	12782	5.29763	0.0519605	0.0176291	0.345407
	GOTERM_BP_FAT	GO:0060548~negative regulation of cell death	12	7.69231	0.000284106	IER3, HRAS, IL6, CEBPB, SOCS3, HMOX1, SPHK1, PIM3, HSPA1A, IFI6, GSTP1, SOD2	118	360	13528	3.82147	0.29995	0.0688368	0.460866
	INTERPRO	IPR012317:Poly(ADP-ribose) polymerase, catalytic region	4	2.5641	0.000318626	PARP12, PARP9, ZC3HAV1, PARP14	135	17	16659	29.0353	0.0874024	0.0874024	0.422078
	UP_SEQ_FEATURE	domain:PARP catalytic	4	2.5641	0.000321064	PARP12, PARP9, ZC3HAV1, PARP14	155	17	19113	29.014	0.124765	0.124765	0.44928
	GOTERM_CC_FAT	GO:0005762~mitochondrial large ribosomal subunit	4	2.5641	0.000348136	MRPL23, MRPL52, MRPL27, MRPL55	101	18	12782	28.1232	0.064668	0.0165745	0.432571
	GOTERM_CC_FAT	GO:0000315~organellar large ribosomal subunit	4	2.5641	0.000348136	MRPL23, MRPL52, MRPL27, MRPL55	101	18	12782	28.1232	0.064668	0.0165745	0.432571
	INTERPRO	IPR006117:2-5-oligoadenylate synthetase, conserved site	3	1.92308	0.000381273	OASL, OAS3, OAS1	135	4	16659	92.55	0.10367	0.0532528	0.504871
	INTERPRO	IPR018952:2'-5'-oligoadenylate synthetase 1, domain 2/C-terminal	3	1.92308	0.000381273	OASL, OAS3, OAS1	135	4	16659	92.55	0.10367	0.0532528	0.504871
	GOTERM_BP_FAT	GO:0006916~anti-apoptosis	9	5.76923	0.000416384	IER3, CEBPB, SOCS3, HMOX1, SPHK1, HSPA1A, IFI6, GSTP1, SOD2	118	206	13528	5.00872	0.407065	0.0834254	0.674763
	SP_PIR_KEYWORDS	ribonucleoprotein	10	6.41026	0.000423529	MRPL23, MRPL52, RPS19, RPL13, MRPL27, MRPL54, MRPL55, RPLP2, LSM10, RPS21	155	279	19235	4.44791	0.0951391	0.0327755	0.543845
	GOTERM_CC_FAT	GO:0033279~ribosomal subunit	7	4.48718	0.000495561	MRPL23, MRPL52, RPS19, MRPL27, MRPL55, RPLP2, RPS21	101	128	12782	6.92095	0.0907828	0.0188542	0.615233
	GOTERM_BP_FAT	GO:0042981~regulation of apoptosis	18	11.5385	0.000534695	SIVA1, IER3, HRAS, HERPUD1, IL6, CEBPB, SOCS3, SPHK1, PML, HSPA1A, PIM3, BAD, SOD2, BBC3, HMOX1, FOSL1, IFI6, GSTP1	118	804	13528	2.56666	0.488916	0.091435	0.865708
	GOTERM_BP_FAT	GO:0043067~regulation of programmed cell death	18	11.5385	0.000598142	SIVA1, IER3, HRAS, HERPUD1, IL6, CEBPB, SOCS3, SPHK1, PML, HSPA1A, PIM3, BAD, SOD2, BBC3, HMOX1, FOSL1, IFI6, GSTP1	118	812	13528	2.54137	0.528055	0.0895913	0.967965
	GOTERM_BP_FAT	GO:0043281~regulation of caspase activity	6	3.84615	0.00060114	SIVA1, HERPUD1, BBC3, PML, BAD, IFI6	118	79	13528	8.70714	0.529828	0.0804316	0.972794
	GOTERM_BP_FAT	GO:0010941~regulation of cell death	18	11.5385	0.000623557	SIVA1, IER3, HRAS, HERPUD1, IL6, CEBPB, SOCS3, SPHK1, PML, HSPA1A, PIM3, BAD, SOD2, BBC3, HMOX1, FOSL1, IFI6, GSTP1	118	815	13528	2.53202	0.542879	0.0752952	1.0089
	INTERPRO	IPR006116:2-5-oligoadenylate synthetase, ubiquitin-like region	3	1.92308	0.000632102	OASL, OAS3, OAS1	135	5	16659	74.04	0.165957	0.0586971	0.835725
	GOTERM_BP_FAT	GO:0052548~regulation of endopeptidase activity	6	3.84615	0.000712978	SIVA1, HERPUD1, BBC3, PML, BAD, IFI6	118	82	13528	8.38859	0.591436	0.0781505	1.15279
	GOTERM_CC_FAT	GO:0031090~organelle membrane	20	12.8205	0.000750678	ATP5D, NDUFB11, HERPUD1, NDUFB7, CYP51A1, PML, BSCL2, RP9, TIMM13, BAD, SFXN5, SOD2, APOL2, FIS1, BBC3, NDUFS8, DPM2, DPM3, ATP5I, COPE	101	1096	12782	2.30939	0.134272	0.0237443	0.930599
	SP_PIR_KEYWORDS	acetylation	37	23.7179	0.000778332	HIST2H2AA3, HRAS, MVD, ZC3HAV1, RPL13, OAS3, RPLP2, HSPA1A, TIMM13, GET4, FIS1, PSMB6, C12ORF10, HMOX1, NENF, RPS21, EXOSC4, SAMHD1, BAD, WDR70, MT1X, SOD2, PSMG3, APOL2, FAM134C, RPS19, C16ORF13, PSME2, MT2A, OGFR, MAPRE2, EEF1D, PTMS, NCOR1, UBE2S, GSTP1, SUPT6H	155	2635	19235	1.74254	0.167863	0.0449002	0.997339
	GOTERM_MF_FAT	GO:0003950~NAD+ ADP-ribosyltransferase activity	4	2.5641	0.000850262	PARP12, PARP9, ZC3HAV1, PARP14	99	25	12983	20.9826	0.178394	0.0633991	1.08536
	GOTERM_BP_FAT	GO:0006955~immune response	16	10.2564	0.000878881	PSMB10, IL6, CEBPB, IFITM3, RELB, OAS3, SAMHD1, IFI44L, OAS1, NFKB2, IFI35, CYBA, OASL, CCL20, PTMS, IFI6	118	690	13528	2.65841	0.668285	0.0878553	1.41924
	GOTERM_CC_FAT	GO:0031966~mitochondrial membrane	11	7.05128	0.00101189	ATP5D, FIS1, NDUFB11, NDUFB7, BBC3, NDUFS8, TIMM13, BAD, ATP5I, SFXN5, SOD2	101	394	12782	3.53325	0.176656	0.0273868	1.25255
	GOTERM_CC_FAT	GO:0005740~mitochondrial envelope	11	7.05128	0.00160488	ATP5D, FIS1, NDUFB11, NDUFB7, BBC3, NDUFS8, TIMM13, BAD, ATP5I, SFXN5, SOD2	101	419	12782	3.32243	0.265367	0.0378146	1.97985
	GOTERM_CC_FAT	GO:0015934~large ribosomal subunit	5	3.20513	0.00185354	MRPL23, MRPL52, MRPL27, MRPL55, RPLP2	101	67	12782	9.44436	0.299674	0.0388058	2.28335
	GOTERM_BP_FAT	GO:0045765~regulation of angiogenesis	5	3.20513	0.00213696	IL6, ADORA2B, HMOX1, SPHK1, PML	118	63	13528	9.09874	0.931762	0.186589	3.41795
	GOTERM_BP_FAT	GO:0006412~translation	10	6.41026	0.00229923	MRPL23, MRPL52, RPS19, RPL13, MRPL27, MRPL55, RPLP2, EEF1D, RPS21, TNIP1	118	331	13528	3.46357	0.94436	0.186449	3.67297
	GOTERM_BP_FAT	GO:0030168~platelet activation	4	2.5641	0.00260474	PLSCR1, IL6, SAA1, IL11	118	32	13528	14.3305	0.962116	0.196047	4.15138
	GOTERM_BP_FAT	GO:0006935~chemotaxis	7	4.48718	0.00264874	HRAS, IL6, CCL20, SAA1, FOSL1, CYR61, PLAUR	118	160	13528	5.01568	0.964156	0.187822	4.22009
	GOTERM_BP_FAT	GO:0042330~taxis	7	4.48718	0.00264874	HRAS, IL6, CCL20, SAA1, FOSL1, CYR61, PLAUR	118	160	13528	5.01568	0.964156	0.187822	4.22009
	GOTERM_CC_FAT	GO:0044455~mitochondrial membrane part	6	3.84615	0.00296418	ATP5D, FIS1, NDUFB7, NDUFS8, TIMM13, ATP5I	101	125	12782	6.07461	0.434456	0.0554029	3.62846
	INTERPRO	IPR004170:WWE domain	3	1.92308	0.00402058	PARP12, ZC3HAV1, PARP14	135	12	16659	30.85	0.68533	0.251031	5.20671
	GOTERM_BP_FAT	GO:0032270~positive regulation of cellular protein metabolic process	8	5.12821	0.00410382	PSMB10, IL6, PSMB6, AURKAIP1, PSME2, CSF1, PML, IL11	118	233	13528	3.93628	0.994263	0.26183	6.46667
	GOTERM_BP_FAT	GO:0006953~acute-phase response	4	2.5641	0.00493489	APOL2, IL6, CEBPB, SAA1	118	40	13528	11.4644	0.997988	0.291725	7.72752
	GOTERM_BP_FAT	GO:0051247~positive regulation of protein metabolic process	8	5.12821	0.00515301	PSMB10, IL6, PSMB6, AURKAIP1, PSME2, CSF1, PML, IL11	118	243	13528	3.77429	0.998472	0.289119	8.05578
	GOTERM_BP_FAT	GO:0060341~regulation of cellular localization	8	5.12821	0.00574778	IL6, ADORA2B, SAA1, HMOX1, FST, SCG5, TACC3, IL11	118	248	13528	3.6982	0.999279	0.303518	8.94534
	GOTERM_CC_FAT	GO:0000313~organellar ribosome	4	2.5641	0.00622792	MRPL23, MRPL52, MRPL27, MRPL55	101	48	12782	10.5462	0.698655	0.10331	7.4833
	GOTERM_CC_FAT	GO:0005761~mitochondrial ribosome	4	2.5641	0.00622792	MRPL23, MRPL52, MRPL27, MRPL55	101	48	12782	10.5462	0.698655	0.10331	7.4833
	GOTERM_BP_FAT	GO:0007005~mitochondrion organization	6	3.84615	0.00691549	FIS1, BBC3, NDUFS8, TIMM13, IFI6, SOD2	118	138	13528	4.98452	0.999835	0.339474	10.6684
	GOTERM_CC_FAT	GO:0030529~ribonucleoprotein complex	11	7.05128	0.0069529	MRPL23, MRPL52, RPS19, RPL13, MRPL27, MRPL54, MRPL55, RPLP2, LSM10, HSPA1A, RPS21	101	515	12782	2.7031	0.738054	0.105629	8.32009
	GOTERM_BP_FAT	GO:0032642~regulation of chemokine production	3	1.92308	0.00723492	IL6, ADORA2B, HMOX1	118	15	13528	22.9288	0.99989	0.339144	11.1343
	GOTERM_BP_FAT	GO:0048534~hemopoietic or lymphoid organ development	8	5.12821	0.00738436	RPS19, CSF1, RELB, PML, NFKB2, TACC3, SOD2, IL11	118	260	13528	3.52751	0.999909	0.332639	11.3515
	GOTERM_BP_FAT	GO:0051046~regulation of secretion	7	4.48718	0.00817818	IL6, ADORA2B, SAA1, HMOX1, FST, SCG5, IL11	118	202	13528	3.97281	0.999967	0.349106	12.4971
	GOTERM_BP_FAT	GO:0044092~negative regulation of molecular function	9	5.76923	0.0084402	SIVA1, PSMB10, NOSIP, HERPUD1, PSMB6, PSME2, HMOX1, CST3, IFI6	118	334	13528	3.08921	0.999976	0.346555	12.8721
	GOTERM_BP_FAT	GO:0030099~myeloid cell differentiation	5	3.20513	0.00859574	RPS19, CSF1, RELB, PML, IL11	118	93	13528	6.16366	0.99998	0.340784	13.094
	GOTERM_CC_FAT	GO:0031967~organelle envelope	12	7.69231	0.0090155	ATP5D, FIS1, NDUFB11, NDUFB7, BBC3, NDUFS8, PML, TIMM13, BAD, ATP5I, SFXN5, SOD2	101	620	12782	2.44944	0.824274	0.125196	10.6629
	GOTERM_CC_FAT	GO:0031975~envelope	12	7.69231	0.00922375	ATP5D, FIS1, NDUFB11, NDUFB7, BBC3, NDUFS8, PML, TIMM13, BAD, ATP5I, SFXN5, SOD2	101	622	12782	2.44157	0.831223	0.11934	10.8963
	GOTERM_BP_FAT	GO:0007626~locomotory behavior	8	5.12821	0.00970448	HRAS, IL6, CCL20, SAA1, FOSL1, SOD2, CYR61, PLAUR	118	274	13528	3.34727	0.999995	0.364461	14.6607

## Sheet: 12h_Up
	total number of genes up-regulated (>=2fold, p-value <= 0.01) at 12 h.p.i.: 74
	Category	Term	Count	%	PValue	Genes	List Total	Pop Hits	Pop Total	Fold Enrichment	Bonferroni	Benjamini	FDR
	GOTERM_BP_FAT	GO:0009615~response to virus	9	12.6761	1.04813e-08	IRF9, IFIH1, IL6, ISG15, ZC3HAV1, SAMHD1, IFI44, IFI16, IFI35	55	109	13528	20.3089	8.92999e-06	8.92999e-06	1.62219e-05
	UP_SEQ_FEATURE	domain:HSR	3	4.22535	0.000131286	SP100, SP110, SP140	71	5	19113	161.518	0.0312738	0.0312738	0.169548
	INTERPRO	IPR004865:Sp100	3	4.22535	0.000148776	SP100, SP110, SP140	66	5	16659	151.445	0.0223618	0.0223618	0.177925
	GOTERM_BP_FAT	GO:0006955~immune response	11	15.493	0.000347534	IFIH1, OASL, IL6, SP100, IFITM3, SAMHD1, IFI44L, OAS1, IL7R, IFI6, IFI35	55	690	13528	3.92116	0.256325	0.137634	0.536528
	UP_SEQ_FEATURE	domain:SAND	3	4.22535	0.000364994	SP100, SP110, SP140	71	8	19113	100.949	0.0845547	0.0432109	0.47071
	SMART	SM00258:SAND	3	4.22535	0.000375833	SP100, SP110, SP140	35	8	9079	97.275	0.0130704	0.0130704	0.332407
	INTERPRO	IPR000770:SAND	3	4.22535	0.000413433	SP100, SP110, SP140	66	8	16659	94.6534	0.0609202	0.0309387	0.493718
	INTERPRO	IPR010919:SAND-like	3	4.22535	0.000805985	SP100, SP110, SP140	66	11	16659	68.8388	0.115346	0.0400298	0.960432
	GOTERM_BP_FAT	GO:0051046~regulation of secretion	6	8.4507	0.00123385	VEGFC, IL6, HMOX1, PINK1, SCG5, IL11	55	202	13528	7.30585	0.650724	0.295757	1.89268
	SP_PIR_KEYWORDS	Antiviral defense	4	5.6338	0.00149691	IRF9, IFIH1, ISG15, ZC3HAV1	71	62	19235	17.4784	0.215478	0.215478	1.79636
	UP_SEQ_FEATURE	propeptide:Removed in mature form	6	8.4507	0.00151939	HRAS, LY6E, ISG15, DNAJC25, GNG11, PLAUR	71	229	19113	7.0532	0.307863	0.115433	1.94603
	UP_SEQ_FEATURE	domain:PARP catalytic	3	4.22535	0.00173543	PARP9, ZC3HAV1, PARP14	71	17	19113	47.5054	0.343176	0.0997519	2.21989
	INTERPRO	IPR012317:Poly(ADP-ribose) polymerase, catalytic region	3	4.22535	0.00196311	PARP9, ZC3HAV1, PARP14	66	17	16659	44.5428	0.258208	0.0719518	2.32452
	GOTERM_BP_FAT	GO:0060341~regulation of cellular localization	6	8.4507	0.00302562	VEGFC, IL6, HMOX1, PINK1, SCG5, IL11	55	248	13528	5.95073	0.924358	0.475566	4.58158
	GOTERM_MF_FAT	GO:0003950~NAD+ ADP-ribosyltransferase activity	3	4.22535	0.00380347	PARP9, ZC3HAV1, PARP14	49	25	12983	31.7951	0.450246	0.450246	4.48293
	GOTERM_BP_FAT	GO:0042981~regulation of apoptosis	10	14.0845	0.0042138	KCNMA1, HRAS, IFIH1, IL6, HMOX1, SPHK1, HSPA1A, BAD, IFI16, HSPA1B, IFI6	55	804	13528	3.05925	0.972614	0.513028	6.32649
	GOTERM_BP_FAT	GO:0043067~regulation of programmed cell death	10	14.0845	0.00449683	KCNMA1, HRAS, IFIH1, IL6, HMOX1, SPHK1, HSPA1A, BAD, IFI16, HSPA1B, IFI6	55	812	13528	3.02911	0.978505	0.472702	6.73772
	GOTERM_BP_FAT	GO:0010941~regulation of cell death	10	14.0845	0.00460675	KCNMA1, HRAS, IFIH1, IL6, HMOX1, SPHK1, HSPA1A, BAD, IFI16, HSPA1B, IFI6	55	815	13528	3.01796	0.980435	0.429934	6.89697
	KEGG_PATHWAY	hsa04630:Jak-STAT signaling pathway	5	7.04225	0.00637316	IRF9, IL6, IL7R, IL11, IL13RA2	26	155	5085	6.30893	0.356707	0.356707	6.38438
	UP_SEQ_FEATURE	short sequence motif:Nuclear localization signal	6	8.4507	0.00677136	NOSIP, SP100, ZC3HAV1, IFI16, SP110, SP140	71	325	19113	4.96979	0.806841	0.280248	8.40686
	GOTERM_BP_FAT	GO:0051270~regulation of cell motion	5	7.04225	0.00728425	VEGFC, IL6, SP100, HMOX1, SPHK1	55	193	13528	6.37211	0.998028	0.540957	10.6984
	UP_SEQ_FEATURE	domain:Ubiquitin-like 1	2	2.8169	0.00731163	OASL, ISG15	71	2	19113	269.197	0.830672	0.256202	9.04872
	UP_SEQ_FEATURE	domain:Ubiquitin-like 2	2	2.8169	0.00731163	OASL, ISG15	71	2	19113	269.197	0.830672	0.256202	9.04872
	SMART	SM00297:BROMO	3	4.22535	0.00971362	SP100, SP110, SP140	35	40	9079	19.455	0.289395	0.157026	8.2828

## Sheet: 16h_Up
	total number of genes up-regulated (>=2fold, p-value <= 0.01) at 16 h.p.i.: 51
	Category	Term	Count	%	PValue	Genes	List Total	Pop Hits	Pop Total	Fold Enrichment	Bonferroni	Benjamini	FDR
	GOTERM_BP_FAT	GO:0009615~response to virus	9	18.3673	5.4801e-10	IRF9, PLSCR1, IL6, ISG15, ZC3HAV1, SAMHD1, IFI44, IFI16, IFI35	39	109	13528	28.6408	3.45794e-07	3.45794e-07	8.14947e-07
	GOTERM_BP_FAT	GO:0006955~immune response	10	20.4082	9.51834e-05	OASL, IL6, SP100, IFITM3, HLA-A, SAMHD1, OAS1, IL7R, IFI6, IFI35	39	690	13528	5.02713	0.0582954	0.0295853	0.141454
	GOTERM_BP_FAT	GO:0051270~regulation of cell motion	6	12.2449	0.00019216	VEGFC, IL6, SP100, SPHK1, GREM1, CITED2	39	193	13528	10.7836	0.114201	0.0396156	0.285382
	KEGG_PATHWAY	hsa04630:Jak-STAT signaling pathway	5	10.2041	0.000478985	IRF9, IL6, IL7R, IL11, IL13RA2	14	155	5085	11.7166	0.0175705	0.0175705	0.429267
	SP_PIR_KEYWORDS	Antiviral defense	4	8.16327	0.000497398	IRF9, PLSCR1, ISG15, ZC3HAV1	49	62	19235	25.3259	0.0560788	0.0560788	0.566007
	UP_SEQ_FEATURE	domain:PARP catalytic	3	6.12245	0.000819961	PARP9, ZC3HAV1, PARP14	49	17	19113	68.8343	0.147121	0.147121	1.01781
	INTERPRO	IPR012317:Poly(ADP-ribose) polymerase, catalytic region	3	6.12245	0.000945638	PARP9, ZC3HAV1, PARP14	46	17	16659	63.9092	0.0988372	0.0988372	1.06322
	GOTERM_BP_FAT	GO:0030334~regulation of cell migration	5	10.2041	0.00124583	VEGFC, IL6, SPHK1, GREM1, CITED2	39	169	13528	10.2625	0.544612	0.178523	1.83675
	GOTERM_MF_FAT	GO:0003950~NAD+ ADP-ribosyltransferase activity	3	6.12245	0.00181208	PARP9, ZC3HAV1, PARP14	34	25	12983	45.8224	0.186789	0.186789	2.04156
	GOTERM_BP_FAT	GO:0040012~regulation of locomotion	5	10.2041	0.00199055	VEGFC, IL6, SPHK1, GREM1, CITED2	39	192	13528	9.03312	0.715576	0.222334	2.91964
	GOTERM_BP_FAT	GO:0006916~anti-apoptosis	5	10.2041	0.00257038	IER3, SPHK1, HSPA1A, HSPA1B, IFI6, CITED2	39	206	13528	8.41922	0.80289	0.237129	3.75502
	GOTERM_BP_FAT	GO:0043066~negative regulation of apoptosis	6	12.2449	0.00294387	IER3, IL6, SPHK1, HSPA1A, HSPA1B, IFI6, CITED2	39	354	13528	5.87918	0.844377	0.233377	4.28957
	GOTERM_BP_FAT	GO:0043069~negative regulation of programmed cell death	6	12.2449	0.003127	IER3, IL6, SPHK1, HSPA1A, HSPA1B, IFI6, CITED2	39	359	13528	5.7973	0.861409	0.218882	4.55067
	GOTERM_BP_FAT	GO:0060548~negative regulation of cell death	6	12.2449	0.0031646	IER3, IL6, SPHK1, HSPA1A, HSPA1B, IFI6, CITED2	39	360	13528	5.7812	0.864669	0.199265	4.60419
	GOTERM_BP_FAT	GO:0030168~platelet activation	3	6.12245	0.00361368	PLSCR1, IL6, IL11	39	32	13528	32.5192	0.898161	0.204223	5.2413
	UP_SEQ_FEATURE	domain:Ubiquitin-like 2	2	4.08163	0.00501658	OASL, ISG15	49	2	19113	390.061	0.623059	0.386045	6.07949
	UP_SEQ_FEATURE	domain:Ubiquitin-like 1	2	4.08163	0.00501658	OASL, ISG15	49	2	19113	390.061	0.623059	0.386045	6.07949
	GOTERM_MF_FAT	GO:0016763~transferase activity, transferring pentosyl groups	3	6.12245	0.00604692	PARP9, ZC3HAV1, PARP14	34	46	12983	24.9035	0.499147	0.29229	6.6653
	GOTERM_BP_FAT	GO:0042981~regulation of apoptosis	8	16.3265	0.00638685	IER3, IL6, SPHK1, HSPA1A, IFI16, HSPA1B, IFI6, DNAJB6, CITED2	39	804	13528	3.45146	0.982456	0.30757	9.08851
	GOTERM_BP_FAT	GO:0043067~regulation of programmed cell death	8	16.3265	0.00673554	IER3, IL6, SPHK1, HSPA1A, IFI16, HSPA1B, IFI6, DNAJB6, CITED2	39	812	13528	3.41746	0.985941	0.29909	9.5618
	GOTERM_BP_FAT	GO:0010941~regulation of cell death	8	16.3265	0.00686993	IER3, IL6, SPHK1, HSPA1A, IFI16, HSPA1B, IFI6, DNAJB6, CITED2	39	815	13528	3.40488	0.987092	0.28438	9.74359
	UP_SEQ_FEATURE	domain:Macro 2	2	4.08163	0.00751563	PARP9, PARP14	49	3	19113	260.041	0.768584	0.386053	8.97942
	UP_SEQ_FEATURE	domain:Macro 1	2	4.08163	0.00751563	PARP9, PARP14	49	3	19113	260.041	0.768584	0.386053	8.97942
	GOTERM_MF_FAT	GO:0008083~growth factor activity	4	8.16327	0.00777474	VEGFC, IL6, DKK1, IL11	34	161	12983	9.48703	0.589255	0.256655	8.49392

## Sheet: 24h_Up
	total number of genes up-regulated (>=2fold, p-value <= 0.01) at 24 h.p.i.: 63
	Category	Term	Count	%	PValue	Genes	List Total	Pop Hits	Pop Total	Fold Enrichment	Bonferroni	Benjamini	FDR
	GOTERM_BP_FAT	GO:0009615~response to virus	6	9.83607	3.26321e-05	IRF9, IL6, ISG15, ZC3HAV1, IFI44, IFI35	47	109	13528	15.8438	0.0276422	0.0276422	0.0505466
	GOTERM_BP_FAT	GO:0043066~negative regulation of apoptosis	8	13.1148	0.000175943	IL6, SQSTM1, BAX, AARS, HSPA1A, IFI6, CITED2, DAPK1	47	354	13528	6.50463	0.14028	0.0727889	0.27225
	GOTERM_BP_FAT	GO:0043069~negative regulation of programmed cell death	8	13.1148	0.000191798	IL6, SQSTM1, BAX, AARS, HSPA1A, IFI6, CITED2, DAPK1	47	359	13528	6.41403	0.151912	0.0534425	0.29675
	GOTERM_BP_FAT	GO:0060548~negative regulation of cell death	8	13.1148	0.000195105	IL6, SQSTM1, BAX, AARS, HSPA1A, IFI6, CITED2, DAPK1	47	360	13528	6.39622	0.154317	0.041037	0.301858
	GOTERM_BP_FAT	GO:0006916~anti-apoptosis	6	9.83607	0.000643666	SQSTM1, BAX, HSPA1A, IFI6, CITED2, DAPK1	47	206	13528	8.38339	0.424828	0.104719	0.992625
	GOTERM_BP_FAT	GO:0008219~cell death	9	14.7541	0.00265156	MEF2D, IL6, SQSTM1, BAX, BSCL2, TNFSF9, GREM1, IFI6, DAPK1	47	719	13528	3.60288	0.897789	0.31622	4.03019
	GOTERM_BP_FAT	GO:0016265~death	9	14.7541	0.00276793	MEF2D, IL6, SQSTM1, BAX, BSCL2, TNFSF9, GREM1, IFI6, DAPK1	47	724	13528	3.57799	0.907537	0.288326	4.20353
	GOTERM_BP_FAT	GO:0006915~apoptosis	8	13.1148	0.00394113	MEF2D, IL6, SQSTM1, BAX, TNFSF9, GREM1, IFI6, DAPK1	47	602	13528	3.82498	0.966363	0.345586	5.93484
	GOTERM_CC_FAT	GO:0005615~extracellular space	8	13.1148	0.00421961	VEGFC, IL6, ISG15, SAA1, GDF15, TNFSF9, GREM1, IL13RA2	40	685	12782	3.73197	0.344825	0.344825	4.58496
	GOTERM_BP_FAT	GO:0012501~programmed cell death	8	13.1148	0.00427542	MEF2D, IL6, SQSTM1, BAX, TNFSF9, GREM1, IFI6, DAPK1	47	611	13528	3.76864	0.974789	0.335646	6.42278
	GOTERM_BP_FAT	GO:0051046~regulation of secretion	5	8.19672	0.00482467	VEGFC, IL6, SAA1, PINK1, SCG5	47	202	13528	7.1245	0.984305	0.339952	7.21933
	GOTERM_BP_FAT	GO:0051047~positive regulation of secretion	4	6.55738	0.00600627	VEGFC, IL6, SAA1, PINK1	47	109	13528	10.5626	0.994343	0.375278	8.91151
	KEGG_PATHWAY	hsa05020:Prion diseases	3	4.91803	0.00657192	IL6, BAX, HSPA1A	19	35	5085	22.9398	0.216484	0.216484	5.74865
	GOTERM_BP_FAT	GO:0051050~positive regulation of transport	5	8.19672	0.00682438	VEGFC, IL6, SAA1, BAX, PINK1	47	223	13528	6.45358	0.997211	0.387488	10.0662
	SP_PIR_KEYWORDS	methylation	5	8.19672	0.0068696	SAA1, ELAVL1, GNG11, RAB13, HMGA1	61	242	19235	6.51504	0.624257	0.624257	7.83009
	GOTERM_BP_FAT	GO:0050714~positive regulation of protein secretion	3	4.91803	0.00852571	VEGFC, IL6, SAA1	47	41	13528	21.0607	0.999361	0.432076	12.4237
	GOTERM_BP_FAT	GO:0060341~regulation of cellular localization	5	8.19672	0.00984366	VEGFC, IL6, SAA1, PINK1, SCG5	47	248	13528	5.80302	0.999796	0.455001	14.2101
	GOTERM_MF_FAT	GO:0008083~growth factor activity	4	6.55738	0.00990317	VEGFC, IL6, DKK1, GDF15	37	161	12983	8.71781	0.678446	0.678446	10.7016

## Sheet: 48h_Up
	total number of genes up-regulated (>=2fold, p-value <= 0.01) at 48 h.p.i.: 78
	Category	Term	Count	%	PValue	Genes	List Total	Pop Hits	Pop Total	Fold Enrichment	Bonferroni	Benjamini	FDR
	SP_PIR_KEYWORDS	oxidoreductase	9	11.5385	0.00181187	NDUFA3, CYP51A1, SCD, BLVRB, COX8A, PHGDH, IDH1, HSD17B7, FDFT1	78	562	19235	3.94915	0.286314	0.286314	2.22098
	SP_PIR_KEYWORDS	nadp	5	6.41026	0.00355962	CYP51A1, BLVRB, IDH1, HSD17B7, FDFT1	78	156	19235	7.90393	0.484836	0.282251	4.32032
	KEGG_PATHWAY	hsa00100:Steroid biosynthesis	3	3.84615	0.00433159	CYP51A1, HSD17B7, FDFT1	31	17	5085	28.9469	0.208966	0.208966	4.16352
	GOTERM_CC_FAT	GO:0005789~endoplasmic reticulum membrane	6	7.69231	0.00461277	CYP51A1, BAX, BSCL2, DPM3, HSD17B7, FDFT1	53	269	12782	5.37925	0.454292	0.454292	5.2488
	GOTERM_CC_FAT	GO:0042175~nuclear envelope-endoplasmic reticulum network	6	7.69231	0.00579198	CYP51A1, BAX, BSCL2, DPM3, HSD17B7, FDFT1	53	284	12782	5.09514	0.53278	0.316465	6.54955
	SP_PIR_KEYWORDS	lipid synthesis	4	5.12821	0.0071436	CYP51A1, SCD, HSD17B7, FDFT1	78	98	19235	10.0654	0.736441	0.358851	8.49626
	UP_SEQ_FEATURE	domain:Ubiquitin-like 2	2	2.5641	0.0079371	OASL, ISG15	77	2	19113	248.221	0.847506	0.847506	9.74966
	UP_SEQ_FEATURE	domain:Ubiquitin-like 1	2	2.5641	0.0079371	OASL, ISG15	77	2	19113	248.221	0.847506	0.847506	9.74966
	GOTERM_CC_FAT	GO:0005625~soluble fraction	6	7.69231	0.00865158	SPINT2, BAX, AARS, IDH1, ANPEP, PTMS	53	313	12782	4.62306	0.679633	0.315748	9.63636

## Sheet: 96h_Up
	total number of genes up-regulated (>=2fold, p-value <= 0.01) at 96 h.p.i.: 78
	Category	Term	Count	%	PValue	Genes	List Total	Pop Hits	Pop Total	Fold Enrichment	Bonferroni	Benjamini	FDR
	GOTERM_CC_FAT	GO:0005739~mitochondrion	9	23.6842	0.00177105	NDUFA3, PSMC4, HKDC1, BAX, COX8A, HSPA1A, BAD, ISOC2, MPST	29	1087	12782	3.64934	0.174233	0.174233	1.97618
	SP_PIR_KEYWORDS	acetylation	12	31.5789	0.0087289	C16ORF13, PSMC4, RPL13A, LGALS1, BAX, PHGDH, MAPRE2, HSPA1A, BAD, PTMS, ISOC2, FTL	38	2635	19235	2.3052	0.631923	0.631923	9.48969
