# Supplementary material for: Influence of ND10 Components on Epigenetic Determinants of Early KSHV Latency Establishment
Source: PLoS Pathog. 2014 Jul 17;10(7):e1004274. doi: 10.1371/journal.ppat.1004274 (PMC4102598; doi:10.1371/journal.ppat.1004274)
Supplement: Dataset S4 — Enrichment analysis of functional genes that were downregulated in KSHV-infected cells relative to the mock control. The output from the online functional annotation tool of the DAVID webservice (http://david.abcc.ncifcrf.gov/) is listed in an individual table for each time point. Shown are all annotations with an enrichment p-value of <0.01. For each annotation, the column “Genes” lists the IDs that were differentially regulated at the time point in question. See the DAVID web site for further details. (XLSX) [file ppat.1004274.s016.xlsx]

## Sheet: 2h_Down
	total number of genes down-regulated (>=2fold, p-value <= 0.01) at 2 h.p.i.: 5
	Category	Term	Count	%	PValue	Genes	List Total	Pop Hits	Pop Total	Fold Enrichment	Bonferroni	Benjamini	FDR
		no enriched terms found

## Sheet: 4h_Down
	total number of genes down-regulated (>=2fold, p-value <= 0.01) at 4 h.p.i.: 16
	Category	Term	Count	%	PValue	Genes	List Total	Pop Hits	Pop Total	Fold Enrichment	Bonferroni	Benjamini	FDR
		no enriched terms found

## Sheet: 8h_Down
	total number of genes down-regulated (>=2fold, p-value <= 0.01) at 8 h.p.i.: 376
	Category	Term	Count	%	PValue	Genes	List Total	Pop Hits	Pop Total	Fold Enrichment	Bonferroni	Benjamini	FDR
	SP_PIR_KEYWORDS	acetylation	149	40.0538	1.08726e-36	SEPT2, NRBP1, CAPZA1, SYNCRIP, CCT2, IARS2, UBQLN1, RAB1A, PNN, PRIM1, TOP1, RAD21, LUC7L2, API5, RAB21, RBM12, TWF1, DARS, HNRNPR, PPP1CB, CHRAC1, RFC3, VAMP7, SERBP1, PGM1, DLD, SEPT7, SEPT8, ADSS, PPME1, LMNB1, PABPC4, SNX2, AHCTF1, SNX3, ITGB1, DIDO1, CMPK1, TTC4, EIF3A, NAA50, CSE1L, TMEM30A, PRPF40A, DHX9, SRP54, OSBPL9, SUB1, EPRS, SSB, PCNP, DDX5, C6ORF211, VDAC3, ATG3, LACTB2, PPA2, HNRN…	372	2635	19235	2.92385	4.33816e-34	4.33816e-34	1.51596e-33
	SP_PIR_KEYWORDS	phosphoprotein	217	58.3333	5.83783e-16	ATP1B1, SYNCRIP, IARS2, TPD52, RAB1A, DDX17, CD46, LUC7L2, CRY1, ADAM9, MATN2, NME7, CHRAC1, RFC3, ATP2C1, SERBP1, PGM1, RAB12, CDCA7L, FUS, LMNB1, PTPLAD1, PABPC4, FAM122B, AHCTF1, MTIF2, MYBL2, DIDO1, NAA50, NCAPG2, HTATSF1, FBXO5, ZMPSTE24, FBXO4, TRAM1, PRPF40A, SPP1, DHX9, ODC1, ZC3H15, OSBPL9, SUB1, SCD, EPRS, PCNP, TPD52L1, DONSON, DDX5, ATP13A3, VDAC3, HNRNPA0, PPA2, PTPN11, NOP14, RGS2, …	372	7263	19235	1.54487	2.21489e-13	1.10689e-13	7.77156e-13
	GOTERM_CC_FAT	GO:0043233~organelle lumen	86	23.1183	1.06729e-12	COPS2, SEPT2, PDGFA, MORF4L2, PRKAG2, DNAJC10, SYNCRIP, CCT2, IARS2, PNN, TGFB2, CCNE2, PRIM1, TOP1, CCNE1, SBDS, CASP3, NARS2, ZNF146, CREG1, TOP2B, MYC, FTSJ2, CUL1, MINPP1, CDC6, ACADM, RBL2, USP1, SKP1, NCL, PPP1CB, HNRNPR, GTF2H2, MCM6, RFC3, HIF1A, DLD, MATR3, DSCC1, FUS, LMNB1, UTP6, AHCTF1, PRKDC, IVNS1ABP, RPA1, SF3B1, TFAM, KDELC1, HJURP, HTATSF1, FBXO5, ACTL6A, TCEA1, HSD17B4, THBS1, P…	278	1820	12782	2.17261	3.72473e-10	3.72473e-10	1.45904e-09
	GOTERM_CC_FAT	GO:0031974~membrane-enclosed lumen	86	23.1183	3.14362e-12	COPS2, SEPT2, PDGFA, MORF4L2, PRKAG2, DNAJC10, SYNCRIP, CCT2, IARS2, PNN, TGFB2, CCNE2, PRIM1, TOP1, CCNE1, SBDS, CASP3, NARS2, ZNF146, CREG1, TOP2B, MYC, FTSJ2, CUL1, MINPP1, CDC6, ACADM, RBL2, USP1, SKP1, NCL, PPP1CB, HNRNPR, GTF2H2, MCM6, RFC3, HIF1A, DLD, MATR3, DSCC1, FUS, LMNB1, UTP6, AHCTF1, PRKDC, IVNS1ABP, RPA1, SF3B1, TFAM, KDELC1, HJURP, HTATSF1, FBXO5, ACTL6A, TCEA1, HSD17B4, THBS1, P…	278	1856	12782	2.13047	1.09712e-09	5.48558e-10	4.29761e-09
	GOTERM_CC_FAT	GO:0070013~intracellular organelle lumen	81	21.7742	4.58712e-11	COPS2, SEPT2, MORF4L2, PRKAG2, DNAJC10, SYNCRIP, CCT2, IARS2, PNN, CCNE2, PRIM1, TOP1, CCNE1, SBDS, CASP3, NARS2, ZNF146, CREG1, TOP2B, MYC, FTSJ2, CUL1, MINPP1, CDC6, ACADM, RBL2, USP1, SKP1, NCL, PPP1CB, HNRNPR, GTF2H2, MCM6, RFC3, HIF1A, DLD, MATR3, DSCC1, FUS, LMNB1, UTP6, AHCTF1, PRKDC, IVNS1ABP, RPA1, SF3B1, TFAM, KDELC1, HJURP, HTATSF1, FBXO5, ACTL6A, TCEA1, HSD17B4, PRPF40A, NMD3, HSPA9, …	278	1779	12782	2.09345	1.6009e-08	5.33635e-09	6.27104e-08
	GOTERM_BP_FAT	GO:0007049~cell cycle	50	13.4409	2.45605e-10	SEPT2, OSGIN2, TGFB2, CCNE2, CCNE1, SBDS, RAD21, NUP37, SIK1, MYC, CUL1, CDC6, RBL2, MND1, SKP1, PPP1CB, MCM6, EIF4G2, SEPT7, DST, SEPT8, DSCC1, EID1, HAUS1, CETN3, LRRCC1, CEP55, ITGB1, RPA1, HJURP, NCAPG2, FBXO5, THBS1, TRIP13, EXO1, MSH6, YEATS4, MSH2, GMNN, ANXA1, CENPF, TPD52L1, PCNP, SMC3, NAE1, GSPT1, ERBB2IP, RGS2, UBA3, CALM2, CALM1	321	776	13528	2.71542	5.08648e-07	5.08648e-07	4.23994e-07
	GOTERM_CC_FAT	GO:0031981~nuclear lumen	69	18.5484	3.67466e-10	COPS2, SEPT2, MORF4L2, PRKAG2, SYNCRIP, CCT2, PNN, CCNE2, PRIM1, TOP1, CCNE1, SBDS, CASP3, CREG1, ZNF146, TOP2B, FTSJ2, MYC, CUL1, CDC6, RBL2, USP1, SKP1, NCL, PPP1CB, HNRNPR, GTF2H2, MCM6, RFC3, HIF1A, MATR3, DSCC1, FUS, LMNB1, UTP6, AHCTF1, PRKDC, IVNS1ABP, RPA1, SF3B1, HJURP, HTATSF1, FBXO5, TCEA1, ACTL6A, PRPF40A, NMD3, BCAS2, YEATS4, DHX9, SRP54, SUB1, GMNN, CENPF, SSB, WWTR1, DDX5, SMC3, NO…	278	1450	12782	2.18794	1.28246e-07	3.20614e-08	5.02362e-07
	SP_PIR_KEYWORDS	nucleotide-binding	67	18.0108	2.10909e-08	HSP90AB1, SEPT2, ABCF2, NARS, PPIP5K2, CCT2, IARS2, RAB1A, MTHFD1, HSPH1, ACTR2, TOP1, DDX17, NARS2, RHOB, CRY1, TOP2B, SUCLA2, SIK1, RAB21, ABCE1, CDC6, ARL1, UBE2A, SGK1, DARS, UBE2H, GMPS, NME7, MCM6, RND3, RFC3, UBE2K, ATP2C1, EIF4A2, RAB12, ARL4C, SEPT7, SEPT8, PRPS2, ADSS, DCK, PRKDC, MTIF2, CMPK1, DHX15, HSPA4, PRKAA1, GUF1, PAPSS1, HSPA9, TRIP13, MSH6, DHX9, SRP54, MSH2, EPRS, ATP13A3, DD…	372	1686	19235	2.05479	8.41522e-06	2.80508e-06	2.94069e-05
	GOTERM_BP_FAT	GO:0006259~DNA metabolic process	35	9.4086	4.03152e-08	UNG, MORF4L2, PRKDC, PRIM1, CCNE2, RPA1, TOP1, TFAM, TYMS, CASP3, RAD21, FBXO4, TOP2B, CRY1, MYC, TRIP13, EXO1, MSH6, CDC6, UBE2A, RAD51AP1, MSH2, USP1, CENPF, MND1, GTF2H2, SMC3, NAE1, MCM6, RFC3, RRM2, PCNA, RAD18, DSCC1, DUT	321	506	13528	2.91505	8.34892e-05	4.17455e-05	6.9597e-05
	GOTERM_MF_FAT	GO:0000166~nucleotide binding	90	24.1935	4.59692e-08	HSP90AB1, NRBP1, ABCF2, SEPT2, NARS, PRKAG2, PPIP5K2, SYNCRIP, CCT2, IARS2, RAB1A, MTHFD1, HSPH1, ACTR2, TOP1, DDX17, NARS2, RBMS3, RHOB, CRY1, SIK1, TOP2B, SUCLA2, RBM12, RAB21, ABCE1, CDC6, ARL1, SGK1, UBE2A, ACADM, DARS, UBE2H, NCL, GMPS, HNRNPR, NME7, MCM6, RND3, RFC3, ATP2C1, UBE2K, EIF4A2, DLD, RAB12, ARL4C, SEPT7, MATR3, SEPT8, PRPS2, FUS, ADSS, PABPC4, DCK, PRKDC, ITM2B, MTIF2, CMPK1, TYM…	299	2245	12983	1.74072	2.86844e-05	2.86844e-05	6.82574e-05
	GOTERM_CC_FAT	GO:0005654~nucleoplasm	46	12.3656	5.75199e-08	PRKAG2, PRKDC, AHCTF1, SYNCRIP, IVNS1ABP, PNN, PRIM1, CCNE2, RPA1, CCNE1, TOP1, SF3B1, CASP3, CREG1, FBXO5, TCEA1, ACTL6A, TOP2B, MYC, CUL1, PRPF40A, NMD3, YEATS4, CDC6, SRP54, RBL2, SUB1, USP1, GMNN, SKP1, WWTR1, NCL, HNRNPR, PPP1CB, GTF2H2, MCM6, RFC3, PPIG, HDAC2, HNRNPH2, HIF1A, HDAC1, PCNA, HNRNPH1, CALM2, CALM1, DSCC1	278	882	12782	2.39797	2.00742e-05	4.01488e-06	7.86352e-05
	KEGG_PATHWAY	hsa04110:Cell cycle	18	4.83871	6.79041e-08	CDC6, RBL2, PRKDC, SKP1, YWHAE, SMC3, TGFB2, MCM6, CCNE2, CCNE1, YWHAG, RAD21, YWHAH, HDAC2, HDAC1, PCNA, MYC, CUL1	147	125	5085	4.98122	8.9633e-06	8.9633e-06	7.92925e-05
	SP_PIR_KEYWORDS	nucleus	127	34.1398	1.27279e-07	MORF4L2, TCEAL5, SYNCRIP, TCEAL8, UBQLN1, ZIC1, PNN, TOP1, DDX17, RAD21, CDCA7, NUP37, PDGFC, CRY1, API5, RBM12, RBL2, USP1, MND1, TATDN1, PPP1CB, HNRNPR, ERGIC2, CHRAC1, HOXD9, RFC3, HIF1A, NAA20, SERBP1, RAD18, CDCA7L, DSCC1, FUS, EID1, LMNB1, AHCTF1, CXXC5, MYBL2, DIDO1, CMPK1, PEG10, TCERG1, CSE1L, NCAPG2, HTATSF1, FBXO5, SLC30A9, PRPF40A, KLF6, DHX9, YEATS4, SRP54, ZC3H15, SUB1, SSB, PCNP, D…	372	4283	19235	1.53322	5.07829e-05	1.2696e-05	0.000177464
	SP_PIR_KEYWORDS	cell cycle	28	7.52688	3.42699e-07	EID1, SEPT2, HAUS1, CETN3, LRRCC1, AHCTF1, CEP55, CCNE2, CCNE1, RAD21, NCAPG2, HJURP, FBXO5, NUP37, SIK1, CDC6, RBL2, GMNN, CENPF, PCNP, PPP1CB, SMC3, NAE1, MCM6, RGS2, UBA3, SEPT7, DSCC1	372	461	19235	3.14055	0.000136728	2.7347e-05	0.000477824
	GOTERM_BP_FAT	GO:0022402~cell cycle process	35	9.4086	5.475e-07	SEPT2, HAUS1, CETN3, LRRCC1, OSGIN2, CEP55, ITGB1, TGFB2, RPA1, CCNE1, SBDS, RAD21, NCAPG2, FBXO5, NUP37, THBS1, MYC, CUL1, TRIP13, EXO1, MSH6, CDC6, YEATS4, MSH2, CENPF, MND1, TPD52L1, SKP1, PPP1CB, SMC3, EIF4G2, GSPT1, DST, SEPT7, DSCC1	321	565	13528	2.61065	0.00113323	0.000377886	0.000945159
	UP_SEQ_FEATURE	domain:RRM 2	12	3.22581	4.24046e-06	HNRNPH2, HTATSF1, PABPC4, ELAVL1, RBMS3, SYNCRIP, HNRNPH1, NCL, HNRNPR, MATR3, RBM12, HNRNPA0	372	101	19113	6.10444	0.00509251	0.00509251	0.00685803
	UP_SEQ_FEATURE	domain:RRM 1	12	3.22581	4.24046e-06	HNRNPH2, HTATSF1, PABPC4, ELAVL1, RBMS3, SYNCRIP, HNRNPH1, NCL, HNRNPR, MATR3, RBM12, HNRNPA0	372	101	19113	6.10444	0.00509251	0.00509251	0.00685803
	GOTERM_BP_FAT	GO:0022403~cell cycle phase	27	7.25806	5.82446e-06	SEPT2, HAUS1, LRRCC1, CETN3, OSGIN2, CEP55, ITGB1, RPA1, CCNE1, RAD21, NCAPG2, FBXO5, NUP37, CUL1, TRIP13, EXO1, CDC6, YEATS4, MSH6, CENPF, MND1, TPD52L1, PPP1CB, SMC3, GSPT1, SEPT7, DSCC1	321	414	13528	2.74848	0.01199	0.00301108	0.0100544
	GOTERM_BP_FAT	GO:0009165~nucleotide biosynthetic process	17	4.56989	8.8112e-06	DCTD, ADSS, ATP1B1, MSH2, PRKAG2, ATP6V1H, ATP13A3, GMPS, CMPK1, NME7, MTHFD1, TYMS, ATP2C1, RRM2, ATP5A1, PAPSS1, PRPS2	321	186	13528	3.85181	0.0180826	0.00364296	0.0152099
	GOTERM_BP_FAT	GO:0034654~nucleobase, nucleoside, nucleotide and nucleic acid biosynthetic process	17	4.56989	1.40497e-05	DCTD, ADSS, ATP1B1, MSH2, PRKAG2, ATP6V1H, ATP13A3, GMPS, CMPK1, NME7, MTHFD1, TYMS, ATP2C1, RRM2, ATP5A1, PAPSS1, PRPS2	321	193	13528	3.7121	0.0286779	0.00483778	0.0242515
	GOTERM_BP_FAT	GO:0034404~nucleobase, nucleoside and nucleotide biosynthetic process	17	4.56989	1.40497e-05	DCTD, ADSS, ATP1B1, MSH2, PRKAG2, ATP6V1H, ATP13A3, GMPS, CMPK1, NME7, MTHFD1, TYMS, ATP2C1, RRM2, ATP5A1, PAPSS1, PRPS2	321	193	13528	3.7121	0.0286779	0.00483778	0.0242515
	SP_PIR_KEYWORDS	cell division	18	4.83871	1.58635e-05	CDC6, SEPT2, HAUS1, LRRCC1, CETN3, CENPF, AHCTF1, CEP55, PPP1CB, SMC3, CCNE2, CCNE1, RAD21, NCAPG2, FBXO5, NUP37, CDCA7L, SEPT7	372	264	19235	3.52548	0.00630958	0.00105437	0.0221161
	GOTERM_MF_FAT	GO:0032555~purine ribonucleotide binding	70	18.8172	1.64424e-05	HSP90AB1, NRBP1, ABCF2, SEPT2, NARS, PRKAG2, PPIP5K2, CCT2, IARS2, RAB1A, MTHFD1, HSPH1, ACTR2, TOP1, DDX17, NARS2, RHOB, TOP2B, SUCLA2, SIK1, RAB21, ABCE1, CDC6, ARL1, UBE2A, SGK1, DARS, UBE2H, GMPS, NME7, MCM6, RND3, RFC3, ATP2C1, UBE2K, EIF4A2, RAB12, ARL4C, SEPT7, SEPT8, PRPS2, ADSS, DCK, PRKDC, ITM2B, MTIF2, CMPK1, MORC4, DHX15, HSPA4, ACTL6A, PRKAA1, GUF1, PAPSS1, HSPA9, TRIP13, MSH6, DHX9,…	299	1836	12983	1.6555	0.0102077	0.00511694	0.0244118
	GOTERM_MF_FAT	GO:0032553~ribonucleotide binding	70	18.8172	1.64424e-05	HSP90AB1, NRBP1, ABCF2, SEPT2, NARS, PRKAG2, PPIP5K2, CCT2, IARS2, RAB1A, MTHFD1, HSPH1, ACTR2, TOP1, DDX17, NARS2, RHOB, TOP2B, SUCLA2, SIK1, RAB21, ABCE1, CDC6, ARL1, UBE2A, SGK1, DARS, UBE2H, GMPS, NME7, MCM6, RND3, RFC3, ATP2C1, UBE2K, EIF4A2, RAB12, ARL4C, SEPT7, SEPT8, PRPS2, ADSS, DCK, PRKDC, ITM2B, MTIF2, CMPK1, MORC4, DHX15, HSPA4, ACTL6A, PRKAA1, GUF1, PAPSS1, HSPA9, TRIP13, MSH6, DHX9,…	299	1836	12983	1.6555	0.0102077	0.00511694	0.0244118
	SP_PIR_KEYWORDS	atp-binding	49	13.172	1.87364e-05	HSP90AB1, ABCF2, NARS, PPIP5K2, CCT2, IARS2, MTHFD1, TOP1, ACTR2, HSPH1, DDX17, NARS2, SIK1, SUCLA2, TOP2B, CDC6, ABCE1, UBE2A, SGK1, DARS, UBE2H, GMPS, NME7, MCM6, RFC3, UBE2K, ATP2C1, EIF4A2, PRPS2, DCK, PRKDC, CMPK1, DHX15, PRKAA1, HSPA4, PAPSS1, TRIP13, HSPA9, DHX9, MSH6, MSH2, EPRS, DDX5, ATP13A3, SMC3, PAPOLA, UBA3, ATP5A1, MYLK	372	1326	19235	1.91074	0.00744801	0.00106741	0.0261209
	GOTERM_MF_FAT	GO:0017076~purine nucleotide binding	72	19.3548	1.99421e-05	HSP90AB1, NRBP1, ABCF2, SEPT2, NARS, PRKAG2, PPIP5K2, CCT2, IARS2, RAB1A, MTHFD1, HSPH1, ACTR2, TOP1, DDX17, NARS2, RHOB, TOP2B, SUCLA2, SIK1, RAB21, ABCE1, CDC6, ARL1, SGK1, UBE2A, ACADM, DARS, UBE2H, GMPS, NME7, MCM6, RND3, RFC3, ATP2C1, UBE2K, EIF4A2, DLD, RAB12, ARL4C, SEPT7, SEPT8, PRPS2, ADSS, DCK, PRKDC, ITM2B, MTIF2, CMPK1, MORC4, DHX15, HSPA4, ACTL6A, PRKAA1, GUF1, PAPSS1, HSPA9, TRIP13,…	299	1918	12983	1.63	0.0123669	0.0041394	0.0296069
	GOTERM_BP_FAT	GO:0044271~nitrogen compound biosynthetic process	22	5.91398	3.12023e-05	DCTD, ODC1, ADSS, ATP1B1, MSH2, PRKAG2, ATP6V1H, AZIN1, ATP13A3, GMPS, CMPK1, NME7, TGFB2, MTHFD1, TYMS, ATP2C1, RRM2, ATP5A1, PSAT1, SUCLA2, PAPSS1, PRPS2	321	325	13528	2.85278	0.0625774	0.0091891	0.0538517
	GOTERM_BP_FAT	GO:0033554~cellular response to stress	31	8.33333	3.13416e-05	PTPLAD1, UNG, MORF4L2, PRKDC, PRDX3, RPA1, TYMS, CASP3, RAD21, THBS1, CRY1, TRIP13, EXO1, DHX9, MSH6, UBE2A, RAD51AP1, MSH2, USP1, CCDC47, PPP1CB, GTF2H2, SMC3, NAE1, PTPN11, RFC3, HIF1A, HDAC2, PCNA, RAD18, VCAN	321	566	13528	2.3082	0.0628477	0.00808085	0.0540919
	SP_PIR_KEYWORDS	cytoplasm	96	25.8065	3.28795e-05	SEPT2, NRBP1, CAPZA1, SYNCRIP, CCT2, UBQLN1, RBMS3, PDGFC, CRY1, API5, TWF1, DARS, BAIAP2, HNRNPR, PPP1CB, ERGIC2, HIF1A, NAA20, SERBP1, PGM1, CDCA7L, VPS26A, SEPT7, DST, SEPT8, ADSS, EID1, PABPC4, LRRCC1, AHCTF1, CXXC5, DIDO1, CMPK1, CHMP2B, EIF3A, PEG10, CSE1L, NAA50, FBXO5, DHX9, SRP54, ZC3H15, ATG3, PTPN11, HNRNPH2, MARCKS, HSP90AB1, COPS2, NARS, ESD, PPIP5K2, MTHFD1, COPB2, ACTR2, HSPH1, CAS…	372	3332	19235	1.48976	0.0130334	0.00163855	0.045834
	UP_SEQ_FEATURE	mutagenesis site	66	17.7419	4.33524e-05	SEPT2, SLC20A1, MORF4L2, ESD, PNN, MTHFD1, CCNE2, TOP1, RAD21, TPP1, CD46, ZNF146, LUC7L2, RHOB, PDGFC, RANBP2, SIK1, RAB21, MINPP1, SGK1, ACADM, BAIAP2, USP1, GTF2H2, HIF1A, RRM2, UCHL5, VPS26A, EID1, UNG, KIAA0101, PRKDC, CEP55, IVNS1ABP, ITGB1, SF3B1, TMED7, PEG10, TCERG1, HJURP, UFM1, HTATSF1, FBXO5, SLC4A7, THBS1, PAPSS1, FN1, NMD3, EXO1, MSH6, DHX9, ODC1, RAD51AP1, MSH2, SUB1, GGH, SPARC, A…	372	2045	19113	1.6582	0.0508586	0.0257611	0.0700925
	UP_SEQ_FEATURE	domain:RRM 3	8	2.15054	4.77737e-05	HNRNPH2, PABPC4, ELAVL1, SYNCRIP, HNRNPH1, NCL, HNRNPR, RBM12	372	50	19113	8.22065	0.0558978	0.018991	0.0772382
	GOTERM_CC_FAT	GO:0005657~replication fork	7	1.88172	5.53368e-05	RPA1, CHRAC1, PRIM1, RFC3, HDAC2, PCNA, RAD18	278	32	12782	10.0578	0.0191278	0.00321367	0.0756243
	GOTERM_BP_FAT	GO:0000278~mitotic cell cycle	23	6.1828	7.1009e-05	CDC6, YEATS4, SEPT2, HAUS1, CETN3, LRRCC1, CENPF, TPD52L1, SKP1, CEP55, PPP1CB, ITGB1, SMC3, CCNE1, RAD21, GSPT1, NCAPG2, UBA3, FBXO5, NUP37, SEPT7, CUL1, DSCC1	321	370	13528	2.61972	0.136762	0.0162077	0.122514
	GOTERM_BP_FAT	GO:0016071~mRNA metabolic process	23	6.1828	7.1009e-05	FUS, BCAS2, DHX9, SYNCRIP, ELAVL1, SSB, DDX5, HNRNPR, HNRNPA0, PNN, SLBP, ZFP36L1, SF3B1, PAPOLA, HNRNPH2, GSPT1, SERBP1, USP39, DHX15, MAGOHB, HNRNPH1, SNRNP27, PRPF40A	321	370	13528	2.61972	0.136762	0.0162077	0.122514
	GOTERM_BP_FAT	GO:0051301~cell division	20	5.37634	7.76422e-05	CDC6, SEPT2, HAUS1, CETN3, LRRCC1, CENPF, AHCTF1, CEP55, PPP1CB, SMC3, TGFB2, CCNE2, CCNE1, TOP1, RAD21, NCAPG2, FBXO5, NUP37, CDCA7L, SEPT7	321	295	13528	2.85717	0.14854	0.0159517	0.133951
	GOTERM_BP_FAT	GO:0006974~response to DNA damage stimulus	23	6.1828	7.98416e-05	EXO1, MSH6, UBE2A, RAD51AP1, MSH2, UNG, USP1, MORF4L2, PRKDC, PPP1CB, GTF2H2, SMC3, NAE1, PTPN11, RPA1, TYMS, RFC3, CASP3, RAD21, PCNA, RAD18, CRY1, TRIP13	321	373	13528	2.59865	0.15241	0.0149202	0.137743
	GOTERM_CC_FAT	GO:0044427~chromosomal part	22	5.91398	0.000103644	MSH6, UBE2A, RBL2, CENPF, AHCTF1, CENPK, SMC3, RPA1, PRIM1, CHRAC1, RFC3, HDAC2, HDAC1, HJURP, PCNA, RAD18, NUP37, NUP107, TMPO, TOP2B, SEPT7, DSCC1	278	386	12782	2.62053	0.0355272	0.00515433	0.141598
	GOTERM_BP_FAT	GO:0006396~RNA processing	29	7.7957	0.000105408	FUS, PABPC4, UTP6, SYNCRIP, IVNS1ABP, PNN, SF3B1, SBDS, DDX17, USP39, DHX15, MAGOHB, FTSJ2, PRPF40A, BCAS2, DHX9, SSB, DDX5, HNRNPR, HNRNPA0, SLBP, NOP14, PAPOLA, HNRNPH2, PPIG, HNRNPH1, SNRNP27, TRUB1, RPP40	321	547	13528	2.23429	0.196125	0.0180281	0.181812
	GOTERM_BP_FAT	GO:0000279~M phase	21	5.64516	0.000112227	EXO1, MSH6, CDC6, YEATS4, SEPT2, HAUS1, CETN3, LRRCC1, CENPF, OSGIN2, MND1, CEP55, SMC3, RPA1, RAD21, NCAPG2, FBXO5, NUP37, SEPT7, DSCC1, TRIP13	321	329	13528	2.69	0.207399	0.0177208	0.193564
	SMART	SM00360:RRM	14	3.76344	0.00011831	FUS, PABPC4, ELAVL1, SYNCRIP, SSB, NCL, HNRNPR, HNRNPA0, HNRNPH2, HTATSF1, RBMS3, HNRNPH1, RBM12, MATR3	166	211	9079	3.6289	0.0171259	0.0171259	0.140531
	SP_PIR_KEYWORDS	endoplasmic reticulum	30	8.06452	0.000136666	MMGT1, ORMDL1, DNAJC10, SYNCRIP, LMAN1, RAB1A, TMED7, KDELC1, ELOVL5, VMA21, ZMPSTE24, TRAM1, RAB21, SOAT1, MINPP1, SGK1, NCEH1, LPGAT1, SCD, PIGW, KTN1, ERGIC2, MOXD1, RDH10, VAMP7, SPCS3, AHCYL1, PTPN1, SEC23B, RCN2	372	713	19235	2.17561	0.0530731	0.00604094	0.190384
	SP_PIR_KEYWORDS	rna-binding	25	6.72043	0.000140143	FUS, PABPC4, SYNCRIP, DDX17, HTATSF1, MAGOHB, RBMS3, RBM12, DHX9, SRP54, RAD51AP1, EPRS, ELAVL1, SSB, DDX5, HNRNPR, NCL, HNRNPA0, SLBP, PAPOLA, HNRNPH2, SERBP1, EIF4A2, HNRNPH1, MATR3	372	540	19235	2.39384	0.054386	0.00557648	0.195224
	GOTERM_BP_FAT	GO:0006281~DNA repair	19	5.10753	0.000146297	EXO1, MSH6, UBE2A, RAD51AP1, MSH2, UNG, USP1, MORF4L2, PRKDC, GTF2H2, SMC3, RPA1, TYMS, RFC3, RAD21, PCNA, RAD18, CRY1, TRIP13	321	284	13528	2.81945	0.261403	0.0214105	0.252255
	GOTERM_BP_FAT	GO:0008380~RNA splicing	19	5.10753	0.000146297	FUS, BCAS2, DHX9, SYNCRIP, DDX5, IVNS1ABP, HNRNPR, HNRNPA0, PNN, SF3B1, PAPOLA, HNRNPH2, PPIG, USP39, DHX15, MAGOHB, HNRNPH1, SNRNP27, PRPF40A	321	284	13528	2.81945	0.261403	0.0214105	0.252255
	SP_PIR_KEYWORDS	calcium binding	10	2.68817	0.00017079	NUCB2, ANXA1, SPARC, CAPN2, ANXA5, THBS1, ANXA4, CALM2, ANXA3, CALM1, RCN2	372	103	19235	5.0201	0.0658806	0.0061764	0.237869
	GOTERM_BP_FAT	GO:0006260~DNA replication	15	4.03226	0.000171285	CDC6, CENPF, NAE1, MCM6, PRIM1, CCNE2, RPA1, TYMS, TFAM, TOP1, RFC3, RRM2, PCNA, DUT, DSCC1	321	190	13528	3.3271	0.29866	0.0233733	0.295282
	GOTERM_CC_FAT	GO:0005694~chromosome	24	6.45161	0.000171338	MSH6, UBE2A, RBL2, CENPF, AHCTF1, CENPK, SMC3, RPA1, CHRAC1, PRIM1, TOP1, RFC3, RAD21, HDAC2, HDAC1, HJURP, PCNA, RAD18, NUP37, NUP107, TMPO, TOP2B, SEPT7, DSCC1	278	460	12782	2.39887	0.0580491	0.0074474	0.233982
	GOTERM_MF_FAT	GO:0019899~enzyme binding	27	7.25806	0.000180733	EID1, PPME1, PRKAG2, PRDX3, SNX3, UBQLN1, LUC7L2, RANBP2, TOP2B, CUL1, ADAM9, UBE2A, GMPS, PPP1CB, ECT2, YWHAE, ATG3, PTPN11, YWHAG, HIF1A, YWHAH, HDAC2, HDAC1, UBE2K, RAD18, RAP1A, MARCKS	299	523	12983	2.24164	0.10666	0.0278031	0.268026
	SP_PIR_KEYWORDS	DNA damage	14	3.76344	0.000182671	EXO1, MSH6, UBE2A, RAD51AP1, MSH2, USP1, UNG, MORF4L2, PRKDC, PPP1CB, GTF2H2, SMC3, RAD21, RAD18	372	205	19235	3.53121	0.0702992	0.00605596	0.254397
	SP_PIR_KEYWORDS	protein transport	23	6.1828	0.000201933	SNX6, MTX2, SNX2, AHCTF1, AP3S1, SNX3, LMAN1, ATG3, RAB1A, CHMP2B, COPB2, CSE1L, VAMP7, RHOB, RAB12, NUP37, NUP107, RANBP2, VPS26A, TRAM1, SEC23B, RAB21, NMD3	372	485	19235	2.45208	0.0774182	0.00617923	0.281187
	SP_PIR_KEYWORDS	mitosis	13	3.49462	0.000235556	CDC6, SEPT2, HAUS1, LRRCC1, CETN3, CENPF, CEP55, SMC3, RAD21, NCAPG2, FBXO5, NUP37, SEPT7	372	183	19235	3.67317	0.0897154	0.00669166	0.327935
	GOTERM_MF_FAT	GO:0001883~purine nucleoside binding	59	15.8602	0.000248966	HSP90AB1, NRBP1, ABCF2, NARS, PRKAG2, PPIP5K2, CCT2, IARS2, RAB1A, MTHFD1, HSPH1, TOP1, ACTR2, DDX17, NARS2, RHOB, TOP2B, SUCLA2, SIK1, ABCE1, CDC6, UBE2A, SGK1, ACADM, DARS, UBE2H, GMPS, NME7, MCM6, RFC3, UBE2K, ATP2C1, EIF4A2, DLD, PRPS2, DCK, PRKDC, ITM2B, CMPK1, MORC4, DHX15, HSPA4, PRKAA1, ACTL6A, PAPSS1, HSPA9, TRIP13, MSH6, DHX9, SRP54, MSH2, EPRS, DDX5, ATP13A3, SMC3, PAPOLA, UBA3, ATP5A1…	299	1601	12983	1.60016	0.143905	0.030597	0.369041
	GOTERM_CC_FAT	GO:0005730~nucleolus	31	8.33333	0.000268639	FUS, COPS2, SEPT2, MORF4L2, UTP6, CCT2, PNN, TOP1, CASP3, SBDS, HJURP, HTATSF1, ZNF146, TOP2B, FTSJ2, NMD3, BCAS2, DHX9, SRP54, SUB1, SSB, DDX5, WWTR1, NCL, NOP14, PAPOLA, HIF1A, HNRNPH2, HNRNPH1, PRKRIR, RPP40	278	698	12782	2.04202	0.0895057	0.0103645	0.366632
	SP_PIR_KEYWORDS	methylation	15	4.03226	0.000270933	FUS, DHX9, PABPC4, ELAVL1, GNG12, DDX5, NCL, HNRNPA0, RND3, HNRNPH2, RAP1A, RHOB, HNRNPH1, CALM2, RAB21, CALM1	372	242	19235	3.20498	0.102477	0.00718187	0.377099
	GOTERM_MF_FAT	GO:0001882~nucleoside binding	59	15.8602	0.000297863	HSP90AB1, NRBP1, ABCF2, NARS, PRKAG2, PPIP5K2, CCT2, IARS2, RAB1A, MTHFD1, HSPH1, TOP1, ACTR2, DDX17, NARS2, RHOB, TOP2B, SUCLA2, SIK1, ABCE1, CDC6, UBE2A, SGK1, ACADM, DARS, UBE2H, GMPS, NME7, MCM6, RFC3, UBE2K, ATP2C1, EIF4A2, DLD, PRPS2, DCK, PRKDC, ITM2B, CMPK1, MORC4, DHX15, HSPA4, PRKAA1, ACTL6A, PAPSS1, HSPA9, TRIP13, MSH6, DHX9, SRP54, MSH2, EPRS, DDX5, ATP13A3, SMC3, PAPOLA, UBA3, ATP5A1…	299	1612	12983	1.58924	0.169639	0.0305073	0.441371
	SP_PIR_KEYWORDS	dna replication	9	2.41935	0.000298016	RPA1, PRIM1, CDC6, TOP1, RFC3, RRM2, PCNA, MCM6, DSCC1	372	88	19235	5.28821	0.112126	0.00740531	0.414722
	GOTERM_CC_FAT	GO:0034399~nuclear periphery	8	2.15054	0.000333893	YEATS4, PPIG, LMNB1, PCNA, CENPF, AHCTF1, SMC3, MATR3	278	61	12782	6.02996	0.110013	0.0115872	0.4555
	GOTERM_MF_FAT	GO:0005524~ATP binding	55	14.7849	0.000338878	HSP90AB1, NRBP1, ABCF2, NARS, PRKAG2, PPIP5K2, CCT2, IARS2, RAB1A, MTHFD1, TOP1, ACTR2, HSPH1, DDX17, NARS2, SUCLA2, TOP2B, SIK1, CDC6, ABCE1, UBE2A, SGK1, DARS, UBE2H, GMPS, NME7, MCM6, RFC3, UBE2K, ATP2C1, EIF4A2, PRPS2, DCK, PRKDC, ITM2B, CMPK1, MORC4, DHX15, HSPA4, PRKAA1, ACTL6A, PAPSS1, HSPA9, TRIP13, MSH6, DHX9, MSH2, EPRS, DDX5, ATP13A3, SMC3, PAPOLA, UBA3, ATP5A1, MYLK	299	1477	12983	1.61691	0.190627	0.0297618	0.502004
	SP_PIR_KEYWORDS	dna repair	13	3.49462	0.000349369	EXO1, MSH6, UBE2A, RAD51AP1, MSH2, USP1, UNG, MORF4L2, PRKDC, GTF2H2, SMC3, RAD21, RAD18	372	191	19235	3.51932	0.13014	0.00816778	0.486024
	KEGG_PATHWAY	hsa03430:Mismatch repair	6	1.6129	0.000403621	RPA1, EXO1, MSH6, RFC3, MSH2, PCNA	147	23	5085	9.02396	0.0518938	0.0262925	0.4703
	GOTERM_MF_FAT	GO:0032559~adenyl ribonucleotide binding	55	14.7849	0.000470828	HSP90AB1, NRBP1, ABCF2, NARS, PRKAG2, PPIP5K2, CCT2, IARS2, RAB1A, MTHFD1, TOP1, ACTR2, HSPH1, DDX17, NARS2, SUCLA2, TOP2B, SIK1, CDC6, ABCE1, UBE2A, SGK1, DARS, UBE2H, GMPS, NME7, MCM6, RFC3, UBE2K, ATP2C1, EIF4A2, PRPS2, DCK, PRKDC, ITM2B, CMPK1, MORC4, DHX15, HSPA4, PRKAA1, ACTL6A, PAPSS1, HSPA9, TRIP13, MSH6, DHX9, MSH2, EPRS, DDX5, ATP13A3, SMC3, PAPOLA, UBA3, ATP5A1, MYLK	299	1497	12983	1.59531	0.254623	0.0360667	0.696834
	SP_PIR_KEYWORDS	isopeptide bond	17	4.56989	0.000504267	ANXA1, SYNCRIP, KTN1, TOP1, PAPOLA, HIF1A, HDAC1, UBE2K, UFM1, ZNF146, PCNA, GUF1, RANBP2, DST, CALM2, CUL1, CALM1, FN1	372	319	19235	2.75554	0.182295	0.0111185	0.700808
	GOTERM_MF_FAT	GO:0030554~adenyl nucleotide binding	57	15.3226	0.000536068	HSP90AB1, NRBP1, ABCF2, NARS, PRKAG2, PPIP5K2, CCT2, IARS2, RAB1A, MTHFD1, TOP1, ACTR2, HSPH1, DDX17, NARS2, TOP2B, SUCLA2, SIK1, ABCE1, CDC6, UBE2A, SGK1, ACADM, DARS, UBE2H, GMPS, NME7, MCM6, RFC3, UBE2K, ATP2C1, EIF4A2, DLD, PRPS2, DCK, PRKDC, ITM2B, CMPK1, MORC4, DHX15, HSPA4, PRKAA1, ACTL6A, PAPSS1, HSPA9, TRIP13, MSH6, DHX9, MSH2, EPRS, DDX5, ATP13A3, SMC3, PAPOLA, UBA3, ATP5A1, MYLK	299	1577	12983	1.56945	0.284373	0.0364948	0.793033
	INTERPRO	IPR000504:RNA recognition motif, RNP-1	14	3.76344	0.000568848	FUS, PABPC4, ELAVL1, SYNCRIP, SSB, NCL, HNRNPR, HNRNPA0, HNRNPH2, HTATSF1, RBMS3, HNRNPH1, RBM12, MATR3	353	211	16659	3.13126	0.373218	0.373218	0.872576
	GOTERM_CC_FAT	GO:0043232~intracellular non-membrane-bounded organelle	80	21.5054	0.000607103	COPS2, SEPT2, MORF4L2, CAPZA1, CCT2, PNN, PRIM1, ACTR2, TOP1, CCNE1, SBDS, CASP3, RAD21, DYNLL2, ZNF146, NUP37, CAP1, TOP2B, MYC, FTSJ2, CDC6, TWF1, UBE2A, RBL2, DYNLT3, NCL, CHRAC1, RFC3, HIF1A, CLIC4, RAD18, NUP107, DST, SEPT7, SEPT8, DSCC1, FUS, LMNB1, CNN3, HAUS1, UTP6, CETN3, LRRCC1, AHCTF1, CEP55, IVNS1ABP, TPM4, RPA1, TFAM, HJURP, HTATSF1, FBXO5, SLC4A7, SLC30A9, NMD3, HSPA9, BCAS2, MSH6, …	278	2596	12782	1.4169	0.190989	0.0190831	0.826784
	GOTERM_CC_FAT	GO:0043228~non-membrane-bounded organelle	80	21.5054	0.000607103	COPS2, SEPT2, MORF4L2, CAPZA1, CCT2, PNN, PRIM1, ACTR2, TOP1, CCNE1, SBDS, CASP3, RAD21, DYNLL2, ZNF146, NUP37, CAP1, TOP2B, MYC, FTSJ2, CDC6, TWF1, UBE2A, RBL2, DYNLT3, NCL, CHRAC1, RFC3, HIF1A, CLIC4, RAD18, NUP107, DST, SEPT7, SEPT8, DSCC1, FUS, LMNB1, CNN3, HAUS1, UTP6, CETN3, LRRCC1, AHCTF1, CEP55, IVNS1ABP, TPM4, RPA1, TFAM, HJURP, HTATSF1, FBXO5, SLC4A7, SLC30A9, NMD3, HSPA9, BCAS2, MSH6, …	278	2596	12782	1.4169	0.190989	0.0190831	0.826784
	INTERPRO	IPR012677:Nucleotide-binding, alpha-beta plait	14	3.76344	0.000621334	FUS, PABPC4, ELAVL1, SYNCRIP, SSB, NCL, HNRNPR, HNRNPA0, HNRNPH2, HTATSF1, RBMS3, HNRNPH1, RBM12, MATR3	353	213	16659	3.10186	0.399669	0.22519	0.952726
	UP_SEQ_FEATURE	nucleotide phosphate-binding region:GTP	16	4.30108	0.000690595	ARL1, ADSS, SRP54, SEPT2, MTIF2, RAB1A, RND3, GSPT1, RAP1A, RHOB, RAB12, GUF1, SEPT7, ARL4C, RAB21, SEPT8	372	295	19113	2.78666	0.564719	0.187745	1.11109
	GOTERM_BP_FAT	GO:0009260~ribonucleotide biosynthetic process	11	2.95699	0.000718606	ADSS, ATP1B1, ATP2C1, PRKAG2, ATP6V1H, ATP5A1, ATP13A3, GMPS, CMPK1, PRPS2, NME7	321	124	13528	3.73852	0.77435	0.0888503	1.23332
	GOTERM_BP_FAT	GO:0016447~somatic recombination of immunoglobulin gene segments	5	1.34409	0.000723168	EXO1, MSH6, MSH2, UNG, PRKDC	321	18	13528	11.7065	0.776473	0.0843588	1.24111
	GOTERM_BP_FAT	GO:0007067~mitosis	15	4.03226	0.000757365	YEATS4, CDC6, SEPT2, HAUS1, LRRCC1, CETN3, CENPF, CEP55, SMC3, RAD21, NCAPG2, FBXO5, NUP37, SEPT7, DSCC1	321	220	13528	2.87341	0.791767	0.0834806	1.29944
	GOTERM_BP_FAT	GO:0000280~nuclear division	15	4.03226	0.000757365	YEATS4, CDC6, SEPT2, HAUS1, LRRCC1, CETN3, CENPF, CEP55, SMC3, RAD21, NCAPG2, FBXO5, NUP37, SEPT7, DSCC1	321	220	13528	2.87341	0.791767	0.0834806	1.29944
	GOTERM_BP_FAT	GO:0006310~DNA recombination	10	2.68817	0.000850915	RPA1, EXO1, MSH6, RAD21, RAD51AP1, MSH2, UNG, PRKDC, MND1, TRIP13	321	105	13528	4.01365	0.82847	0.0886144	1.45883
	GOTERM_BP_FAT	GO:0000087~M phase of mitotic cell cycle	15	4.03226	0.00089114	YEATS4, CDC6, SEPT2, HAUS1, LRRCC1, CETN3, CENPF, CEP55, SMC3, RAD21, NCAPG2, FBXO5, NUP37, SEPT7, DSCC1	321	224	13528	2.8221	0.842192	0.0881854	1.5273
	SP_PIR_KEYWORDS	ligase	16	4.30108	0.000910634	ADSS, UBE2A, DARS, NARS, PPCS, EPRS, UBE2H, MARCH7, IARS2, GMPS, MTHFD1, UBE2K, NARS2, UBA3, RAD18, SUCLA2	372	305	19235	2.7125	0.304767	0.0189502	1.26224
	GOTERM_BP_FAT	GO:0051726~regulation of cell cycle	19	5.10753	0.000927979	CDC6, MSH2, GMNN, CENPF, PPP1CB, ITGB1, NAE1, PTPN11, TGFB2, CCNE2, SBDS, CASP3, HDAC2, HDAC1, UBA3, FBXO5, RHOB, SIK1, MYC	321	331	13528	2.4191	0.853794	0.0874924	1.58996
	GOTERM_BP_FAT	GO:0002566~somatic diversification of immune receptors via somatic mutation	4	1.07527	0.000990747	EXO1, MSH6, MSH2, UNG	321	9	13528	18.7304	0.871632	0.0890903	1.69664
	GOTERM_BP_FAT	GO:0016446~somatic hypermutation of immunoglobulin genes	4	1.07527	0.000990747	EXO1, MSH6, MSH2, UNG	321	9	13528	18.7304	0.871632	0.0890903	1.69664
	SP_PIR_KEYWORDS	endonexin fold	4	1.07527	0.0010467	ANXA1, ANXA5, ANXA4, ANXA3	372	11	19235	18.8025	0.341539	0.0206758	1.44956
	GOTERM_BP_FAT	GO:0048285~organelle fission	15	4.03226	0.00111659	YEATS4, CDC6, SEPT2, HAUS1, LRRCC1, CETN3, CENPF, CEP55, SMC3, RAD21, NCAPG2, FBXO5, NUP37, SEPT7, DSCC1	321	229	13528	2.76048	0.90111	0.0957032	1.91019
	KEGG_PATHWAY	hsa04114:Oocyte meiosis	11	2.95699	0.00112423	CCNE2, CCNE1, YWHAG, YWHAH, FBXO5, SKP1, PPP1CB, YWHAE, CALM2, SMC3, CUL1, CALM1	147	110	5085	3.45918	0.137984	0.048289	1.30493
	GOTERM_CC_FAT	GO:0016363~nuclear matrix	7	1.88172	0.00128384	YEATS4, PPIG, LMNB1, CENPF, AHCTF1, SMC3, MATR3	278	56	12782	5.7473	0.361317	0.036673	1.74093
	GOTERM_BP_FAT	GO:0006220~pyrimidine nucleotide metabolic process	6	1.6129	0.00148182	DCTD, TYMS, DCK, CMPK1, NME7, DUT	321	36	13528	7.02388	0.953631	0.120115	2.52751
	UP_SEQ_FEATURE	repeat:1-2	5	1.34409	0.00148918	HNRNPH2, CENPF, SYNCRIP, HNRNPH1, MYLK	372	26	19113	9.88058	0.833757	0.301529	2.38148
	GOTERM_BP_FAT	GO:0051052~regulation of DNA metabolic process	10	2.68817	0.00152584	MSH6, CDC6, PDGFA, MSH2, USP1, GMNN, PCNA, PDGFC, AREGB, AREG, MYC	321	114	13528	3.69678	0.957677	0.118823	2.60166
	GOTERM_CC_FAT	GO:0000777~condensed chromosome kinetochore	7	1.88172	0.0015438	HJURP, CENPF, AHCTF1, NUP37, NUP107, CENPK, SEPT7	278	58	12782	5.54912	0.416787	0.0406287	2.09001
	GOTERM_BP_FAT	GO:0016445~somatic diversification of immunoglobulins	5	1.34409	0.0016045	EXO1, MSH6, MSH2, UNG, PRKDC	321	22	13528	9.57802	0.964049	0.120065	2.73405
	GOTERM_BP_FAT	GO:0043488~regulation of mRNA stability	5	1.34409	0.0016045	ZFP36L1, DHX9, SERBP1, ELAVL1, SYNCRIP	321	22	13528	9.57802	0.964049	0.120065	2.73405
	GOTERM_CC_FAT	GO:0005829~cytosol	46	12.3656	0.00162896	NARS, PRKAG2, DCK, PPIP5K2, CCT2, PRDX3, CHMP2B, ZFP36L1, ALDH1A1, CCNE2, CCNE1, COPB2, TYMS, CASP3, EIF3A, DYNLL2, FBXO5, RANBP2, TOP2B, SIK1, CUL1, DCTD, ODC1, CDC6, DARS, GGH, EPRS, ATP6V1H, SKP1, ATG3, YWHAE, GMPS, ECT2, PTPN11, YWHAG, HNRNPH2, HDAC1, RRM2, EIF4A2, PGM1, NUCB2, RAP1A, PTPN1, VPS26A, CALM2, CALM1, DUT	278	1330	12782	1.59023	0.433893	0.0398261	2.20411
	GOTERM_BP_FAT	GO:0006397~mRNA processing	18	4.83871	0.00167989	FUS, BCAS2, DHX9, SYNCRIP, DDX5, HNRNPR, HNRNPA0, PNN, SLBP, SF3B1, PAPOLA, HNRNPH2, USP39, DHX15, MAGOHB, HNRNPH1, SNRNP27, PRPF40A	321	321	13528	2.36318	0.969254	0.120993	2.86076
	SP_PIR_KEYWORDS	mrna processing	14	3.76344	0.00169679	BCAS2, SYNCRIP, DDX5, HNRNPR, PNN, SLBP, SF3B1, PAPOLA, USP39, DHX15, MAGOHB, HNRNPH1, SNRNP27, PRPF40A	372	260	19235	2.78422	0.492162	0.0317514	2.34002
	UP_SEQ_FEATURE	repeat:2-2	5	1.34409	0.00172168	HNRNPH2, CENPF, SYNCRIP, HNRNPH1, MYLK	372	27	19113	9.51464	0.874405	0.292333	2.74846
	UP_SEQ_FEATURE	repeat:1-1	5	1.34409	0.00172168	HNRNPH2, CENPF, SYNCRIP, HNRNPH1, MYLK	372	27	19113	9.51464	0.874405	0.292333	2.74846
	INTERPRO	IPR004365:Nucleic acid binding, OB-fold, tRNA/helicase-type	4	1.07527	0.00178573	RPA1, NARS, DARS, NARS2	353	12	16659	15.7309	0.769475	0.386841	2.71534
	SP_PIR_KEYWORDS	P-loop	9	2.41935	0.00185021	ABCE1, DHX9, DDX17, ABCF2, ATP5A1, MTIF2, DDX5, SEPT7, RAB1A	372	116	19235	4.01175	0.522369	0.0330293	2.54908
	SMART	SM00335:ANX	4	1.07527	0.00185152	ANXA1, ANXA5, ANXA4, ANXA3	166	14	9079	15.6265	0.237058	0.126534	2.17864
	GOTERM_MF_FAT	GO:0043566~structure-specific DNA binding	11	2.95699	0.00188266	RPA1, EXO1, KLF6, MSH6, RAD51AP1, SUB1, MSH2, PCNA, RAD18, MYC, MCM6	299	145	12983	3.29404	0.691455	0.110938	2.75932
	GOTERM_MF_FAT	GO:0032403~protein complex binding	13	3.49462	0.00190998	MSH6, MSH2, CETN3, ITGB1, PTPN11, CCNE1, ERBB2IP, CLIC4, PCNA, PTPN1, THBS1, DST, ADAM9	299	196	12983	2.87999	0.69668	0.102777	2.79883
	SP_PIR_KEYWORDS	gtp-binding	16	4.30108	0.00192315	ARL1, ADSS, SRP54, SEPT2, MTIF2, RAB1A, RND3, GSPT1, RAP1A, RHOB, RAB12, GUF1, SEPT7, ARL4C, RAB21, SEPT8	372	329	19235	2.51463	0.536095	0.0328431	2.64832
	SP_PIR_KEYWORDS	annexin	4	1.07527	0.0022119	ANXA1, ANXA5, ANXA4, ANXA3	372	14	19235	14.7734	0.586677	0.0361442	3.04029
	GOTERM_BP_FAT	GO:0007126~meiosis	9	2.41935	0.00223337	RPA1, EXO1, MSH6, RAD21, OSGIN2, MND1, FBXO5, SMC3, TRIP13	321	98	13528	3.8703	0.99025	0.152424	3.7863
	GOTERM_BP_FAT	GO:0051327~M phase of meiotic cell cycle	9	2.41935	0.00223337	RPA1, EXO1, MSH6, RAD21, OSGIN2, MND1, FBXO5, SMC3, TRIP13	321	98	13528	3.8703	0.99025	0.152424	3.7863
	GOTERM_BP_FAT	GO:0016444~somatic cell DNA recombination	5	1.34409	0.00224564	EXO1, MSH6, MSH2, UNG, PRKDC	321	24	13528	8.77985	0.990495	0.148325	3.80671
	GOTERM_BP_FAT	GO:0002562~somatic diversification of immune receptors via germline recombination within a single locus	5	1.34409	0.00224564	EXO1, MSH6, MSH2, UNG, PRKDC	321	24	13528	8.77985	0.990495	0.148325	3.80671
	GOTERM_BP_FAT	GO:0043487~regulation of RNA stability	5	1.34409	0.00224564	ZFP36L1, DHX9, SERBP1, ELAVL1, SYNCRIP	321	24	13528	8.77985	0.990495	0.148325	3.80671
	UP_SEQ_FEATURE	repeat:Annexin 1	4	1.07527	0.00225225	ANXA1, ANXA5, ANXA4, ANXA3	372	14	19113	14.6797	0.93378	0.321468	3.58106
	UP_SEQ_FEATURE	repeat:Annexin 4	4	1.07527	0.00225225	ANXA1, ANXA5, ANXA4, ANXA3	372	14	19113	14.6797	0.93378	0.321468	3.58106
	UP_SEQ_FEATURE	repeat:Annexin 3	4	1.07527	0.00225225	ANXA1, ANXA5, ANXA4, ANXA3	372	14	19113	14.6797	0.93378	0.321468	3.58106
	UP_SEQ_FEATURE	repeat:Annexin 2	4	1.07527	0.00225225	ANXA1, ANXA5, ANXA4, ANXA3	372	14	19113	14.6797	0.93378	0.321468	3.58106
	GOTERM_MF_FAT	GO:0004859~phospholipase inhibitor activity	4	1.07527	0.0022582	ANXA1, ANXA5, ANXA4, ANXA3	299	12	12983	14.4738	0.756031	0.110912	3.30117
	GOTERM_BP_FAT	GO:0015031~protein transport	32	8.60215	0.00226513	SNX6, MTX2, SNX2, AP3S1, SNX3, LMAN1, RAB1A, CHMP2B, TGFB2, COPB2, CSE1L, RHOB, NUP37, RANBP2, TRAM1, RAB21, HSPA9, NMD3, GDI2, SRP54, CENPF, YWHAE, ATG3, YWHAG, YWHAH, ERBB2IP, VAMP7, PCNA, RAB12, NUP107, VPS26A, SEC23B	321	762	13528	1.7698	0.990872	0.144908	3.83914
	GOTERM_CC_FAT	GO:0005681~spliceosome	10	2.68817	0.00230447	BCAS2, SF3B1, DHX15, SYNCRIP, HNRNPH1, IVNS1ABP, DDX5, HNRNPR, API5, PNN	278	132	12782	3.48321	0.552997	0.052264	3.10485
	GOTERM_BP_FAT	GO:0006261~DNA-dependent DNA replication	7	1.88172	0.00240551	RPA1, CCNE2, PRIM1, TFAM, TOP1, RFC3, MCM6	321	58	13528	5.08626	0.993179	0.14862	4.07245
	SP_PIR_KEYWORDS	mrna splicing	12	3.22581	0.00253526	BCAS2, SF3B1, USP39, DHX15, SYNCRIP, MAGOHB, HNRNPH1, SNRNP27, DDX5, HNRNPR, PRPF40A, PNN	372	209	19235	2.96882	0.636818	0.0397043	3.47749
	GOTERM_BP_FAT	GO:0051321~meiotic cell cycle	9	2.41935	0.0025361	RPA1, EXO1, MSH6, RAD21, OSGIN2, MND1, FBXO5, SMC3, TRIP13	321	100	13528	3.7929	0.994799	0.151548	4.28899
	GOTERM_CC_FAT	GO:0044433~cytoplasmic vesicle part	12	3.22581	0.00255548	COPB2, LAMP2, PDGFA, VAMP7, DLD, VMA21, SPARC, THBS1, SEC23B, RAB21, TGFB2, FN1	278	187	12782	2.95049	0.590576	0.0542839	3.43759
	INTERPRO	IPR002312:Aspartyl-tRNA synthetase, class IIb	3	0.806452	0.00259709	NARS, DARS, NARS2	353	4	16659	35.3945	0.881753	0.413596	3.92616
	GOTERM_BP_FAT	GO:0009259~ribonucleotide metabolic process	11	2.95699	0.00259977	ADSS, ATP1B1, ATP2C1, PRKAG2, ATP6V1H, ATP5A1, ATP13A3, GMPS, CMPK1, PRPS2, NME7	321	147	13528	3.15358	0.995443	0.150721	4.39442
	GOTERM_BP_FAT	GO:0045184~establishment of protein localization	32	8.60215	0.00266947	SNX6, MTX2, SNX2, AP3S1, SNX3, LMAN1, RAB1A, CHMP2B, TGFB2, COPB2, CSE1L, RHOB, NUP37, RANBP2, TRAM1, RAB21, HSPA9, NMD3, GDI2, SRP54, CENPF, YWHAE, ATG3, YWHAG, YWHAH, ERBB2IP, VAMP7, PCNA, RAB12, NUP107, VPS26A, SEC23B	321	769	13528	1.75369	0.996057	0.150256	4.50969
	SP_PIR_KEYWORDS	calcium/phospholipid-binding	4	1.07527	0.00272561	ANXA1, ANXA5, ANXA4, ANXA3	372	15	19235	13.7885	0.663448	0.0410197	3.734
	GOTERM_MF_FAT	GO:0005544~calcium-dependent phospholipid binding	5	1.34409	0.00272925	ANXA1, ANXA5, ANXA4, ANXA3, RBM12	299	26	12983	8.35027	0.818297	0.122943	3.97684
	GOTERM_BP_FAT	GO:0006164~purine nucleotide biosynthetic process	11	2.95699	0.00273129	MTHFD1, ADSS, ATP1B1, ATP2C1, MSH2, PRKAG2, ATP6V1H, ATP5A1, ATP13A3, GMPS, NME7	321	148	13528	3.13227	0.996532	0.149419	4.6118
	UP_SEQ_FEATURE	topological domain:Lumenal	19	5.10753	0.00276664	GALNT1, NCEH1, MMGT1, MAL2, PIGW, MMD, KTN1, ITM2B, LMAN1, MOXD1, ERGIC2, TMED7, LAMP2, B3GNT5, ATP2C1, SPCS3, TMPO, TRAM1, B4GALT4	372	444	19113	2.19865	0.964408	0.34095	4.38188
	INTERPRO	IPR018502:Annexin repeat	4	1.07527	0.00286333	ANXA1, ANXA5, ANXA4, ANXA3	353	14	16659	13.4836	0.905028	0.375519	4.32041
	INTERPRO	IPR001464:Annexin	4	1.07527	0.00286333	ANXA1, ANXA5, ANXA4, ANXA3	353	14	16659	13.4836	0.905028	0.375519	4.32041
	INTERPRO	IPR018252:Annexin repeat, conserved site	4	1.07527	0.00286333	ANXA1, ANXA5, ANXA4, ANXA3	353	14	16659	13.4836	0.905028	0.375519	4.32041
	GOTERM_CC_FAT	GO:0000779~condensed chromosome, centromeric region	7	1.88172	0.00300125	HJURP, CENPF, AHCTF1, NUP37, NUP107, CENPK, SEPT7	278	66	12782	4.8765	0.649716	0.0598412	4.02588
	GOTERM_MF_FAT	GO:0004815~aspartate-tRNA ligase activity	3	0.806452	0.00305573	NARS, DARS, NARS2	299	4	12983	32.5661	0.851874	0.127512	4.44254
	GOTERM_CC_FAT	GO:0005783~endoplasmic reticulum	35	9.4086	0.00305906	MMGT1, ORMDL1, DNAJC10, SYNCRIP, LMAN1, TPD52, RAB1A, TMED7, KDELC1, ELOVL5, VMA21, ZMPSTE24, SLC39A6, TRAM1, RAB21, SOAT1, MINPP1, SGK1, NCEH1, LPGAT1, SCD, PIGW, NDFIP2, KTN1, CCDC47, MOXD1, ERGIC2, RDH10, VAMP7, NUCB2, SPCS3, AHCYL1, PTPN1, SEC23B, RCN2	278	960	12782	1.6763	0.656733	0.0576727	4.10193
	GOTERM_BP_FAT	GO:0006422~aspartyl-tRNA aminoacylation	3	0.806452	0.00324301	NARS, DARS, NARS2	321	4	13528	31.6075	0.998802	0.170445	5.45326
	GOTERM_CC_FAT	GO:0012505~endomembrane system	30	8.06452	0.00326367	NRBP1, MAL2, LMNB1, ORMDL1, AHCTF1, LMAN1, COPB2, CSE1L, VMA21, PDGFC, NUP37, RANBP2, TRAM1, RAB21, SOAT1, SCD, PIGW, CENPF, KTN1, LAMP2, ATP2C1, VAMP7, NUCB2, PCNA, SPCS3, NUP107, TMPO, VPS26A, MATR3, SEC23B	278	782	12782	1.76388	0.680463	0.0582792	4.37065
	UP_SEQ_FEATURE	site:Not acetylated	4	1.07527	0.00336672	MTHFD1, CMPK1, PRPS2, API5	372	16	19113	12.8448	0.982757	0.363106	5.30822
	GOTERM_BP_FAT	GO:0002200~somatic diversification of immune receptors	5	1.34409	0.00350802	EXO1, MSH6, MSH2, UNG, PRKDC	321	27	13528	7.80432	0.999309	0.178563	5.88627
	GOTERM_BP_FAT	GO:0008219~cell death	30	8.06452	0.0035183	FUS, MMD, PRKDC, ITM2B, DIDO1, TGFB2, TOP1, CASP3, PEG10, RAD21, CSE1L, TPP1, TMEM123, RHOB, FAIM, THBS1, MYC, API5, CUL1, EBAG9, SGK1, PDCD10, TM2D1, MSH2, ECT2, YWHAE, NAE1, NCKAP1, EIF4G2, GSPT1	321	719	13528	1.75841	0.999324	0.174763	5.90302
	SP_PIR_KEYWORDS	protein biosynthesis	11	2.95699	0.0036406	EIF4G2, EIF3A, METAP2, NARS, DARS, GSPT1, NARS2, EIF4A2, EPRS, IARS2, MTIF2	372	188	19235	3.02541	0.766658	0.0524714	4.95821
	GOTERM_BP_FAT	GO:0016265~death	30	8.06452	0.00377736	FUS, MMD, PRKDC, ITM2B, DIDO1, TGFB2, TOP1, CASP3, PEG10, RAD21, CSE1L, TPP1, TMEM123, RHOB, FAIM, THBS1, MYC, API5, CUL1, EBAG9, SGK1, PDCD10, TM2D1, MSH2, ECT2, YWHAE, NAE1, NCKAP1, EIF4G2, GSPT1	321	724	13528	1.74627	0.999605	0.182061	6.32445
	GOTERM_MF_FAT	GO:0003729~mRNA binding	7	1.88172	0.00398215	ZFP36L1, SERBP1, PABPC4, ELAVL1, SYNCRIP, SSB, SLBP	299	66	12983	4.6053	0.917075	0.152944	5.7526
	GOTERM_BP_FAT	GO:0044265~cellular macromolecule catabolic process	30	8.06452	0.00408154	PABPC4, ZFP36L1, RPA1, CASP3, UFM1, USP39, FBXO5, ZMPSTE24, FBXO4, RANBP2, MYC, CUL1, USP14, ADAM9, ABCE1, UBE2A, USP1, PCNP, UBE2H, SKP1, MARCH7, ATG3, GTF2H2, NAE1, WSB1, GSPT1, UBE2K, UBA3, UCHL5, RAD18	321	725	13528	1.74386	0.99979	0.190836	6.81699
	PIR_SUPERFAMILY	PIRSF002359:annexin I	4	1.07527	0.00410707	ANXA1, ANXA5, ANXA4, ANXA3	211	12	7396	11.684	0.636661	0.636661	5.19319
	GOTERM_MF_FAT	GO:0043498~cell surface binding	5	1.34409	0.00410836	PDGFA, PDGFC, ATP5A1, ANXA5, THBS1	299	29	12983	7.48645	0.92338	0.14833	5.92977
	GOTERM_CC_FAT	GO:0000785~chromatin	12	3.22581	0.00426697	MSH6, UBE2A, HDAC2, RBL2, HDAC1, CENPF, RAD18, AHCTF1, TMPO, TOP2B, SMC3, DSCC1	278	200	12782	2.75871	0.775158	0.071902	5.67825
	INTERPRO	IPR018150:Aminoacyl-tRNA synthetase, class II (D, K and N)-like	3	0.806452	0.00426806	NARS, DARS, NARS2	353	5	16659	28.3156	0.97015	0.44304	6.37554
	INTERPRO	IPR004364:Aminoacyl-tRNA synthetase, class II (D, K and N)	3	0.806452	0.00426806	NARS, DARS, NARS2	353	5	16659	28.3156	0.97015	0.44304	6.37554
	GOTERM_MF_FAT	GO:0003723~RNA binding	29	7.7957	0.0043138	FUS, PABPC4, SYNCRIP, ZFP36L1, SBDS, DDX17, HTATSF1, MAGOHB, RBMS3, RBM12, DHX9, SRP54, RAD51AP1, ELAVL1, EPRS, SSB, DDX5, HNRNPR, NCL, HNRNPA0, SLBP, NOP14, PAPOLA, HNRNPH2, SERBP1, EIF4A2, HNRNPH1, TRUB1, MATR3	299	718	12983	1.75379	0.932635	0.146734	6.21751
	GOTERM_MF_FAT	GO:0055102~lipase inhibitor activity	4	1.07527	0.00443817	ANXA1, ANXA5, ANXA4, ANXA3	299	15	12983	11.579	0.937687	0.142899	6.39131
	GOTERM_CC_FAT	GO:0005819~spindle	10	2.68817	0.0047255	CDC6, SBDS, SEPT2, HAUS1, CENPF, FBXO5, SEPT7, MYC, CALM2, SMC3, CALM1	278	147	12782	3.12778	0.808546	0.0757008	6.27032
	GOTERM_BP_FAT	GO:0006163~purine nucleotide metabolic process	12	3.22581	0.00474753	MTHFD1, ADSS, ATP1B1, ATP2C1, MSH2, PRKAG2, ATP6V1H, ATP5A1, ATP13A3, PAPSS1, GMPS, NME7	321	186	13528	2.71892	0.999948	0.21367	7.88688
	GOTERM_MF_FAT	GO:0032135~DNA insertion or deletion binding	3	0.806452	0.00501575	MSH6, MSH2, PCNA	299	5	12983	26.0528	0.956618	0.152227	7.19445
	INTERPRO	IPR006195:Aminoacyl-tRNA synthetase, class II, conserved region	4	1.07527	0.00510389	NARS, DARS, NARS2, EPRS	353	17	16659	11.1041	0.98502	0.451269	7.57872
	GOTERM_BP_FAT	GO:0002377~immunoglobulin production	5	1.34409	0.00518192	EXO1, MSH6, MSH2, UNG, PRKDC	321	30	13528	7.02388	0.999979	0.225999	8.57848
	GOTERM_CC_FAT	GO:0005635~nuclear envelope	12	3.22581	0.00518914	LMNB1, CSE1L, SCD, NUCB2, PCNA, CENPF, AHCTF1, NUP37, NUP107, TMPO, RANBP2, MATR3	278	205	12782	2.69142	0.83728	0.079219	6.86549
	SP_PIR_KEYWORDS	golgi apparatus	22	5.91398	0.00525343	ARL1, GALNT1, MMGT1, AP3S1, NDFIP2, SCOC, ITM2B, LMAN1, RAB1A, ERGIC2, TMED7, RND3, COPB2, B3GNT5, ATP2C1, VAMP7, ZMPSTE24, RAB12, SEC23B, RAB21, B4GALT4, EBAG9	372	588	19235	1.93462	0.877745	0.072311	7.08095
	GOTERM_CC_FAT	GO:0030530~heterogeneous nuclear ribonucleoprotein complex	4	1.07527	0.00546564	HNRNPH2, HNRNPH1, HNRNPR, HNRNPA0	278	17	12782	10.8185	0.852325	0.0797985	7.21874
	GOTERM_BP_FAT	GO:0002440~production of molecular mediator of immune response	5	1.34409	0.00584064	EXO1, MSH6, MSH2, UNG, PRKDC	321	31	13528	6.79731	0.999995	0.245821	9.6179
	GOTERM_BP_FAT	GO:0009057~macromolecule catabolic process	31	8.33333	0.00596122	PABPC4, ZFP36L1, RPA1, CASP3, UFM1, TPP1, USP39, FBXO5, ZMPSTE24, FBXO4, RANBP2, MYC, USP14, CUL1, ADAM9, ABCE1, UBE2A, USP1, PCNP, UBE2H, SKP1, MARCH7, ATG3, GTF2H2, NAE1, WSB1, GSPT1, UBE2K, UBA3, UCHL5, RAD18	321	781	13528	1.67278	0.999996	0.245291	9.80696
	GOTERM_BP_FAT	GO:0002520~immune system development	15	4.03226	0.00608997	EXO1, MSH6, KLF6, MSH2, UNG, PRKDC, PRDX3, CD164, TPD52, ITGB1, TGFB2, RPA1, SBDS, SH2B3, TCEA1	321	276	13528	2.2904	0.999997	0.24507	10.0084
	GOTERM_CC_FAT	GO:0031988~membrane-bounded vesicle	23	6.1828	0.00613084	HSP90AB1, PAM, PDGFA, GGH, ESD, AP3S1, SPARC, ITGB1, YWHAE, TGFB2, COPB2, LAMP2, TPP1, TMEM33, VAMP7, DLD, VMA21, THBS1, DST, SEC23B, RAB21, FN1, SPP1	278	568	12782	1.8618	0.883078	0.085545	8.06354
	GOTERM_CC_FAT	GO:0000776~kinetochore	7	1.88172	0.0064315	HJURP, CENPF, AHCTF1, NUP37, NUP107, CENPK, SEPT7	278	77	12782	4.17986	0.894795	0.0861362	8.44304
	SMART	SM00101:14_3_3	3	0.806452	0.00649294	YWHAG, YWHAH, YWHAE	166	7	9079	23.4398	0.613669	0.271684	7.4504
	SP_PIR_KEYWORDS	Aminoacyl-tRNA synthetase	5	1.34409	0.0065769	NARS, DARS, NARS2, EPRS, IARS2	372	39	19235	6.6291	0.928127	0.0867887	8.78989
	GOTERM_BP_FAT	GO:0009152~purine ribonucleotide biosynthetic process	9	2.41935	0.00659209	ADSS, ATP1B1, ATP2C1, PRKAG2, ATP6V1H, ATP5A1, ATP13A3, GMPS, NME7	321	117	13528	3.24179	0.999999	0.257528	10.79
	GOTERM_BP_FAT	GO:0000041~transition metal ion transport	7	1.88172	0.00659547	MMGT1, ATP2C1, SLC30A1, SLC39A8, SLC39A6, CUTC, SLC30A9	321	71	13528	4.15497	0.999999	0.252921	10.7953
	UP_SEQ_FEATURE	compositionally biased region:Asp/Glu-rich (acidic)	8	2.15054	0.00685261	METAP2, CNN3, HTATSF1, NUCB2, DEK, NAP1L4, NCL, HNRNPR	372	114	19113	3.60555	0.999746	0.563031	10.525
	GOTERM_CC_FAT	GO:0000793~condensed chromosome	9	2.41935	0.00701496	RPA1, HJURP, CENPF, AHCTF1, NUP37, NUP107, CENPK, SEPT7, SMC3	278	129	12782	3.2078	0.914296	0.090167	9.17534
	GOTERM_BP_FAT	GO:0046907~intracellular transport	27	7.25806	0.00718559	NRBP1, SNX6, MTX2, SNX2, AP3S1, LMAN1, TGFB2, COPB2, CSE1L, RHOB, RANBP2, TRAM1, HSPA9, ARL1, SRP54, YWHAE, ERGIC2, YWHAG, YWHAH, ERBB2IP, ATP2C1, VAMP7, PCNA, NUP107, DST, VPS26A, SEC23B	321	657	13528	1.73192	1	0.267394	11.7057
	SP_PIR_KEYWORDS	nucleotide biosynthesis	3	0.806452	0.0073075	DCTD, TYMS, PRPS2	372	7	19235	22.1601	0.94641	0.0929399	9.72074
	SP_PIR_KEYWORDS	kinetochore	6	1.6129	0.00731502	CENPF, AHCTF1, NUP37, NUP107, CENPK, SEPT7	372	63	19235	4.92448	0.946572	0.09017	9.73028
	GOTERM_CC_FAT	GO:0005902~microvillus	5	1.34409	0.00736933	PDGFA, CLIC4, SLC4A7, OXTR, CA2	278	36	12782	6.38589	0.924334	0.09118	9.61745
	UP_SEQ_FEATURE	site:Interaction with phosphoserine on interacting protein	3	0.806452	0.00739805	YWHAG, YWHAH, YWHAE	372	7	19113	22.0196	0.999869	0.556368	11.3165
	GOTERM_MF_FAT	GO:0032405~MutLalpha complex binding	3	0.806452	0.00740989	MSH6, MSH2, PCNA	299	6	12983	21.7107	0.990352	0.207093	10.4556
	PIR_SUPERFAMILY	PIRSF001525:lysine-tRNA ligase	3	0.806452	0.00758266	NARS, DARS, NARS2	211	5	7396	21.0313	0.846252	0.607893	9.39224
	UP_SEQ_FEATURE	cross-link:Glycyl lysine isopeptide (Lys-Gly) (interchain with G-Cter in SUMO)	7	1.88172	0.00773269	TOP1, PAPOLA, HIF1A, HDAC1, UBE2K, ZNF146, RANBP2	372	89	19113	4.04105	0.999913	0.541072	11.7988
	SP_PIR_KEYWORDS	phospholipid binding	4	1.07527	0.00834952	ANXA1, ANXA5, ANXA4, ANXA3	372	22	19235	9.40127	0.964756	0.0992659	11.0331
	GOTERM_CC_FAT	GO:0016023~cytoplasmic membrane-bounded vesicle	22	5.91398	0.00865597	HSP90AB1, PAM, PDGFA, ESD, GGH, AP3S1, SPARC, ITGB1, YWHAE, TGFB2, COPB2, LAMP2, TPP1, TMEM33, VAMP7, DLD, VMA21, THBS1, DST, SEC23B, RAB21, FN1	278	550	12782	1.83914	0.951881	0.102696	11.206
	INTERPRO	IPR000308:14-3-3 protein	3	0.806452	0.00871507	YWHAG, YWHAH, YWHAE	353	7	16659	20.2254	0.999243	0.59274	12.6127
	GOTERM_MF_FAT	GO:0043531~ADP binding	4	1.07527	0.00883299	MSH6, MSH2, PRKAG2, ATP5A1	299	19	12983	9.14135	0.996059	0.231744	12.3431
	GOTERM_MF_FAT	GO:0005518~collagen binding	5	1.34409	0.0089892	PDGFA, SPARC, THBS1, ADAM9, FN1	299	36	12983	6.03075	0.996428	0.22595	12.548
	GOTERM_BP_FAT	GO:0042113~B cell activation	7	1.88172	0.00913098	EXO1, KLF6, MSH6, MSH2, PRKDC, TPD52, ITGB1	321	76	13528	3.88162	1	0.321382	14.6453
	INTERPRO	IPR005225:Small GTP-binding protein	10	2.68817	0.00918112	ARL1, RND3, RHOB, RAP1A, RAB12, GUF1, MTIF2, ARL4C, RAB1A, RAB21	353	167	16659	2.82591	0.999486	0.568889	13.2434

## Sheet: 12h_Down
	total number of genes down-regulated (>=2fold, p-value <= 0.01) at 12 h.p.i.: 490
	Category	Term	Count	%	PValue	Genes	List Total	Pop Hits	Pop Total	Fold Enrichment	Bonferroni	Benjamini	FDR
	SP_PIR_KEYWORDS	acetylation	181	37.7871	2.12083e-40	XPO1, NRBP1, SEPT2, CAPZA2, CAPZA1, SYNCRIP, CCT2, UBQLN1, RAB1A, TOP1, RAD21, LUC7L2, DDX21, RAB21, RBM12, PABPN1, TWF1, DARS, OLA1, MYH9, PPP1CB, PGM2, SCCPDH, RFC3, PTRF, SERBP1, DLD, PGM1, SEPT7, SEPT8, ADSS, HMGB2, ARFGAP3, PPME1, LMNB1, GLUD1, PABPC4, UBE2V1, ANLN, C1ORF131, SNX3, ITGB1, DIDO1, CMPK1, MYL9, SPC25, PFN2, EIF3A, DDX47, HNRNPK, NAA50, PTPLB, CSE1L, PABPC1, ARL6IP5, TMEM30A, PR…	479	2635	19235	2.75838	9.39527e-38	9.39527e-38	3.00207e-37
	SP_PIR_KEYWORDS	phosphoprotein	259	54.071	2.4014e-13	ITGB3BP, ATP1B1, SYNCRIP, TPD52, RAB1A, DDX17, APP, CD46, LUC7L2, CRY1, ADAM9, MATN2, SKP2, MYH9, PGM2, RFC3, PTRF, ATP2C1, SERBP1, PGM1, RAB12, CDCA7L, FUS, DCBLD2, TMX1, LMNB1, PTPLAD1, PABPC4, TAF9B, FAM122B, ASAP2, C1ORF131, MYBL2, DIDO1, CALU, VRK1, PFN2, NAA50, NCAPG2, FBXO5, FBXO4, ZMPSTE24, PABPC1, TRAM1, SPP1, PRPF40A, DHX9, ODC1, ZC3H15, LGALS3, SUB1, OSBPL9, SCD, KLF10, PCNP, DONSON, D…	479	7263	19235	1.43199	1.06383e-10	5.31912e-11	3.39928e-10
	GOTERM_CC_FAT	GO:0043233~organelle lumen	99	20.6681	1.62235e-10	ITGB3BP, XPO1, MRPL42, SEPT2, PDGFA, MORF4L2, SYNCRIP, CCT2, CNOT7, TGFB2, TOP1, APP, PGRMC1, DDX21, PABPN1, RBL2, USP1, PPP1CB, RFC5, RFC3, HIF1A, PTRF, DLD, DSCC1, FUS, HMGB2, LMNB1, GLUD1, TAF9B, SERPINH1, CALU, DDX47, VRK1, KDELC1, HNRNPK, FBXO5, UBE2D1, PRPF40A, FN1, DHX9, YEATS4, SRP54, SUB1, DDX5, NOP14, PPIG, HNRNPH2, GLS, PCNA, CIRBP, HNRNPH1, PRKRIR, RPP40, COPS2, NBN, PRKAG2, CCNE2, CC…	368	1820	12782	1.88936	6.26228e-08	6.26228e-08	2.25113e-07
	GOTERM_CC_FAT	GO:0031974~membrane-enclosed lumen	99	20.6681	4.80081e-10	ITGB3BP, XPO1, MRPL42, SEPT2, PDGFA, MORF4L2, SYNCRIP, CCT2, CNOT7, TGFB2, TOP1, APP, PGRMC1, DDX21, PABPN1, RBL2, USP1, PPP1CB, RFC5, RFC3, HIF1A, PTRF, DLD, DSCC1, FUS, HMGB2, LMNB1, GLUD1, TAF9B, SERPINH1, CALU, DDX47, VRK1, KDELC1, HNRNPK, FBXO5, UBE2D1, PRPF40A, FN1, DHX9, YEATS4, SRP54, SUB1, DDX5, NOP14, PPIG, HNRNPH2, GLS, PCNA, CIRBP, HNRNPH1, PRKRIR, RPP40, COPS2, NBN, PRKAG2, CCNE2, CC…	368	1856	12782	1.85271	1.85311e-07	9.26556e-08	6.66147e-07
	SP_PIR_KEYWORDS	endoplasmic reticulum	46	9.60334	1.04946e-08	TMX1, MTDH, MMGT1, TUSC3, ORMDL1, HSD17B12, UBE2V1, SYNCRIP, LMAN1, SERPINH1, RAB1A, CALU, STT3B, TMED7, KDELC1, ELOVL5, PTPLB, PGRMC1, VMA21, ZMPSTE24, ELOVL7, ARL6IP5, TRAM1, RAB21, KDELR3, SOAT1, MINPP1, SGK1, NCEH1, LPGAT1, SCD, PIGW, SIGMAR1, MOXD1, ERGIC2, RDH10, PTRF, TMEM43, SPCS3, RNF139, DPM1, HHAT, AHCYL1, PTPN1, MGST1, RCN2	479	713	19235	2.59075	4.64908e-06	1.5497e-06	1.48552e-05
	GOTERM_CC_FAT	GO:0070013~intracellular organelle lumen	92	19.2067	1.28069e-08	ITGB3BP, COPS2, XPO1, NBN, MRPL42, SEPT2, MORF4L2, PRKAG2, SYNCRIP, CCT2, CNOT7, CCNE2, TOP1, CCNE1, SBDS, CASP3, NARS2, PGRMC1, CREG1, DDX21, YAP1, MYC, FTSJ2, KPNB1, PABPN1, MINPP1, CDC6, CDK1, ACADM, MRPL3, RBL2, USP1, CYCS, CCNL1, PPP1CB, GTF2H2, MCM6, RFC5, RFC3, HIF1A, PTRF, C1QBP, DLD, WASL, MATR3, DSCC1, FUS, HMGB2, MTDH, LMNB1, POLR2K, GLUD1, TAF9B, PRKDC, IVNS1ABP, SERPINH1, CALU, SF3B1…	368	1779	12782	1.79623	4.94346e-06	1.64782e-06	1.77705e-05
	UP_SEQ_FEATURE	mutagenesis site	92	19.2067	2.9521e-08	GNA13, ITGB3BP, XPO1, NBN, SEPT2, SLC20A1, MORF4L2, ESD, FSTL3, MTHFD1, CCNE2, TOP1, GOLGA7, APP, RAD21, TPP1, CD46, LUC7L2, RHOB, PDGFC, USP10, SIK1, KPNB1, CLINT1, RAB21, PABPN1, MINPP1, SGK1, ACADM, INPPL1, USP1, OLA1, SIGMAR1, GTF2H2, UBE2N, HIF1A, IPO7, RRM2, FBXL5, UCHL5, VPS26A, MELK, USP7, CAV2, TMX1, EID1, GLUD1, HSD17B12, ASAP2, ADH5, KIAA0101, PRKDC, ANLN, ARF6, CEP55, IVNS1ABP, ITGB1,…	479	2045	19113	1.7951	4.12696e-05	4.12696e-05	4.86324e-05
	GOTERM_CC_FAT	GO:0031981~nuclear lumen	75	15.6576	4.72794e-07	ITGB3BP, COPS2, XPO1, NBN, SEPT2, MORF4L2, PRKAG2, SYNCRIP, CCT2, CNOT7, CCNE2, TOP1, CCNE1, SBDS, CASP3, PGRMC1, CREG1, DDX21, YAP1, FTSJ2, MYC, KPNB1, PABPN1, CDC6, CDK1, RBL2, USP1, CCNL1, PPP1CB, GTF2H2, MCM6, RFC5, RFC3, HIF1A, PTRF, WASL, MATR3, DSCC1, FUS, HMGB2, MTDH, LMNB1, POLR2K, TAF9B, PRKDC, IVNS1ABP, SF3B1, DDX47, VRK1, HNRNPK, HJURP, FBXO5, TCEA1, ACTL6A, RSL24D1, UBE2D1, PRPF40A, …	368	1450	12782	1.79657	0.000182482	4.56235e-05	0.000656033
	SP_PIR_KEYWORDS	methylation	22	4.5929	7.50314e-07	FUS, PABPN1, DHX9, TRA2B, PABPC4, GNG12, DDX5, RBMX, RND3, HNRNPH2, HNRNPK, FAM120A, HNRNPUL1, GNG10, PPP2CB, RHOB, RAP1A, RAP1B, PABPC1, HNRNPH1, RAB21, CALM1	479	242	19235	3.6506	0.000332334	8.30939e-05	0.00106208
	GOTERM_CC_FAT	GO:0005654~nucleoplasm	52	10.8559	1.17467e-06	ITGB3BP, XPO1, NBN, PRKAG2, SYNCRIP, CNOT7, CCNE2, TOP1, CCNE1, CASP3, CREG1, YAP1, KPNB1, MYC, PABPN1, CDK1, CDC6, RBL2, USP1, CCNL1, PPP1CB, GTF2H2, MCM6, RFC5, RFC3, HIF1A, PTRF, DSCC1, HMGB2, POLR2K, TAF9B, PRKDC, IVNS1ABP, SF3B1, HNRNPK, FBXO5, TCEA1, ACTL6A, UBE2D1, NMD3, PRPF40A, YEATS4, SRP54, SUB1, WWTR1, PPIG, HNRNPH2, PSPC1, PCNA, CIRBP, HNRNPH1, CALM1	368	882	12782	2.04779	0.000453321	9.06807e-05	0.00162993
	GOTERM_BP_FAT	GO:0007049~cell cycle	48	10.0209	1.6287e-06	EID1, NBN, SEPT2, CETN3, OSGIN2, ANLN, CEP55, CCNG1, ITGB1, TGFB2, CCNE2, CCNE1, SPC25, APP, SBDS, RAD21, SEH1L, HJURP, NCAPG2, FBXO5, UBE2D1, SIK1, THBS1, MYC, TRIP13, CDK1, YEATS4, CDC6, RBL2, SKP2, PCNP, STRADB, MYH9, PPP1CB, SMC3, MCM6, NAE1, EIF4G2, PFDN1, GSPT1, EREG, RGS2, ERBB2IP, PSMD10, SEPT7, SEPT8, CALM1, DSCC1	397	776	13528	2.10777	0.00364651	0.00364651	0.0028377
	SP_PIR_KEYWORDS	nucleotide-binding	74	15.4489	1.94896e-06	GNA13, ABCF2, SEPT2, NARS, CCT2, RAB1A, MTHFD1, ACTR2, TOP1, DDX17, NARS2, RHOB, DDX21, CRY1, SIK1, SUCLA2, RAB21, ABCE1, CDC6, CDK1, ARL1, SGK1, DARS, OLA1, UBE2H, MYH9, GMPS, MCM6, UBE2N, RFC5, RND3, RFC3, ATP2C1, UBE2K, EIF4A2, FARSB, HHAT, RAB12, ARL4C, SEPT7, SEPT8, MELK, PRPS2, ADSS, GLUD1, DCK, PRKDC, ARF6, CMPK1, IARS, DDX47, VRK1, DHX15, PRKAA1, GUF1, PAPSS1, UBE2D1, HSPA9, TRIP13, DHX9,…	479	1686	19235	1.76251	0.000863019	0.000172663	0.00275876
	SP_PIR_KEYWORDS	nucleus	151	31.524	1.95126e-06	ITGB3BP, XPO1, MORF4L2, FSTL3, TCEAL5, SYNCRIP, CNOT7, UBQLN1, TOP1, DDX17, RAD21, CDCA7, DDX21, PDGFC, CRY1, CDCA4, RBM12, TWIST1, PABPN1, RBL2, USP1, PPP1CB, ERGIC2, RFC5, HOXD9, RFC3, HIF1A, PTRF, NAA20, SERBP1, RAD18, CDCA7L, DSCC1, FUS, CAV2, EID1, HMGB2, LMNB1, TAF9B, UBE2V1, ANLN, CXXC5, MYBL2, CCNG1, DIDO1, CMPK1, SPC25, PEG10, VRK1, DDX47, TCERG1, HNRNPK, CSE1L, NCAPG2, FBXO5, PABPC1, SL…	479	4283	19235	1.41575	0.000864035	0.000144058	0.00276201
	GOTERM_CC_FAT	GO:0005783~endoplasmic reticulum	54	11.2735	2.82323e-06	TUSC3, ORMDL1, SYNCRIP, TPD52, RAB1A, ELOVL5, PGRMC1, VMA21, ELOVL7, RAB21, KDELR3, MINPP1, SGK1, LPGAT1, GOLT1B, PIGW, CCDC47, SIGMAR1, ERGIC2, MOXD1, PTRF, NUCB2, RNF139, HHAT, CTSC, OSTC, TMX1, MMGT1, MTDH, HSD17B12, UBE2V1, LMAN1, SERPINH1, CALU, STT3B, TMED7, KDELC1, PTPLB, SLC39A6, ZMPSTE24, TRAM1, ARL6IP5, SOAT1, NCEH1, SCD, NDFIP2, RDH10, TMEM43, SPCS3, DPM1, AHCYL1, PTPN1, MGST1, RCN2	368	960	12782	1.95377	0.00108917	0.000181611	0.00391736
	GOTERM_MF_FAT	GO:0000166~nucleotide binding	102	21.2944	3.18257e-06	GNA13, SEPT2, NRBP1, SYNCRIP, CCT2, RAB1A, TOP1, DDX17, RBMS3, DDX21, CRY1, RBM12, RAB21, PABPN1, DARS, OLA1, MYH9, RFC5, RND3, RFC3, ATP2C1, DLD, RAB12, SEPT7, SEPT8, PRPS2, FUS, ADSS, GLUD1, PABPC4, ARF6, CMPK1, DDX47, VRK1, PABPC1, UBE2D1, SLC30A9, DHX9, SRP54, DDX5, ATP13A3, RBMX, DHFR, HNRNPH2, EIF4H, PRKAR1A, RAP1A, CIRBP, RAP1B, HNRNPH1, MYLK, ABCF2, NARS, PRKAG2, MTHFD1, ACTR2, NARS2, RHO…	382	2245	12983	1.54417	0.00216181	0.00216181	0.00478078
	GOTERM_BP_FAT	GO:0008380~RNA splicing	24	5.01044	1.05246e-05	FUS, PABPN1, DHX9, POLR2K, TRA2B, SYNCRIP, SF3A2, IVNS1ABP, DDX5, RBMX, SF3B1, HNRNPH2, HNRNPK, PPIG, HNRNPUL1, PCBP2, USP39, DHX15, MAGOHB, PABPC1, HNRNPH1, SNRNP27, PPWD1, PRPF40A	397	284	13528	2.87963	0.0233303	0.011734	0.0183357
	SP_PIR_KEYWORDS	rna-binding	32	6.68058	1.48976e-05	FUS, XPO1, TRA2B, PABPC4, SYNCRIP, DDX47, DDX17, HNRNPK, PCBP2, CSDE1, MAGOHB, RBMS3, DDX21, PABPC1, RBM12, PABPN1, DHX9, SRP54, RAD51AP1, DDX5, RBMX, HNRNPH2, PTRF, FAM120A, HNRNPUL1, SERBP1, EIF4H, EIF4A2, PSPC1, CIRBP, HNRNPH1, MATR3	479	540	19235	2.37965	0.00657795	0.000942367	0.0210857
	SP_PIR_KEYWORDS	cell cycle	28	5.84551	3.72963e-05	EID1, NBN, SEPT2, CETN3, ANLN, CEP55, CCNG1, CCNE2, CCNE1, SPC25, RAD21, SEH1L, NCAPG2, HJURP, FBXO5, SIK1, CDC6, CDK1, RBL2, PCNP, STRADB, PPP1CB, SMC3, NAE1, MCM6, RGS2, SEPT7, DSCC1	479	461	19235	2.43901	0.0163868	0.00206319	0.0527807
	GOTERM_BP_FAT	GO:0051301~cell division	23	4.80167	5.75928e-05	CDC6, CDK1, SEPT2, CETN3, ANLN, CEP55, MYH9, CCNG1, PPP1CB, SMC3, CENPH, DSTN, TGFB2, CCNE2, CCNE1, SPC25, TOP1, RAD21, SEH1L, NCAPG2, FBXO5, CDCA7L, SEPT7	397	295	13528	2.65674	0.121188	0.0421475	0.100299
	GOTERM_BP_FAT	GO:0016071~mRNA metabolic process	26	5.42797	9.1739e-05	FUS, POLR2K, TRA2B, SYNCRIP, ZFP36L1, SF3B1, APP, HNRNPK, USP39, PCBP2, DHX15, MAGOHB, PABPC1, PPWD1, PRPF40A, PABPN1, DHX9, SF3A2, DDX5, RBMX, HNRNPH2, GSPT1, HNRNPUL1, SERBP1, HNRNPH1, SNRNP27	397	370	13528	2.3945	0.185988	0.0501441	0.15972
	SP_PIR_KEYWORDS	cytoplasm	116	24.2171	9.56441e-05	ITGB3BP, XPO1, SEPT2, NRBP1, CAPZA1, SYNCRIP, CCT2, UBQLN1, RBMS3, PDGFC, CRY1, PABPN1, TWF1, DARS, LYPLA1, PPP1CB, ERGIC2, PGM2, HIF1A, PTRF, NAA20, SERBP1, PGM1, FBXL5, CDCA7L, SEPT7, VPS26A, SEPT8, CAV2, EID1, ADSS, ARFGAP3, PABPC4, ASAP2, ANLN, CXXC5, DIDO1, CMPK1, PEG10, EIF3A, PFN2, HNRNPK, CSE1L, NAA50, FBXO5, PABPC1, ARL6IP5, DHX9, SRP54, ZC3H15, ARPP19, ATG3, PTPN11, HNRNPH2, EIF4H, CIRB…	479	3332	19235	1.39801	0.0414872	0.00469697	0.135301
	GOTERM_BP_FAT	GO:0022402~cell cycle process	34	7.09812	0.000125197	NBN, SEPT2, CETN3, OSGIN2, ANLN, CEP55, CCNG1, ITGB1, TGFB2, CCNE1, SPC25, APP, SBDS, RAD21, SEH1L, NCAPG2, FBXO5, UBE2D1, THBS1, MYC, TRIP13, CDK1, YEATS4, CDC6, SKP2, MYH9, PPP1CB, SMC3, EIF4G2, GSPT1, EREG, PSMD10, SEPT7, DSCC1	397	565	13528	2.05057	0.244847	0.0546187	0.217912
	KEGG_PATHWAY	hsa04110:Cell cycle	15	3.13152	0.000136779	CDK1, CDC6, RBL2, SKP2, PRKDC, SMC3, TGFB2, MCM6, CCNE2, CCNE1, YWHAG, RAD21, YWHAH, PCNA, MYC	184	125	5085	3.3163	0.0191023	0.0191023	0.161467
	GOTERM_CC_FAT	GO:0005829~cytosol	62	12.9436	0.000144533	ITGB3BP, XPO1, NARS, PRKAG2, CCT2, PRDX3, CCNE2, CCNE1, CASP3, DYNLL2, COPB1, SIK1, CLINT1, KPNB1, CDC6, CDK1, DARS, INPPL1, CYCS, MYH9, GMPS, ECT2, PFDN1, PTRF, RRM2, EIF4A2, PGM1, NUCB2, FARSB, TXNRD1, VPS26A, CAV2, ARFGAP3, UGDH, DCK, ZFP36L1, ALDH1A1, IARS, ANXA7, TYMS, EIF3A, EZR, FBXO5, PABPC1, UBE2D1, DCTD, ODC1, GGH, RAF1, ATG3, CAPRIN1, PTPN11, YWHAG, HNRNPH2, PSMD10, EIF4H, PRKAR1A, RAP…	368	1330	12782	1.61916	0.0542659	0.00793886	0.200364
	UP_SEQ_FEATURE	topological domain:Lumenal	26	5.42797	0.000149045	GALNT1, MMGT1, MTDH, GALNT7, MAL2, MMD, LMAN1, ITM2B, UXS1, TMED7, B3GNT5, TRAM1, C1GALT1, B4GALT4, KDELR3, NCEH1, GOLT1B, PIGW, ERGIC2, MOXD1, MGAT2, LAMP2, ATP2C1, TMEM43, SPCS3, TMPO	479	444	19113	2.3366	0.188102	0.0989459	0.245251
	GOTERM_BP_FAT	GO:0006397~mRNA processing	23	4.80167	0.000195984	FUS, PABPN1, DHX9, POLR2K, TRA2B, SYNCRIP, SF3A2, DDX5, RBMX, SF3B1, APP, HNRNPH2, HNRNPK, HNRNPUL1, PCBP2, USP39, DHX15, MAGOHB, PABPC1, HNRNPH1, SNRNP27, PPWD1, PRPF40A	397	321	13528	2.44155	0.355728	0.0706524	0.340921
	GOTERM_BP_FAT	GO:0006259~DNA metabolic process	31	6.47182	0.00019972	TMX1, HMGB2, NBN, MORF4L2, PRKDC, CCNE2, TOP1, TFAM, TYMS, CASP3, RAD21, FBXO4, CRY1, MYC, TRIP13, CDC6, RAD51AP1, USP1, CYCS, GTF2H2, SMC3, NAE1, MCM6, UBE2N, RFC5, RFC3, RRM2, PCNA, RAD18, DSCC1, DUT	397	506	13528	2.08763	0.361106	0.0619972	0.347409
	GOTERM_BP_FAT	GO:0022403~cell cycle phase	27	5.63674	0.000215862	NBN, SEPT2, CETN3, OSGIN2, ANLN, CEP55, CCNG1, ITGB1, CCNE1, SPC25, APP, RAD21, NCAPG2, SEH1L, FBXO5, TRIP13, CDC6, CDK1, YEATS4, SKP2, MYH9, PPP1CB, SMC3, EREG, GSPT1, SEPT7, DSCC1	397	414	13528	2.22232	0.383829	0.0587334	0.375438
	SP_PIR_KEYWORDS	gtp-binding	21	4.38413	0.000232395	GNA13, ARL1, ADSS, SRP54, SEPT2, GLUD1, ARF6, RAB1A, RND3, GSPT1, HHAT, RAP1A, RHOB, RAP1B, RAB12, GUF1, ARL4C, SEPT7, RAB21, SEPT8, DNM1	479	329	19235	2.56319	0.0978398	0.0102435	0.328458
	GOTERM_BP_FAT	GO:0044271~nitrogen compound biosynthetic process	23	4.80167	0.00023331	DCTD, ODC1, ADSS, ATP1B1, MAT2A, GLUD1, PRKAG2, AZIN1, ATP13A3, GMPS, CMPK1, TGFB2, ATP6V1F, MTHFD1, TYMS, DHFR, ATP2C1, RRM2, PSAT1, SUCLA2, PAPSS1, PAICS, PRPS2	397	325	13528	2.4115	0.407482	0.0564942	0.405726
	SP_PIR_KEYWORDS	calcium binding	11	2.29645	0.000244858	ANXA7, NUCB2, SPARC, CAPN2, ANXA5, THBS1, ANXA4, THBS2, ANXA3, CALM1, RCN2	479	103	19235	4.28857	0.102808	0.00981384	0.346044
	GOTERM_BP_FAT	GO:0051726~regulation of cell cycle	23	4.80167	0.000302034	CDC6, XPO1, CDK1, CAV2, NBN, SKP2, ANLN, CCNG1, PPP1CB, ITGB1, NAE1, PTPN11, TGFB2, CCNE2, SBDS, CASP3, APP, EREG, BTG3, RHOB, FBXO5, SIK1, MYC	397	331	13528	2.36779	0.492148	0.065512	0.524942
	GOTERM_BP_FAT	GO:0006396~RNA processing	32	6.68058	0.0003423	FUS, POLR2K, TRA2B, PABPC4, SYNCRIP, IVNS1ABP, SF3B1, APP, SBDS, DDX17, HNRNPK, PCBP2, USP39, DHX15, MAGOHB, PABPC1, FTSJ2, PPWD1, PRPF40A, PABPN1, DHX9, SF3A2, DDX5, RBMX, NOP14, PPIG, HNRNPH2, HNRNPUL1, HNRNPH1, SNRNP27, TRUB1, RPP40	397	547	13528	1.99345	0.536018	0.067429	0.594728
	SP_PIR_KEYWORDS	cell division	18	3.75783	0.000347858	CDK1, CDC6, SEPT2, CETN3, ANLN, CEP55, CCNG1, PPP1CB, SMC3, CCNE2, CCNE1, SPC25, RAD21, NCAPG2, SEH1L, FBXO5, CDCA7L, SEPT7	479	264	19235	2.73795	0.142838	0.0127619	0.491274
	GOTERM_BP_FAT	GO:0009165~nucleotide biosynthetic process	16	3.34029	0.000379181	DCTD, ADSS, ATP1B1, PRKAG2, ATP13A3, GMPS, CMPK1, ATP6V1F, MTHFD1, TYMS, DHFR, ATP2C1, RRM2, PAPSS1, PAICS, PRPS2	397	186	13528	2.93123	0.572869	0.0684344	0.658608
	UP_SEQ_FEATURE	repeat:1-2	6	1.25261	0.00040804	HNRNPH2, HNRNPK, HNRNPUL1, SYNCRIP, HNRNPH1, MYLK	479	26	19113	9.20813	0.434789	0.173194	0.67008
	UP_SEQ_FEATURE	nucleotide phosphate-binding region:GTP	19	3.9666	0.000482582	GNA13, ARL1, ADSS, SRP54, SEPT2, ARF6, RAB1A, RND3, GSPT1, RAP1A, RHOB, RAP1B, RAB12, GUF1, ARL4C, SEPT7, RAB21, SEPT8, DNM1	479	295	19113	2.56995	0.490748	0.15524	0.792035
	UP_SEQ_FEATURE	repeat:1-1	6	1.25261	0.000490573	HNRNPH2, HNRNPK, HNRNPUL1, SYNCRIP, HNRNPH1, MYLK	479	27	19113	8.86708	0.496408	0.128202	0.805101
	GOTERM_BP_FAT	GO:0034404~nucleobase, nucleoside and nucleotide biosynthetic process	16	3.34029	0.000560432	DCTD, ADSS, ATP1B1, PRKAG2, ATP13A3, GMPS, CMPK1, ATP6V1F, MTHFD1, TYMS, DHFR, ATP2C1, RRM2, PAPSS1, PAICS, PRPS2	397	193	13528	2.82492	0.715608	0.0921927	0.971981
	GOTERM_BP_FAT	GO:0034654~nucleobase, nucleoside, nucleotide and nucleic acid biosynthetic process	16	3.34029	0.000560432	DCTD, ADSS, ATP1B1, PRKAG2, ATP13A3, GMPS, CMPK1, ATP6V1F, MTHFD1, TYMS, DHFR, ATP2C1, RRM2, PAPSS1, PAICS, PRPS2	397	193	13528	2.82492	0.715608	0.0921927	0.971981
	GOTERM_BP_FAT	GO:0000398~nuclear mRNA splicing, via spliceosome	14	2.92276	0.000560462	FUS, PABPN1, DHX9, POLR2K, TRA2B, SF3A2, RBMX, SF3B1, HNRNPK, HNRNPH2, HNRNPUL1, USP39, PCBP2, HNRNPH1	397	153	13528	3.11803	0.715627	0.0859036	0.972033
	GOTERM_BP_FAT	GO:0000375~RNA splicing, via transesterification reactions	14	2.92276	0.000560462	FUS, PABPN1, DHX9, POLR2K, TRA2B, SF3A2, RBMX, SF3B1, HNRNPK, HNRNPH2, HNRNPUL1, USP39, PCBP2, HNRNPH1	397	153	13528	3.11803	0.715627	0.0859036	0.972033
	GOTERM_BP_FAT	GO:0000377~RNA splicing, via transesterification reactions with bulged adenosine as nucleophile	14	2.92276	0.000560462	FUS, PABPN1, DHX9, POLR2K, TRA2B, SF3A2, RBMX, SF3B1, HNRNPK, HNRNPH2, HNRNPUL1, USP39, PCBP2, HNRNPH1	397	153	13528	3.11803	0.715627	0.0859036	0.972033
	GOTERM_MF_FAT	GO:0017076~purine nucleotide binding	81	16.9102	0.000561495	GNA13, NRBP1, ABCF2, SEPT2, NARS, PRKAG2, CCT2, RAB1A, MTHFD1, ACTR2, TOP1, DDX17, NARS2, RHOB, DDX21, SIK1, SUCLA2, RAB21, ABCE1, CDC6, CDK1, ARL1, SGK1, ACADM, DARS, OLA1, UBE2H, MYH9, GMPS, MCM6, UBE2N, RFC5, RND3, RFC3, ATP2C1, UBE2K, EIF4A2, DLD, FARSB, HHAT, TXNRD1, RAB12, ARL4C, SEPT7, PRPS2, SEPT8, MELK, ADSS, GLUD1, DCK, PRKDC, ARF6, ITM2B, CMPK1, IARS, DDX47, VRK1, MORC4, DHX15, ACTL6A,…	382	1918	12983	1.43532	0.317453	0.173836	0.840171
	GOTERM_MF_FAT	GO:0005518~collagen binding	7	1.46138	0.000567186	PDGFA, HSD17B12, SPARC, THBS1, SERPINH1, ADAM9, FN1	382	36	12983	6.60857	0.320091	0.120673	0.848653
	GOTERM_BP_FAT	GO:0000278~mitotic cell cycle	24	5.01044	0.000570871	CDC6, YEATS4, CDK1, SEPT2, CETN3, SKP2, ANLN, CEP55, CCNG1, PPP1CB, ITGB1, SMC3, CCNE1, SPC25, APP, RAD21, GSPT1, SEH1L, NCAPG2, PSMD10, FBXO5, UBE2D1, SEPT7, DSCC1	397	370	13528	2.21031	0.722193	0.0818446	0.990001
	GOTERM_CC_FAT	GO:0044448~cell cortex part	10	2.08768	0.000607091	EZR, SEPT2, INPPL1, CAPZA2, ANLN, CAP1, MYH9, SEPT7, SEPT8, DSTN	368	83	12782	4.18478	0.208961	0.0288759	0.839099
	GOTERM_MF_FAT	GO:0003723~RNA binding	38	7.93319	0.000612786	FUS, XPO1, TRA2B, PABPC4, SYNCRIP, ZFP36L1, SBDS, DDX47, DDX17, HNRNPK, PCBP2, CSDE1, RBMS3, MAGOHB, DDX21, PABPC1, RBM12, PABPN1, DHX9, SRP54, RAD51AP1, MRPL3, DDX5, RBMX, NOP14, HNRNPH2, PTRF, FAM120A, HNRNPUL1, EIF4A2, EIF4H, SERBP1, FARSB, PSPC1, CIRBP, HNRNPH1, TRUB1, MATR3	382	718	12983	1.79875	0.340862	0.09896	0.916589
	GOTERM_MF_FAT	GO:0032553~ribonucleotide binding	78	16.2839	0.000622111	GNA13, NRBP1, ABCF2, SEPT2, NARS, PRKAG2, CCT2, RAB1A, MTHFD1, ACTR2, TOP1, DDX17, NARS2, RHOB, DDX21, SIK1, SUCLA2, RAB21, ABCE1, CDC6, CDK1, ARL1, SGK1, DARS, OLA1, UBE2H, MYH9, GMPS, MCM6, UBE2N, RFC5, RND3, RFC3, ATP2C1, UBE2K, EIF4A2, FARSB, HHAT, RAB12, ARL4C, SEPT7, PRPS2, SEPT8, MELK, ADSS, GLUD1, DCK, PRKDC, ARF6, ITM2B, CMPK1, IARS, DDX47, VRK1, MORC4, DHX15, ACTL6A, PRKAA1, GUF1, PAPSS…	382	1836	12983	1.44389	0.345031	0.0811509	0.930476
	GOTERM_MF_FAT	GO:0032555~purine ribonucleotide binding	78	16.2839	0.000622111	GNA13, NRBP1, ABCF2, SEPT2, NARS, PRKAG2, CCT2, RAB1A, MTHFD1, ACTR2, TOP1, DDX17, NARS2, RHOB, DDX21, SIK1, SUCLA2, RAB21, ABCE1, CDC6, CDK1, ARL1, SGK1, DARS, OLA1, UBE2H, MYH9, GMPS, MCM6, UBE2N, RFC5, RND3, RFC3, ATP2C1, UBE2K, EIF4A2, FARSB, HHAT, RAB12, ARL4C, SEPT7, PRPS2, SEPT8, MELK, ADSS, GLUD1, DCK, PRKDC, ARF6, ITM2B, CMPK1, IARS, DDX47, VRK1, MORC4, DHX15, ACTL6A, PRKAA1, GUF1, PAPSS…	382	1836	12983	1.44389	0.345031	0.0811509	0.930476
	SP_PIR_KEYWORDS	P-loop	11	2.29645	0.000636199	ABCE1, DHX9, DDX17, ABCF2, MAT2A, ARF6, DDX21, DDX5, SEPT7, DNM1, RAB1A	479	116	19235	3.80795	0.24567	0.0214531	0.896793
	KEGG_PATHWAY	hsa04115:p53 signaling pathway	10	2.08768	0.000654176	CCNE2, CDK1, CCNE1, CASP3, RRM2, CYCS, SERPINE1, CCNG1, THBS1, IGFBP3	184	68	5085	4.0641	0.0881401	0.0450865	0.770098
	SP_PIR_KEYWORDS	mitosis	14	2.92276	0.000681578	CDK1, CDC6, SEPT2, CETN3, ANLN, CEP55, CCNG1, SMC3, SPC25, RAD21, NCAPG2, SEH1L, FBXO5, SEPT7	479	183	19235	3.07209	0.260693	0.0213434	0.960473
	SMART	SM00360:RRM	15	3.13152	0.000720829	FUS, PABPN1, TRA2B, PABPC4, SYNCRIP, RBMX, HNRNPH2, EIF4H, PSPC1, RBMS3, CIRBP, PABPC1, HNRNPH1, MATR3, RBM12	225	211	9079	2.86856	0.112174	0.112174	0.871462
	SP_PIR_KEYWORDS	mrna splicing	15	3.13152	0.000770922	TRA2B, SYNCRIP, DDX5, SF3A2, RBMX, SF3B1, HNRNPK, USP39, DHX15, MAGOHB, PABPC1, HNRNPH1, SNRNP27, PPWD1, PRPF40A	479	209	19235	2.88205	0.289403	0.0225193	1.08574
	SP_PIR_KEYWORDS	golgi apparatus	29	6.05428	0.000829078	CAV2, ARFGAP3, GALNT1, MMGT1, GALNT7, ASAP2, AP3S1, ARF6, LMAN1, ITM2B, UXS1, RAB1A, TMED7, GOLGA7, B3GNT5, COPB1, ZMPSTE24, RAB21, B4GALT4, EBAG9, ARL1, GOLT1B, NDFIP2, SCOC, ERGIC2, MGAT2, RND3, ATP2C1, RAB12	479	588	19235	1.98051	0.307491	0.0227029	1.1672
	GOTERM_BP_FAT	GO:0043549~regulation of kinase activity	23	4.80167	0.000838535	CDC6, RBL2, SNX6, PTPLAD1, PRKAG2, PKIB, STRADB, PRDX3, SDC4, CCNG1, PPP1CB, PTPN11, TGFB2, CCNE2, CASP3, YWHAG, APP, EREG, PRKAR1A, PRKAA1, PDGFC, THBS1, ADAM9	397	357	13528	2.19534	0.847657	0.11095	1.45099
	GOTERM_BP_FAT	GO:0034621~cellular macromolecular complex subunit organization	23	4.80167	0.000838535	CAV2, XPO1, HMGB2, COX11, SRP54, ANLN, SF3A2, NAP1L4, CENPH, DSTN, TFAM, EIF3A, PTRF, CSE1L, SEH1L, IPO7, HJURP, USP39, VMA21, FBXO5, PDGFC, WASL, KPNB1	397	357	13528	2.19534	0.847657	0.11095	1.45099
	GOTERM_CC_FAT	GO:0005938~cell cortex	13	2.71399	0.00102083	SEPT2, NRBP1, INPPL1, CAPZA2, ANLN, ARF6, MYH9, DSTN, EZR, MARCKS, CAP1, SEPT7, SEPT8	368	146	12782	3.09273	0.32581	0.0428592	1.40721
	GOTERM_CC_FAT	GO:0031965~nuclear membrane	9	1.87891	0.0011297	MTDH, LMNB1, SCD, NUCB2, PCNA, TMPO, SIGMAR1, LBR, MATR3	368	73	12782	4.28224	0.353584	0.0426931	1.5562
	SP_PIR_KEYWORDS	protein transport	25	5.21921	0.0011607	XPO1, ARFGAP3, SNX6, MTX2, AP3S1, ARF6, SNX3, LMAN1, RAB1A, CSE1L, SEH1L, COPB1, RHOB, KPNB1, TRAM1, RAB21, NMD3, KDELR3, GOLT1B, ATG3, IPO7, TOMM20, RAB12, SLC15A4, VPS26A	479	485	19235	2.06993	0.402195	0.0298107	1.63051
	GOTERM_CC_FAT	GO:0030530~heterogeneous nuclear ribonucleoprotein complex	5	1.04384	0.00118267	HNRNPH2, HNRNPK, HNRNPUL1, HNRNPH1, RBMX	368	17	12782	10.2158	0.366681	0.0406751	1.6286
	SP_PIR_KEYWORDS	atp-binding	52	10.8559	0.0012605	ABCF2, NARS, CCT2, MTHFD1, TOP1, ACTR2, DDX17, NARS2, DDX21, SUCLA2, SIK1, CDK1, CDC6, ABCE1, SGK1, DARS, OLA1, UBE2H, MYH9, GMPS, MCM6, UBE2N, RFC5, RFC3, UBE2K, ATP2C1, EIF4A2, FARSB, MELK, PRPS2, GLUD1, DCK, PRKDC, CMPK1, IARS, DDX47, VRK1, DHX15, PRKAA1, UBE2D1, PAPSS1, HSPA9, TRIP13, DHX9, MAT2A, RAF1, STRADB, DDX5, ATP13A3, SMC3, PAICS, MYLK	479	1326	19235	1.57477	0.42808	0.0305651	1.76955
	GOTERM_BP_FAT	GO:0044265~cellular macromolecule catabolic process	37	7.72443	0.00137309	USP7, PABPC4, UBE2V1, ZFP36L1, SUMO3, CASP3, PPP2CB, USP39, FBXO5, ZMPSTE24, FBXO4, USP10, UBE2D1, MYC, USP14, ADAM9, CDK1, ABCE1, USP1, CYCS, SKP2, PCNP, UBE2H, MARCH7, MYH9, ATG3, GTF2H2, NAE1, UBE2N, WSB1, GSPT1, UBE2K, PSMD10, FBXL5, RNF139, UCHL5, RAD18	397	725	13528	1.73903	0.95413	0.165807	2.36559
	GOTERM_MF_FAT	GO:0003724~RNA helicase activity	6	1.25261	0.0014078	DHX9, DDX17, DDX47, DHX15, DDX21, DDX5	382	29	12983	7.03177	0.616331	0.147569	2.09406
	GOTERM_BP_FAT	GO:0006260~DNA replication	15	3.13152	0.00141979	TMX1, CDC6, HMGB2, NAE1, MCM6, RFC5, CCNE2, TYMS, TFAM, TOP1, RFC3, RRM2, PCNA, DUT, DSCC1	397	190	13528	2.69018	0.958698	0.16226	2.44512
	GOTERM_BP_FAT	GO:0051338~regulation of transferase activity	23	4.80167	0.0014257	CDC6, RBL2, SNX6, PTPLAD1, PRKAG2, PKIB, STRADB, PRDX3, SDC4, CCNG1, PPP1CB, PTPN11, TGFB2, CCNE2, CASP3, YWHAG, APP, EREG, PRKAR1A, PRKAA1, PDGFC, THBS1, ADAM9	397	372	13528	2.10682	0.959243	0.155007	2.45518
	GOTERM_CC_FAT	GO:0060205~cytoplasmic membrane-bounded vesicle lumen	7	1.46138	0.00150953	APP, PDGFA, SPARC, THBS1, THBS2, TGFB2, FN1	368	44	12782	5.52582	0.441846	0.0474316	2.07435
	GOTERM_BP_FAT	GO:0000279~M phase	21	4.38413	0.0016774	CDC6, YEATS4, CDK1, NBN, SEPT2, CETN3, OSGIN2, ANLN, CEP55, MYH9, CCNG1, SMC3, SPC25, RAD21, EREG, SEH1L, NCAPG2, FBXO5, SEPT7, DSCC1, TRIP13	397	329	13528	2.17504	0.976846	0.171616	2.88269
	GOTERM_BP_FAT	GO:0007346~regulation of mitotic cell cycle	13	2.71399	0.00171008	CAV2, CDK1, CDC6, NBN, ANLN, NAE1, APP, SBDS, EREG, BTG3, FBXO5, SIK1, MYC	397	152	13528	2.91436	0.978485	0.167073	2.93805
	SP_PIR_KEYWORDS	ligase	18	3.75783	0.00172467	ADSS, DARS, NARS, UBE2H, MARCH7, GMPS, MKRN2, UBE2N, MTHFD1, IARS, UBE2K, NARS2, RNF139, FARSB, RAD18, UBE2D1, SUCLA2, PAICS	479	305	19235	2.3699	0.534522	0.0394477	2.4138
	GOTERM_CC_FAT	GO:0005730~nucleolus	35	7.30689	0.00180482	FUS, XPO1, COPS2, HMGB2, NBN, SEPT2, MTDH, MORF4L2, CCT2, TOP1, VRK1, CASP3, SBDS, DDX47, HNRNPK, HJURP, PGRMC1, DDX21, RSL24D1, FTSJ2, NMD3, PABPN1, DHX9, SRP54, SUB1, DDX5, WWTR1, NOP14, HIF1A, HNRNPH2, PSPC1, WASL, HNRNPH1, PRKRIR, RPP40	368	698	12782	1.74166	0.502067	0.0522245	2.47543
	INTERPRO	IPR000504:RNA recognition motif, RNP-1	15	3.13152	0.0018724	FUS, PABPN1, TRA2B, PABPC4, SYNCRIP, RBMX, HNRNPH2, EIF4H, PSPC1, RBMS3, CIRBP, PABPC1, HNRNPH1, MATR3, RBM12	452	211	16659	2.62011	0.816261	0.816261	2.88071
	GOTERM_BP_FAT	GO:0051052~regulation of DNA metabolic process	11	2.29645	0.00187474	UBE2N, CDC6, NBN, EREG, PDGFA, USP1, PCNA, UBE2V1, PDGFC, AREGB, AREG, MYC	397	114	13528	3.28799	0.985139	0.17413	3.21662
	GOTERM_CC_FAT	GO:0012505~endomembrane system	38	7.93319	0.00190201	CAV2, TMX1, OSTC, XPO1, MTDH, NRBP1, TUSC3, LMNB1, MAL2, ORMDL1, LMAN1, STT3B, ANXA7, APP, CSE1L, SEH1L, COPB1, VMA21, PDGFC, KPNB1, TRAM1, LBR, RAB21, SOAT1, PIGW, SCD, SIGMAR1, LAMP2, IPO7, ATP2C1, NUCB2, SPCS3, DPM1, PCNA, WASL, TMPO, VPS26A, MATR3	368	782	12782	1.68783	0.520435	0.0511373	2.60711
	GOTERM_CC_FAT	GO:0031983~vesicle lumen	7	1.46138	0.00190901	APP, PDGFA, SPARC, THBS1, THBS2, TGFB2, FN1	368	46	12782	5.28556	0.52173	0.0479827	2.61658
	GOTERM_CC_FAT	GO:0015629~actin cytoskeleton	18	3.75783	0.0019961	TWF1, INPPL1, CAPZA2, CAPZA1, ANLN, MYH9, TPM4, MYL9, DSTN, ACTR2, PFN2, EZR, DYNLL2, CLIC4, MARCKS, WASL, CAP1, SEPT7	368	269	12782	2.32419	0.537572	0.0470607	2.73442
	INTERPRO	IPR012677:Nucleotide-binding, alpha-beta plait	15	3.13152	0.0020463	FUS, PABPN1, TRA2B, PABPC4, SYNCRIP, RBMX, HNRNPH2, EIF4H, PSPC1, RBMS3, CIRBP, PABPC1, HNRNPH1, MATR3, RBM12	452	213	16659	2.59551	0.843038	0.603815	3.14427
	GOTERM_BP_FAT	GO:0007067~mitosis	16	3.34029	0.00208837	YEATS4, CDK1, CDC6, SEPT2, CETN3, ANLN, CEP55, CCNG1, SMC3, SPC25, RAD21, SEH1L, NCAPG2, FBXO5, SEPT7, DSCC1	397	220	13528	2.47822	0.990805	0.184435	3.57691
	GOTERM_BP_FAT	GO:0000280~nuclear division	16	3.34029	0.00208837	YEATS4, CDK1, CDC6, SEPT2, CETN3, ANLN, CEP55, CCNG1, SMC3, SPC25, RAD21, SEH1L, NCAPG2, FBXO5, SEPT7, DSCC1	397	220	13528	2.47822	0.990805	0.184435	3.57691
	GOTERM_BP_FAT	GO:0043123~positive regulation of I-kappaB kinase/NF-kappaB cascade	10	2.08768	0.00212548	UBE2N, TMED7, TMEM9B, SLC20A1, ATP2C1, GOLT1B, TSPAN6, UBE2V1, NDFIP2, ECT2	397	97	13528	3.51295	0.991541	0.180332	3.63938
	SP_PIR_KEYWORDS	endonexin fold	4	0.835073	0.00216844	ANXA7, ANXA5, ANXA4, ANXA3	479	11	19235	14.6024	0.617744	0.0469455	3.02608
	SP_PIR_KEYWORDS	host-virus interaction	17	3.54906	0.00216894	USP7, XPO1, ABCE1, HAVCR1, SYNCRIP, IVNS1ABP, ITGB1, TOP1, HNRNPK, C1QBP, IPO7, ITGAV, CD46, EIF4A2, EIF4H, COPB1, KPNB1	479	285	19235	2.3953	0.617827	0.0447707	3.02675
	KEGG_PATHWAY	hsa04510:Focal adhesion	17	3.54906	0.00218348	CAV2, PDGFA, RAF1, CAPN2, PPP1CB, ITGB1, MYL9, ITGAV, RAP1A, RAP1B, PDGFC, COL1A1, THBS1, THBS2, MYLK, FN1, SPP1	184	201	5085	2.33736	0.265237	0.0976345	2.54927
	SP_PIR_KEYWORDS	mrna processing	16	3.34029	0.00226605	PABPN1, TRA2B, SYNCRIP, DDX5, SF3A2, RBMX, SF3B1, HNRNPK, USP39, DHX15, MAGOHB, PABPC1, HNRNPH1, SNRNP27, PPWD1, PRPF40A	479	260	19235	2.47117	0.633955	0.0446541	3.16026
	GOTERM_CC_FAT	GO:0005635~nuclear envelope	15	3.13152	0.00240075	XPO1, MTDH, LMNB1, SCD, SIGMAR1, ANXA7, CSE1L, IPO7, SEH1L, NUCB2, PCNA, TMPO, LBR, KPNB1, MATR3	368	205	12782	2.54149	0.604579	0.0531141	3.28021
	GOTERM_BP_FAT	GO:0033554~cellular response to stress	30	6.26305	0.00247573	NBN, HMGB2, PTPLAD1, MORF4L2, PRKDC, PRDX3, TYMS, CASP3, RAD21, THBS1, CRY1, TRIP13, DHX9, CDK1, RAD51AP1, USP1, CCDC47, STRADB, PPP1CB, GTF2H2, SMC3, NAE1, PTPN11, UBE2N, RFC5, RFC3, HIF1A, PCNA, RAD18, VCAN	397	566	13528	1.80613	0.996151	0.199403	4.22696
	GOTERM_BP_FAT	GO:0000087~M phase of mitotic cell cycle	16	3.34029	0.00248596	YEATS4, CDK1, CDC6, SEPT2, CETN3, ANLN, CEP55, CCNG1, SMC3, SPC25, RAD21, SEH1L, NCAPG2, FBXO5, SEPT7, DSCC1	397	224	13528	2.43397	0.996239	0.19324	4.24407
	GOTERM_BP_FAT	GO:0018196~peptidyl-asparagine modification	4	0.835073	0.00256255	STT3B, MGAT2, OSTC, TUSC3	397	10	13528	13.6302	0.996834	0.191969	4.37211
	GOTERM_BP_FAT	GO:0018279~protein amino acid N-linked glycosylation via asparagine	4	0.835073	0.00256255	STT3B, MGAT2, OSTC, TUSC3	397	10	13528	13.6302	0.996834	0.191969	4.37211
	GOTERM_BP_FAT	GO:0070647~protein modification by small protein conjugation or removal	13	2.71399	0.00262931	USP7, USP1, UBE2V1, PCNP, UBE2H, ATG3, NAE1, SUMO3, UBE2N, GSPT1, FBXL5, FBXO4, UBE2D1	397	160	13528	2.76864	0.997275	0.190148	4.48356
	SP_PIR_KEYWORDS	protein biosynthesis	13	2.71399	0.00267267	METAP2, MRPL3, DARS, NARS, EIF1B, IARS, EIF4G2, EIF3A, GSPT1, EIF4A2, NARS2, EIF4H, FARSB	479	188	19235	2.77678	0.694431	0.0502409	3.71742
	GOTERM_BP_FAT	GO:0009057~macromolecule catabolic process	38	7.93319	0.00267366	USP7, PABPC4, UBE2V1, ZFP36L1, SUMO3, CASP3, TPP1, PPP2CB, USP39, FBXO5, ZMPSTE24, FBXO4, USP10, UBE2D1, MYC, USP14, ADAM9, CDK1, ABCE1, USP1, CYCS, SKP2, PCNP, UBE2H, MARCH7, MYH9, ATG3, GTF2H2, NAE1, UBE2N, WSB1, GSPT1, UBE2K, PSMD10, FBXL5, RNF139, UCHL5, RAD18	397	781	13528	1.65797	0.997534	0.187038	4.55753
	GOTERM_BP_FAT	GO:0009725~response to hormone stimulus	22	4.5929	0.00269518	CAV2, HMGB2, MAT2A, PDGFA, IGFBP7, GGH, PRKDC, OXTR, AP3S1, GNG12, PTPN11, TGFB2, CCNE1, SDC1, GNG10, PRKAR1A, COL1A1, PTPN1, CA2, THBS1, SPP1, ADAM9	397	367	13528	2.04268	0.99765	0.182726	4.5934
	SP_PIR_KEYWORDS	copper	7	1.46138	0.0028355	PAM, APP, COX11, SPARC, LOXL2, CUTC, MOXD1	479	57	19235	4.93151	0.715752	0.051063	3.9397
	SP_PIR_KEYWORDS	purine biosynthesis	4	0.835073	0.00283823	MTHFD1, ADSS, PAICS, GMPS	479	12	19235	13.3855	0.716097	0.0491177	3.94342
	GOTERM_BP_FAT	GO:0045859~regulation of protein kinase activity	21	4.38413	0.00290481	CDC6, SNX6, PTPLAD1, PRKAG2, PKIB, STRADB, SDC4, CCNG1, PPP1CB, PTPN11, TGFB2, CCNE2, CASP3, YWHAG, APP, EREG, PRKAR1A, PRKAA1, PDGFC, THBS1, ADAM9	397	345	13528	2.07416	0.998534	0.189807	4.94221
	GOTERM_CC_FAT	GO:0005739~mitochondrion	48	10.0209	0.00297038	CAV2, MRPL42, COX11, ABCF2, TUSC3, MTX2, GLUD1, KIAA0101, ADH5, PRDX3, NDUFAF2, MTHFD1, TFAM, CASP3, TPP1, GBAS, NARS2, CSDE1, GCSH, ABHD10, HSD17B4, SUCLA2, CRY1, HSPA9, PABPN1, NDUFA5, ABCE1, ACADM, MRPL3, CYCS, NDFIP2, RAF1, LYPLA1, COQ9, LACTB2, PPA2, CAPRIN2, PTPN11, PTRF, C1QBP, CLIC4, GLS, DLD, TOMM20, SLC25A16, SCP2, MGST1, DUT	368	1087	12782	1.53378	0.682815	0.0618007	4.04371
	KEGG_PATHWAY	hsa04512:ECM-receptor interaction	10	2.08768	0.00298106	SDC1, ITGAV, COL1A1, SDC4, THBS1, THBS2, ITGB1, SDC2, SPP1, FN1	184	84	5085	3.28998	0.343582	0.0998909	3.46553
	GOTERM_CC_FAT	GO:0000775~chromosome, centromeric region	11	2.29645	0.0030207	ITGB3BP, SUMO3, SPC25, XPO1, HJURP, SEH1L, PPP2CB, CENPK, SEPT7, CENPH, DSCC1	368	124	12782	3.08121	0.688936	0.0596102	4.1109
	GOTERM_BP_FAT	GO:0048285~organelle fission	16	3.34029	0.00306502	YEATS4, CDK1, CDC6, SEPT2, CETN3, ANLN, CEP55, CCNG1, SMC3, SPC25, RAD21, SEH1L, NCAPG2, FBXO5, SEPT7, DSCC1	397	229	13528	2.38083	0.998977	0.193595	5.20799
	GOTERM_MF_FAT	GO:0005525~GTP binding	22	4.5929	0.0032273	GNA13, ARL1, ADSS, SRP54, SEPT2, GLUD1, OLA1, ARF6, RAB1A, RND3, GSPT1, HHAT, RHOB, RAP1A, RAP1B, RAB12, GUF1, ARL4C, SEPT7, RAB21, SEPT8, DNM1	382	372	12983	2.00998	0.888987	0.269493	4.7399
	GOTERM_BP_FAT	GO:0006974~response to DNA damage stimulus	22	4.5929	0.00325957	CDK1, HMGB2, NBN, RAD51AP1, USP1, MORF4L2, PRKDC, PPP1CB, GTF2H2, SMC3, NAE1, PTPN11, UBE2N, RFC5, TYMS, RFC3, CASP3, RAD21, PCNA, RAD18, CRY1, TRIP13	397	373	13528	2.00982	0.99934	0.199016	5.52978
	GOTERM_CC_FAT	GO:0005819~spindle	12	2.50522	0.00342172	CDK1, CDC6, APP, SBDS, SEPT2, PPP2CB, FBXO5, MYH9, SEPT7, MYC, SMC3, CALM1	368	147	12782	2.8354	0.733677	0.0640118	4.64469
	GOTERM_CC_FAT	GO:0005902~microvillus	6	1.25261	0.00344086	EZR, PDGFA, CLIC4, SLC4A7, OXTR, CA2	368	36	12782	5.78895	0.735645	0.0613901	4.67011
	SP_PIR_KEYWORDS	acetylated amino end	9	1.87891	0.00347082	CYCS, ADH5, CA2, PTPN1, CAPN2, ANXA5, ANXA4, CALM1, DSTN	479	100	19235	3.61409	0.785672	0.0575197	4.80241
	GOTERM_BP_FAT	GO:0043488~regulation of mRNA stability	5	1.04384	0.00348142	ZFP36L1, DHX9, SERBP1, SYNCRIP, PABPC1	397	22	13528	7.74445	0.999599	0.205524	5.89546
	SP_PIR_KEYWORDS	actin-binding	15	3.13152	0.00367772	TWF1, CNN3, INPPL1, CAPZA2, CAPZA1, ANLN, MYH9, TPM4, DSTN, ACTR2, PFN2, MARCKS, CAP1, WASL, MYLK	479	247	19235	2.43866	0.804508	0.0586621	5.08181
	GOTERM_CC_FAT	GO:0005794~Golgi apparatus	40	8.35073	0.00382614	CAV2, NBN, ARFGAP3, GALNT1, MMGT1, GALNT7, ASAP2, AP3S1, ARF6, ITM2B, LMAN1, SDC4, UXS1, RAB1A, CALU, TMED7, GOLGA7, APP, B3GNT5, COPB1, VMA21, ZMPSTE24, PDGFC, CLINT1, B4GALT4, RAB21, EBAG9, ARL1, GOLT1B, NDFIP2, SCOC, ERGIC2, MGAT2, RND3, ATP2C1, TMEM43, NUCB2, CTSC, RAB12, WASL	368	872	12782	1.59329	0.772299	0.0650481	5.18024
	UP_SEQ_FEATURE	domain:RRM 1	9	1.87891	0.00383282	HNRNPH2, PABPC4, PSPC1, RBMS3, SYNCRIP, PABPC1, HNRNPH1, MATR3, RBM12	479	101	19113	3.55561	0.995339	0.591295	6.13029
	UP_SEQ_FEATURE	domain:RRM 2	9	1.87891	0.00383282	HNRNPH2, PABPC4, PSPC1, RBMS3, SYNCRIP, PABPC1, HNRNPH1, MATR3, RBM12	479	101	19113	3.55561	0.995339	0.591295	6.13029
	GOTERM_CC_FAT	GO:0005637~nuclear inner membrane	5	1.04384	0.00384111	LMNB1, PCNA, SIGMAR1, LBR, MATR3	368	23	12782	7.5508	0.773616	0.0625463	5.2
	GOTERM_BP_FAT	GO:0009719~response to endogenous stimulus	23	4.80167	0.00404592	CAV2, HMGB2, MAT2A, PDGFA, IGFBP7, GGH, PRKDC, OXTR, AP3S1, GNG12, PTPN11, TGFB2, CCNE1, SDC1, GNG10, PRKAR1A, COL1A1, PTPN1, CA2, THBS1, MGST1, SPP1, ADAM9	397	405	13528	1.93516	0.999888	0.228803	6.81995
	GOTERM_BP_FAT	GO:0043122~regulation of I-kappaB kinase/NF-kappaB cascade	10	2.08768	0.00413364	UBE2N, TMED7, TMEM9B, SLC20A1, ATP2C1, GOLT1B, TSPAN6, UBE2V1, NDFIP2, ECT2	397	107	13528	3.18463	0.999908	0.227469	6.96285
	INTERPRO	IPR001050:Syndecan	3	0.626305	0.0042319	SDC1, SDC4, SDC2	452	4	16659	27.6421	0.978372	0.721383	6.40025
	INTERPRO	IPR002312:Aspartyl-tRNA synthetase, class IIb	3	0.626305	0.0042319	NARS, DARS, NARS2	452	4	16659	27.6421	0.978372	0.721383	6.40025
	UP_SEQ_FEATURE	repeat:2-2	5	1.04384	0.00429511	HNRNPH2, HNRNPK, SYNCRIP, HNRNPH1, MYLK	479	27	19113	7.38924	0.997564	0.576686	6.84535
	SMART	SM00335:ANX	4	0.835073	0.00441068	ANXA7, ANXA5, ANXA4, ANXA3	225	14	9079	11.5289	0.517788	0.305585	5.22426
	GOTERM_MF_FAT	GO:0032561~guanyl ribonucleotide binding	22	4.5929	0.00442532	GNA13, ARL1, ADSS, SRP54, SEPT2, GLUD1, OLA1, ARF6, RAB1A, RND3, GSPT1, HHAT, RHOB, RAP1A, RAP1B, RAB12, GUF1, ARL4C, SEPT7, RAB21, SEPT8, DNM1	382	382	12983	1.95736	0.950998	0.314075	6.44541
	GOTERM_MF_FAT	GO:0019001~guanyl nucleotide binding	22	4.5929	0.00442532	GNA13, ARL1, ADSS, SRP54, SEPT2, GLUD1, OLA1, ARF6, RAB1A, RND3, GSPT1, HHAT, RHOB, RAP1A, RAP1B, RAB12, GUF1, ARL4C, SEPT7, RAB21, SEPT8, DNM1	382	382	12983	1.95736	0.950998	0.314075	6.44541
	SP_PIR_KEYWORDS	annexin	4	0.835073	0.00452563	ANXA7, ANXA5, ANXA4, ANXA3	479	14	19235	11.4733	0.865932	0.0692499	6.21887
	UP_SEQ_FEATURE	repeat:Annexin 4	4	0.835073	0.00460682	ANXA7, ANXA5, ANXA4, ANXA3	479	14	19113	11.4005	0.998428	0.553762	7.32461
	UP_SEQ_FEATURE	domain:Importin N-terminal	4	0.835073	0.00460682	XPO1, CSE1L, IPO7, KPNB1	479	14	19113	11.4005	0.998428	0.553762	7.32461
	UP_SEQ_FEATURE	repeat:Annexin 2	4	0.835073	0.00460682	ANXA7, ANXA5, ANXA4, ANXA3	479	14	19113	11.4005	0.998428	0.553762	7.32461
	UP_SEQ_FEATURE	repeat:Annexin 3	4	0.835073	0.00460682	ANXA7, ANXA5, ANXA4, ANXA3	479	14	19113	11.4005	0.998428	0.553762	7.32461
	UP_SEQ_FEATURE	repeat:Annexin 1	4	0.835073	0.00460682	ANXA7, ANXA5, ANXA4, ANXA3	479	14	19113	11.4005	0.998428	0.553762	7.32461
	GOTERM_CC_FAT	GO:0005681~spliceosome	11	2.29645	0.0047255	SF3B1, HNRNPK, DHX15, SYNCRIP, PABPC1, HNRNPH1, SF3A2, IVNS1ABP, DDX5, RBMX, PPWD1	368	132	12782	2.89447	0.839324	0.0733524	6.36118
	GOTERM_BP_FAT	GO:0043487~regulation of RNA stability	5	1.04384	0.00482954	ZFP36L1, DHX9, SERBP1, SYNCRIP, PABPC1	397	24	13528	7.09908	0.999981	0.254339	8.08911
	GOTERM_BP_FAT	GO:0006422~aspartyl-tRNA aminoacylation	3	0.626305	0.00493169	NARS, DARS, NARS2	397	4	13528	25.5567	0.999985	0.253097	8.25335
	GOTERM_MF_FAT	GO:0004815~aspartate-tRNA ligase activity	3	0.626305	0.00495554	NARS, DARS, NARS2	382	4	12983	25.4902	0.965889	0.312951	7.1911
	KEGG_PATHWAY	hsa03040:Spliceosome	12	2.50522	0.00535906	SF3B1, TCERG1, HNRNPK, TRA2B, USP39, DHX15, MAGOHB, SNRNP27, SF3A2, DDX5, RBMX, PRPF40A	184	126	5085	2.63199	0.531238	0.14061	6.15079
	GOTERM_BP_FAT	GO:0042325~regulation of phosphorylation	25	5.21921	0.00536281	SNX6, PDGFA, PTPLAD1, PRKAG2, PRDX3, CCNG1, SDC4, TGFB2, CCNE2, APP, CASP3, PDGFC, PRKAA1, THBS1, ADAM9, CDC6, RBL2, PKIB, STRADB, PPP1CB, PTPN11, YWHAG, EREG, PRKAR1A, IGFBP3	397	466	13528	1.82809	0.999994	0.266011	8.94348
	GOTERM_BP_FAT	GO:0032446~protein modification by small protein conjugation	11	2.29645	0.00541631	UBE2N, SUMO3, GSPT1, FBXL5, UBE2V1, FBXO4, PCNP, UBE2H, UBE2D1, ATG3, NAE1	397	132	13528	2.83963	0.999995	0.262541	9.02878
	SP_PIR_KEYWORDS	calcium/phospholipid-binding	4	0.835073	0.00555368	ANXA7, ANXA5, ANXA4, ANXA3	479	15	19235	10.7084	0.915173	0.0815555	7.58053
	INTERPRO	IPR018252:Annexin repeat, conserved site	4	0.835073	0.00574345	ANXA7, ANXA5, ANXA4, ANXA3	452	14	16659	10.5303	0.994522	0.727948	8.59184
	INTERPRO	IPR001464:Annexin	4	0.835073	0.00574345	ANXA7, ANXA5, ANXA4, ANXA3	452	14	16659	10.5303	0.994522	0.727948	8.59184
	INTERPRO	IPR018502:Annexin repeat	4	0.835073	0.00574345	ANXA7, ANXA5, ANXA4, ANXA3	452	14	16659	10.5303	0.994522	0.727948	8.59184
	GOTERM_BP_FAT	GO:0043933~macromolecular complex subunit organization	34	7.09812	0.00581912	XPO1, CAV2, HMGB2, COX11, POLR2K, CAPZA2, CAPZA1, TAF9B, ANLN, NAP1L4, DSTN, TFAM, EIF3A, CSE1L, SEH1L, HJURP, USP39, VMA21, FBXO5, PDGFC, MYC, KPNB1, SOAT1, SRP54, DARS, SF3A2, ANXA5, GTF2H2, CENPH, PTRF, IPO7, RRM2, WASL, SEPT7	397	710	13528	1.63179	0.999998	0.273327	9.66857
	GOTERM_BP_FAT	GO:0016053~organic acid biosynthetic process	12	2.50522	0.00590681	MTHFD1, DHFR, MAT2A, ELOVL5, GLUD1, SCD, PRKAG2, UGDH, ELOVL7, PRKAA1, SUCLA2, PSAT1	397	155	13528	2.63811	0.999998	0.271223	9.8073
	GOTERM_BP_FAT	GO:0046394~carboxylic acid biosynthetic process	12	2.50522	0.00590681	MTHFD1, DHFR, MAT2A, ELOVL5, GLUD1, SCD, PRKAG2, UGDH, ELOVL7, PRKAA1, SUCLA2, PSAT1	397	155	13528	2.63811	0.999998	0.271223	9.8073
	GOTERM_CC_FAT	GO:0031093~platelet alpha granule lumen	6	1.25261	0.00608623	APP, SPARC, THBS1, THBS2, TGFB2, FN1	368	41	12782	5.08298	0.905245	0.0899525	8.12203
	GOTERM_MF_FAT	GO:0004857~enzyme inhibitor activity	17	3.54906	0.00611968	ABCE1, PPME1, PRKAG2, AZIN1, PKIB, PRDX3, ANXA5, SERPINH1, ANXA4, ANXA3, YWHAG, APP, CASP3, SERPINE2, SERPINE1, CRIM1, TWIST1	382	270	12983	2.13992	0.984612	0.341254	8.8089
	SP_PIR_KEYWORDS	dna replication	8	1.67015	0.00630437	RFC5, CDC6, TOP1, RFC3, RRM2, PCNA, MCM6, DSCC1	479	88	19235	3.6506	0.939292	0.0891611	8.56319
	GOTERM_CC_FAT	GO:0000776~kinetochore	8	1.67015	0.00652059	SUMO3, SPC25, XPO1, HJURP, SEH1L, CENPK, SEPT7, CENPH	368	77	12782	3.6087	0.919957	0.0925553	8.67761
	GOTERM_MF_FAT	GO:0005544~calcium-dependent phospholipid binding	5	1.04384	0.00654392	ANXA7, ANXA5, ANXA4, ANXA3, RBM12	382	26	12983	6.53594	0.988489	0.333598	9.39188
	INTERPRO	IPR004364:Aminoacyl-tRNA synthetase, class II (D, K and N)	3	0.626305	0.00692699	NARS, DARS, NARS2	452	5	16659	22.1137	0.998134	0.715425	10.2742
	INTERPRO	IPR018150:Aminoacyl-tRNA synthetase, class II (D, K and N)-like	3	0.626305	0.00692699	NARS, DARS, NARS2	452	5	16659	22.1137	0.998134	0.715425	10.2742
	SP_PIR_KEYWORDS	cell cycle control	5	1.04384	0.0069639	CDK1, CCNE1, RBL2, SKP2, CCNG1	479	31	19235	6.47687	0.954761	0.0950399	9.41849
	INTERPRO	IPR001494:Importin-beta, N-terminal	4	0.835073	0.00703665	XPO1, CSE1L, IPO7, KPNB1	452	15	16659	9.82832	0.998311	0.654905	10.4286
	GOTERM_CC_FAT	GO:0044433~cytoplasmic vesicle part	13	2.71399	0.00778228	CAV2, PDGFA, SPARC, TGFB2, APP, LAMP2, COPB1, DLD, VMA21, THBS1, THBS2, RAB21, FN1	368	187	12782	2.41464	0.950989	0.105681	10.2738
	GOTERM_CC_FAT	GO:0034399~nuclear periphery	7	1.46138	0.00790461	YEATS4, PPIG, LMNB1, PSPC1, PCNA, SMC3, MATR3	368	61	12782	3.98583	0.953267	0.103631	10.4272
	SP_PIR_KEYWORDS	one-carbon metabolism	4	0.835073	0.00800007	MTHFD1, DHFR, MAT2A, AHCYL1	479	17	19235	9.44861	0.971512	0.105237	10.7472
	UP_SEQ_FEATURE	domain:RRM 3	6	1.25261	0.0080488	HNRNPH2, PABPC4, SYNCRIP, PABPC1, HNRNPH1, RBM12	479	50	19113	4.78823	0.999988	0.715011	12.465
	UP_SEQ_FEATURE	binding site:NAD	6	1.25261	0.0080488	ALDH1A1, GLUD1, DLD, UGDH, HSD17B4, UXS1	479	50	19113	4.78823	0.999988	0.715011	12.465
	UP_SEQ_FEATURE	binding site:GTP	4	0.835073	0.00814074	SEPT2, GLUD1, SEPT7, SEPT8	479	17	19113	9.38868	0.999989	0.681054	12.5985
	GOTERM_BP_FAT	GO:0043623~cellular protein complex assembly	12	2.50522	0.00814942	CAV2, TFAM, XPO1, SRP54, COX11, CSE1L, IPO7, VMA21, FBXO5, PDGFC, ANLN, KPNB1	397	162	13528	2.52412	1	0.347431	13.2875
	SP_PIR_KEYWORDS	collagen binding	3	0.626305	0.00865096	SPARC, SERPINH1, FN1	479	6	19235	20.0783	0.9787	0.110093	11.5726
	GOTERM_BP_FAT	GO:0019220~regulation of phosphate metabolic process	25	5.21921	0.00865921	SNX6, PDGFA, PTPLAD1, PRKAG2, PRDX3, CCNG1, SDC4, TGFB2, CCNE2, APP, CASP3, PDGFC, PRKAA1, THBS1, ADAM9, CDC6, RBL2, PKIB, STRADB, PPP1CB, PTPN11, YWHAG, EREG, PRKAR1A, IGFBP3	397	485	13528	1.75647	1	0.358114	14.0608
	GOTERM_BP_FAT	GO:0051174~regulation of phosphorus metabolic process	25	5.21921	0.00865921	SNX6, PDGFA, PTPLAD1, PRKAG2, PRDX3, CCNG1, SDC4, TGFB2, CCNE2, APP, CASP3, PDGFC, PRKAA1, THBS1, ADAM9, CDC6, RBL2, PKIB, STRADB, PPP1CB, PTPN11, YWHAG, EREG, PRKAR1A, IGFBP3	397	485	13528	1.75647	1	0.358114	14.0608
	GOTERM_MF_FAT	GO:0001883~purine nucleoside binding	64	13.3612	0.00884648	NRBP1, ABCF2, NARS, PRKAG2, CCT2, RAB1A, MTHFD1, ACTR2, TOP1, DDX17, NARS2, RHOB, DDX21, SUCLA2, SIK1, ABCE1, CDC6, CDK1, SGK1, ACADM, DARS, OLA1, UBE2H, MYH9, GMPS, MCM6, UBE2N, RFC5, RFC3, ATP2C1, UBE2K, EIF4A2, DLD, FARSB, TXNRD1, MELK, PRPS2, GLUD1, DCK, PRKDC, ITM2B, CMPK1, IARS, DDX47, VRK1, MORC4, DHX15, PRKAA1, ACTL6A, UBE2D1, PAPSS1, HSPA9, TRIP13, DHX9, SRP54, MAT2A, RAF1, STRADB, ATP13…	382	1601	12983	1.35863	0.997624	0.395607	12.4958
	GOTERM_BP_FAT	GO:0030163~protein catabolic process	30	6.26305	0.00908798	USP7, UBE2V1, SUMO3, TPP1, USP39, PPP2CB, FBXO5, FBXO4, USP10, ZMPSTE24, UBE2D1, USP14, ADAM9, CDK1, USP1, SKP2, PCNP, UBE2H, MARCH7, MYH9, ATG3, NAE1, WSB1, UBE2N, UBE2K, PSMD10, RNF139, UCHL5, FBXL5, RAD18	397	622	13528	1.64352	1	0.365588	14.7061
	GOTERM_BP_FAT	GO:0006275~regulation of DNA replication	7	1.46138	0.00936131	CDC6, NBN, EREG, PDGFA, PCNA, PDGFC, AREGB, AREG	397	62	13528	3.84724	1	0.367842	15.1151
	GOTERM_BP_FAT	GO:0015031~protein transport	35	7.30689	0.00942481	XPO1, ARFGAP3, SNX6, MTX2, AP3S1, ARF6, SNX3, LMAN1, RAB1A, TGFB2, CSE1L, SEH1L, COPB1, RHOB, KPNB1, TRAM1, RAB21, HSPA9, NMD3, KDELR3, SRP54, GOLT1B, STRADB, MYH9, ATG3, YWHAG, YWHAH, ERBB2IP, IPO7, PCNA, TOMM20, RAB12, COL1A1, SLC15A4, VPS26A	397	762	13528	1.56515	1	0.363593	15.2098
	GOTERM_BP_FAT	GO:0009309~amine biosynthetic process	8	1.67015	0.00947467	MTHFD1, ODC1, DHFR, MAT2A, GLUD1, AZIN1, PSAT1, TGFB2	397	81	13528	3.36549	1	0.359082	15.2842
	GOTERM_MF_FAT	GO:0003924~GTPase activity	14	2.92276	0.0094833	GNA13, ARL1, SRP54, ARF6, RAB1A, RND3, GSPT1, GNG10, RAP1A, RHOB, RAP1B, GUF1, ARL4C, DNM1	382	211	12983	2.25506	0.998465	0.392508	13.3366
	GOTERM_BP_FAT	GO:0006281~DNA repair	17	3.54906	0.00951095	NBN, HMGB2, RAD51AP1, USP1, MORF4L2, PRKDC, GTF2H2, SMC3, RFC5, UBE2N, TYMS, RFC3, RAD21, PCNA, RAD18, CRY1, TRIP13	397	284	13528	2.03973	1	0.354321	15.3382

## Sheet: 16h_Down
	total number of genes down-regulated (>=2fold, p-value <= 0.01) at 16 h.p.i.: 52
	Category	Term	Count	%	PValue	Genes	List Total	Pop Hits	Pop Total	Fold Enrichment	Bonferroni	Benjamini	FDR
	GOTERM_MF_FAT	GO:0005518~collagen binding	5	10	6.84058e-06	PDGFA, SPARC, THBS1, SERPINH1, FN1	46	36	12983	39.1999	0.00112123	0.00112123	0.00829444
	GOTERM_BP_FAT	GO:0042060~wound healing	7	14	2.18263e-05	KLF6, SDC1, HIF1A, EREG, PDGFA, SERPINE1, FN1	42	191	13528	11.8045	0.0194736	0.0194736	0.0340211
	GOTERM_BP_FAT	GO:0048545~response to steroid hormone stimulus	7	14	2.24802e-05	CCNE1, SDC1, PDGFA, OXTR, COL1A1, THBS1, SPP1	42	192	13528	11.7431	0.0200512	0.0100764	0.0350403
	KEGG_PATHWAY	hsa04512:ECM-receptor interaction	6	12	3.62368e-05	SDC1, COL1A1, THBS1, SDC2, SPP1, FN1	25	84	5085	14.5286	0.00144845	0.00144845	0.0331483
	GOTERM_BP_FAT	GO:0001568~blood vessel development	7	14	8.77338e-05	ZFP36L1, HIF1A, EREG, PDGFA, RHOB, COL1A1, THBS1	42	245	13528	9.20272	0.0760077	0.0260064	0.136687
	SP_PIR_KEYWORDS	collagen binding	3	6	9.47404e-05	SPARC, SERPINH1, FN1	50	6	19235	192.35	0.0156979	0.0156979	0.115173
	GOTERM_BP_FAT	GO:0001944~vasculature development	7	14	0.000100242	ZFP36L1, HIF1A, EREG, PDGFA, RHOB, COL1A1, THBS1	42	251	13528	8.98274	0.0863635	0.0223276	0.15616
	GOTERM_BP_FAT	GO:0009611~response to wounding	9	18	0.000160408	KLF6, SDC1, HIF1A, EREG, PDGFA, SERPINE1, THBS1, SPP1, FN1	42	530	13528	5.46954	0.134579	0.028494	0.249779
	GOTERM_CC_FAT	GO:0060205~cytoplasmic membrane-bounded vesicle lumen	4	8	0.000211388	PDGFA, SPARC, THBS1, FN1	35	44	12782	33.2	0.0209191	0.0209191	0.234377
	GOTERM_CC_FAT	GO:0031983~vesicle lumen	4	8	0.00024141	PDGFA, SPARC, THBS1, FN1	35	46	12782	31.7565	0.0238548	0.0119994	0.267623
	GOTERM_BP_FAT	GO:0010035~response to inorganic substance	6	12	0.00036597	SDC1, PDGFA, SERPINE1, COL1A1, THBS1, MT1X	42	205	13528	9.42718	0.280932	0.0534831	0.569015
	GOTERM_BP_FAT	GO:0048514~blood vessel morphogenesis	6	12	0.000417751	ZFP36L1, HIF1A, EREG, PDGFA, RHOB, THBS1	42	211	13528	9.15911	0.313722	0.0523611	0.649281
	GOTERM_CC_FAT	GO:0044421~extracellular region part	10	20	0.000690833	EREG, PDGFA, FSTL3, AREGB, SPARC, COL1A1, AREG, THBS1, IGFBP3, SPP1, FN1	35	960	12782	3.80417	0.0667733	0.0227724	0.76411
	GOTERM_BP_FAT	GO:0009725~response to hormone stimulus	7	14	0.000770803	CCNE1, SDC1, PDGFA, OXTR, COL1A1, THBS1, SPP1	42	367	13528	6.14351	0.500807	0.083181	1.19493
	GOTERM_BP_FAT	GO:0045765~regulation of angiogenesis	4	8	0.000904448	HIF1A, SERPINE1, RHOB, THBS1	42	63	13528	20.4505	0.557483	0.0866045	1.40074
	GOTERM_BP_FAT	GO:0001525~angiogenesis	5	10	0.00101703	HIF1A, EREG, PDGFA, RHOB, THBS1	42	148	13528	10.8816	0.600208	0.0876039	1.57381
	GOTERM_CC_FAT	GO:0030141~secretory granule	5	10	0.00126802	PDGFA, FSTL3, SPARC, THBS1, FN1	35	180	12782	10.1444	0.119163	0.0312227	1.39844
	GOTERM_BP_FAT	GO:0009719~response to endogenous stimulus	7	14	0.00128389	CCNE1, SDC1, PDGFA, OXTR, COL1A1, THBS1, SPP1	42	405	13528	5.56708	0.685737	0.0998821	1.9829
	GOTERM_BP_FAT	GO:0051094~positive regulation of developmental process	6	12	0.00144615	CCNE1, HIF1A, OXTR, RHOB, THBS1, IGFBP3	42	278	13528	6.9517	0.728535	0.102965	2.23088
	UP_SEQ_FEATURE	short sequence motif:Cell attachment site	4	8	0.00149103	COL1A1, THBS1, SPP1, FN1	50	88	19113	17.3755	0.33061	0.33061	1.94167
	GOTERM_BP_FAT	GO:0032570~response to progesterone stimulus	3	6	0.00164492	CCNE1, OXTR, THBS1	42	20	13528	48.3143	0.773111	0.107831	2.53384
	GOTERM_CC_FAT	GO:0005615~extracellular space	8	16	0.00186135	EREG, PDGFA, FSTL3, AREGB, AREG, THBS1, IGFBP3, SPP1, FN1	35	685	12782	4.26511	0.169982	0.036576	2.04667
	SP_PIR_KEYWORDS	signal	18	36	0.00196092	PDGFA, PLXNB3, FSTL3, AREGB, SPARC, SERPINH1, SDC2, SDC1, KDELC1, EREG, GPR56, SERPINE1, GFRA1, COL1A1, AREG, THBS1, IGFBP3, FN1, SPP1	50	3250	19235	2.13065	0.279489	0.151171	2.35916
	UP_SEQ_FEATURE	signal peptide	18	36	0.00210442	PDGFA, PLXNB3, FSTL3, AREGB, SPARC, SERPINH1, SDC2, SDC1, KDELC1, EREG, GPR56, SERPINE1, GFRA1, COL1A1, AREG, THBS1, IGFBP3, FN1, SPP1	50	3250	19113	2.11713	0.432597	0.246738	2.73028
	KEGG_PATHWAY	hsa04510:Focal adhesion	6	12	0.00211058	PDGFA, COL1A1, THBS1, SPP1, FN1, MYL9	25	201	5085	6.07164	0.0810399	0.0413759	1.91446
	GOTERM_BP_FAT	GO:0045766~positive regulation of angiogenesis	3	6	0.00278151	HIF1A, RHOB, THBS1	42	26	13528	37.1648	0.918702	0.164111	4.2494
	SP_PIR_KEYWORDS	glycoprotein	21	42	0.00300216	PDGFA, PLXNB3, FSTL3, OXTR, AREGB, SPARC, SERPINH1, ANXA3, SDC2, SDC1, KDELC1, B3GNT5, EREG, GPR56, SERPINE1, GFRA1, COL1A1, AREG, THBS1, IGFBP3, FN1, SPP1	50	4318	19235	1.87094	0.39475	0.154115	3.591
	GOTERM_BP_FAT	GO:0010557~positive regulation of macromolecule biosynthetic process	8	16	0.00319665	HOXD9, KLF6, CCNE1, HIF1A, EREG, PDGFA, AREGB, AREG, THBS1	42	654	13528	3.94	0.944134	0.174957	4.86894
	GOTERM_BP_FAT	GO:0032963~collagen metabolic process	3	6	0.00322274	HIF1A, COL1A1, SERPINH1	42	28	13528	34.5102	0.945436	0.16621	4.90775
	GOTERM_BP_FAT	GO:0045740~positive regulation of DNA replication	3	6	0.00322274	EREG, PDGFA, AREGB, AREG	42	28	13528	34.5102	0.945436	0.16621	4.90775
	GOTERM_BP_FAT	GO:0010604~positive regulation of macromolecule metabolic process	9	18	0.00369744	HOXD9, KLF6, CCNE1, HIF1A, EREG, PDGFA, PRKAG2, AREGB, AREG, THBS1	42	857	13528	3.38256	0.964477	0.178257	5.6113
	KEGG_PATHWAY	hsa04115:p53 signaling pathway	4	8	0.00378664	CCNE1, SERPINE1, THBS1, IGFBP3	25	68	5085	11.9647	0.1408	0.0493263	3.41144
	GOTERM_MF_FAT	GO:0050840~extracellular matrix binding	3	6	0.00390226	SPARC, THBS1, SPP1	46	27	12983	31.3599	0.473351	0.274294	4.63042
	GOTERM_BP_FAT	GO:0044259~multicellular organismal macromolecule metabolic process	3	6	0.00394178	HIF1A, COL1A1, SERPINH1	42	31	13528	31.1705	0.97152	0.179382	5.97153
	GOTERM_BP_FAT	GO:0031328~positive regulation of cellular biosynthetic process	8	16	0.00413045	HOXD9, KLF6, CCNE1, HIF1A, EREG, PDGFA, AREGB, AREG, THBS1	42	685	13528	3.7617	0.975989	0.178215	6.24881
	GOTERM_BP_FAT	GO:0009891~positive regulation of biosynthetic process	8	16	0.00447229	HOXD9, KLF6, CCNE1, HIF1A, EREG, PDGFA, AREGB, AREG, THBS1	42	695	13528	3.70757	0.982377	0.182847	6.74925
	SP_PIR_KEYWORDS	growth factor	4	8	0.00452567	ZFP36L1, EREG, PDGFA, AREGB, AREG	50	131	19235	11.7466	0.531164	0.172524	5.36771
	GOTERM_BP_FAT	GO:0001503~ossification	4	8	0.00504331	SPARC, COL1A1, IGFBP3, SPP1	42	115	13528	11.2033	0.989491	0.195013	7.57962
	GOTERM_CC_FAT	GO:0031093~platelet alpha granule lumen	3	6	0.0052775	SPARC, THBS1, FN1	35	41	12782	26.722	0.410893	0.0844142	5.70404
	GOTERM_BP_FAT	GO:0030193~regulation of blood coagulation	3	6	0.00528964	PDGFA, SERPINE1, THBS1	42	36	13528	26.8413	0.991592	0.195239	7.93569
	GOTERM_BP_FAT	GO:0010033~response to organic substance	8	16	0.00546237	CCNE1, SDC1, PDGFA, OXTR, COL1A1, THBS1, SERPINH1, SPP1	42	721	13528	3.57387	0.99281	0.193111	8.1846
	GOTERM_BP_FAT	GO:0044236~multicellular organismal metabolic process	3	6	0.00558123	HIF1A, COL1A1, SERPINH1	42	37	13528	26.1158	0.993544	0.189509	8.35551
	GOTERM_MF_FAT	GO:0019838~growth factor binding	4	8	0.00570105	PDGFA, COL1A1, THBS1, IGFBP3	46	105	12983	10.752	0.608452	0.26842	6.6979
	GOTERM_BP_FAT	GO:0060348~bone development	4	8	0.00607897	SPARC, COL1A1, IGFBP3, SPP1	42	123	13528	10.4746	0.995888	0.197284	9.06804
	GOTERM_BP_FAT	GO:0051240~positive regulation of multicellular organismal process	5	10	0.0061965	HIF1A, EREG, OXTR, THBS1, SPP1	42	244	13528	6.60031	0.996304	0.193782	9.23552
	GOTERM_BP_FAT	GO:0050818~regulation of coagulation	3	6	0.00681945	PDGFA, SERPINE1, THBS1	42	41	13528	23.5679	0.997899	0.204152	10.1184
	GOTERM_BP_FAT	GO:0001649~osteoblast differentiation	3	6	0.00714676	COL1A1, IGFBP3, SPP1	42	42	13528	23.0068	0.998439	0.2061	10.5791
	UP_SEQ_FEATURE	site:Cleavage of ectodomain	2	4	0.0076718	SDC1, SDC2	50	3	19113	254.84	0.874025	0.498703	9.62482
	GOTERM_BP_FAT	GO:0010810~regulation of cell-substrate adhesion	3	6	0.00852571	COL1A1, THBS1, SPP1	42	46	13528	21.0062	0.999554	0.233577	12.4958
	GOTERM_BP_FAT	GO:0007584~response to nutrient	4	8	0.00867768	CCNE1, PDGFA, COL1A1, SPP1	42	140	13528	9.20272	0.999611	0.230302	12.7046
	GOTERM_BP_FAT	GO:0070482~response to oxygen levels	4	8	0.00884787	HIF1A, PDGFA, OXTR, THBS1	42	141	13528	9.13745	0.999667	0.227639	12.938
	SP_PIR_KEYWORDS	copper	3	6	0.00927979	SPARC, CUTC, MT1X	50	57	19235	20.2474	0.789224	0.267573	10.7205
	GOTERM_CC_FAT	GO:0031091~platelet alpha granule	3	6	0.00966781	SPARC, THBS1, FN1	35	56	12782	19.5643	0.621479	0.129584	10.2218

## Sheet: 24h_Down
	total number of genes down-regulated (>=2fold, p-value <= 0.01) at 24 h.p.i.: 70
	Category	Term	Count	%	PValue	Genes	List Total	Pop Hits	Pop Total	Fold Enrichment	Bonferroni	Benjamini	FDR
	GOTERM_BP_FAT	GO:0001525~angiogenesis	8	11.5942	4.33109e-06	HIF1A, EREG, PDGFA, JUN, RHOB, MYH9, THBS1, ANGPTL4	62	148	13528	11.7942	0.00460631	0.00460631	0.0068985
	GOTERM_BP_FAT	GO:0048514~blood vessel morphogenesis	9	13.0435	4.44264e-06	HIF1A, EREG, PDGFA, APOE, JUN, RHOB, MYH9, THBS1, ANGPTL4	62	211	13528	9.30683	0.00472466	0.00236513	0.00707617
	GOTERM_BP_FAT	GO:0001568~blood vessel development	9	13.0435	1.32779e-05	HIF1A, EREG, PDGFA, APOE, JUN, RHOB, MYH9, THBS1, ANGPTL4	62	245	13528	8.01527	0.0140546	0.00470699	0.0211474
	GOTERM_BP_FAT	GO:0001944~vasculature development	9	13.0435	1.58221e-05	HIF1A, EREG, PDGFA, APOE, JUN, RHOB, MYH9, THBS1, ANGPTL4	62	251	13528	7.82367	0.0167251	0.00420775	0.0251991
	SP_PIR_KEYWORDS	calcium binding	6	8.69565	3.18452e-05	SPARC, CAPN2, THBS1, THBS2, ANXA3, S100A2	69	103	19235	16.2389	0.00581082	0.00581082	0.0393265
	GOTERM_BP_FAT	GO:0042127~regulation of cell proliferation	14	20.2899	3.85466e-05	ODC1, CAV2, PDGFA, MMP7, SPARC, HIF1A, CDCA7, EREG, APOE, JUN, SERPINE1, THBS1, PRKRIR, IGFBP3	62	787	13528	3.88146	0.0402586	0.00818461	0.0613808
	GOTERM_CC_FAT	GO:0005615~extracellular space	12	17.3913	6.43754e-05	PDGFA, FSTL3, MMP7, AREGB, IL32, EREG, SERPINE2, APOE, AREG, THBS1, LOXL2, IGFBP3, ANGPTL4	52	685	12782	4.30612	0.00961015	0.00961015	0.0768479
	KEGG_PATHWAY	hsa04115:p53 signaling pathway	6	8.69565	6.54476e-05	CCNE2, CCNE1, RRM2, SERPINE1, THBS1, IGFBP3	34	68	5085	13.1964	0.00359326	0.00359326	0.0643546
	SP_PIR_KEYWORDS	polyamine biosynthesis	3	4.34783	0.000122303	SAT1, ODC1, AZIN1	69	5	19235	167.261	0.0221343	0.0111291	0.150958
	GOTERM_BP_FAT	GO:0045765~regulation of angiogenesis	5	7.24638	0.000182678	HIF1A, SERPINE1, RHOB, THBS1, ANGPTL4	62	63	13528	17.3169	0.176961	0.0319376	0.29058
	GOTERM_BP_FAT	GO:0045766~positive regulation of angiogenesis	4	5.7971	0.000210659	HIF1A, RHOB, THBS1, ANGPTL4	62	26	13528	33.5682	0.201153	0.0315745	0.335018
	GOTERM_BP_FAT	GO:0051094~positive regulation of developmental process	8	11.5942	0.000242501	CCNE1, HIF1A, JUN, OXTR, RHOB, THBS1, IGFBP3, ANGPTL4	62	278	13528	6.27895	0.22782	0.0318006	0.385567
	GOTERM_BP_FAT	GO:0045740~positive regulation of DNA replication	4	5.7971	0.000263732	EREG, PDGFA, JUN, AREGB, AREG	62	28	13528	31.1705	0.245104	0.0307587	0.419256
	GOTERM_CC_FAT	GO:0044421~extracellular region part	13	18.8406	0.000308102	PDGFA, FSTL3, MMP7, IL32, AREGB, SPARC, EREG, SERPINE2, APOE, AREG, THBS1, LOXL2, IGFBP3, ANGPTL4	52	960	12782	3.32865	0.0451704	0.0228462	0.367305
	GOTERM_BP_FAT	GO:0001936~regulation of endothelial cell proliferation	4	5.7971	0.00039421	CAV2, HIF1A, APOE, THBS1	62	32	13528	27.2742	0.343157	0.04116	0.626069
	GOTERM_BP_FAT	GO:0070482~response to oxygen levels	6	8.69565	0.000426523	HIF1A, PDGFA, OXTR, CAPN2, THBS1, ANGPTL4	62	141	13528	9.28483	0.365407	0.0404999	0.677225
	GOTERM_BP_FAT	GO:0030193~regulation of blood coagulation	4	5.7971	0.000560241	PDGFA, APOE, SERPINE1, THBS1	62	36	13528	24.2437	0.449751	0.0485632	0.888652
	GOTERM_MF_FAT	GO:0030247~polysaccharide binding	6	8.69565	0.000657626	SERPINE2, LAYN, APOE, PTX3, THBS1, THBS2	60	154	12983	8.43052	0.149414	0.149414	0.848808
	GOTERM_MF_FAT	GO:0001871~pattern binding	6	8.69565	0.000657626	SERPINE2, LAYN, APOE, PTX3, THBS1, THBS2	60	154	12983	8.43052	0.149414	0.149414	0.848808
	GOTERM_CC_FAT	GO:0060205~cytoplasmic membrane-bounded vesicle lumen	4	5.7971	0.000706248	PDGFA, SPARC, THBS1, THBS2	52	44	12782	22.3462	0.100552	0.0347082	0.840126
	GOTERM_CC_FAT	GO:0031983~vesicle lumen	4	5.7971	0.000804957	PDGFA, SPARC, THBS1, THBS2	52	46	12782	21.3746	0.113782	0.0297466	0.95703
	GOTERM_BP_FAT	GO:0050818~regulation of coagulation	4	5.7971	0.000823148	PDGFA, APOE, SERPINE1, THBS1	62	41	13528	21.2872	0.584319	0.0652965	1.30312
	GOTERM_BP_FAT	GO:0006979~response to oxidative stress	6	8.69565	0.000847541	PYCR1, SDC1, HIF1A, APOE, JUN, SERPINE1	62	164	13528	7.98269	0.594998	0.0625216	1.34149
	GOTERM_BP_FAT	GO:0031328~positive regulation of cellular biosynthetic process	11	15.942	0.000898327	KLF6, CCNE1, HIF1A, EREG, PDGFA, APOE, JUN, AREGB, AREG, WWTR1, PTX3, THBS1	62	685	13528	3.50384	0.616359	0.0618729	1.42134
	GOTERM_BP_FAT	GO:0030334~regulation of cell migration	6	8.69565	0.000969883	HIF1A, SERPINE2, PDGFA, APOE, THBS1, IGFBP3	62	169	13528	7.74652	0.644559	0.0626043	1.53373
	GOTERM_BP_FAT	GO:0009891~positive regulation of biosynthetic process	11	15.942	0.00100356	KLF6, CCNE1, HIF1A, EREG, PDGFA, APOE, JUN, AREGB, AREG, WWTR1, PTX3, THBS1	62	695	13528	3.45342	0.657105	0.0610196	1.58659
	SP_PIR_KEYWORDS	signal	23	33.3333	0.00133138	PDGFA, PLXNB3, MMP7, FSTL3, CGB8, IL32, AREGB, SPARC, SDC1, KDELC1, SERPINE2, EREG, LAYN, APOE, GPR56, SERPINE1, GFRA1, AREG, THBS1, PTX3, LOXL2, IGFBP3, THBS2, ANGPTL4	69	3250	19235	1.97282	0.21636	0.0780538	1.63208
	UP_SEQ_FEATURE	signal peptide	23	33.3333	0.00144977	PDGFA, PLXNB3, MMP7, FSTL3, CGB8, IL32, AREGB, SPARC, SDC1, KDELC1, SERPINE2, EREG, LAYN, APOE, GPR56, SERPINE1, GFRA1, AREG, THBS1, PTX3, LOXL2, IGFBP3, THBS2, ANGPTL4	69	3250	19113	1.96031	0.337697	0.337697	1.90416
	GOTERM_CC_FAT	GO:0042995~cell projection	10	14.4928	0.001566	CAV2, SDC1, HIF1A, CNN3, LAYN, PDGFA, APOE, SLC4A7, OXTR, MYH9	52	697	12782	3.52665	0.209496	0.0459287	1.85413
	SP_PIR_KEYWORDS	heparin-binding	4	5.7971	0.0015781	SERPINE2, APOE, THBS1, THBS2	69	65	19235	17.155	0.251002	0.0697063	1.93182
	KEGG_PATHWAY	hsa04510:Focal adhesion	7	10.1449	0.00160328	CAV2, PDGFA, JUN, CAPN2, THBS1, THBS2, MYL9	34	201	5085	5.20852	0.0844693	0.0431663	1.56584
	GOTERM_BP_FAT	GO:0042060~wound healing	6	8.69565	0.00166989	KLF6, SDC1, HIF1A, EREG, PDGFA, SERPINE1	62	191	13528	6.85425	0.831631	0.094237	2.62698
	GOTERM_BP_FAT	GO:0048545~response to steroid hormone stimulus	6	8.69565	0.00170868	CAV2, CCNE1, SDC1, PDGFA, OXTR, THBS1	62	192	13528	6.81855	0.838461	0.0914885	2.68721
	GOTERM_BP_FAT	GO:0040012~regulation of locomotion	6	8.69565	0.00170868	HIF1A, SERPINE2, PDGFA, APOE, THBS1, IGFBP3	62	192	13528	6.81855	0.838461	0.0914885	2.68721
	GOTERM_BP_FAT	GO:0051270~regulation of cell motion	6	8.69565	0.00174812	HIF1A, SERPINE2, PDGFA, APOE, THBS1, IGFBP3	62	193	13528	6.78322	0.845123	0.0890399	2.74843
	GOTERM_BP_FAT	GO:0051054~positive regulation of DNA metabolic process	4	5.7971	0.00204023	EREG, PDGFA, JUN, AREGB, AREG	62	56	13528	15.5853	0.886631	0.098479	3.20074
	GOTERM_BP_FAT	GO:0051173~positive regulation of nitrogen compound metabolic process	10	14.4928	0.00224048	KLF6, CCNE1, HIF1A, EREG, PDGFA, APOE, JUN, AREGB, AREG, WWTR1, PTX3	62	644	13528	3.3881	0.908465	0.102986	3.50966
	UP_SEQ_FEATURE	region of interest:Heparin-binding	3	4.34783	0.00227364	APOE, THBS1, THBS2	69	20	19113	41.55	0.476097	0.276189	2.97126
	GOTERM_BP_FAT	GO:0010035~response to inorganic substance	6	8.69565	0.00227527	SDC1, PDGFA, APOE, JUN, SERPINE1, THBS1	62	205	13528	6.38615	0.911805	0.100192	3.56324
	GOTERM_CC_FAT	GO:0009986~cell surface	7	10.1449	0.00250052	CAV2, SDC1, LAYN, PDGFA, APOE, AREGB, AREG, THBS1	52	348	12782	4.94441	0.313087	0.0606727	2.94553
	GOTERM_BP_FAT	GO:0006275~regulation of DNA replication	4	5.7971	0.0027308	EREG, PDGFA, JUN, AREGB, AREG	62	62	13528	14.077	0.945797	0.114372	4.26217
	GOTERM_BP_FAT	GO:0001937~negative regulation of endothelial cell proliferation	3	4.34783	0.00292111	CAV2, APOE, THBS1	62	18	13528	36.3656	0.955775	0.117272	4.55278
	GOTERM_BP_FAT	GO:0001666~response to hypoxia	5	7.24638	0.00310439	HIF1A, PDGFA, CAPN2, THBS1, ANGPTL4	62	134	13528	8.14155	0.963645	0.119687	4.83185
	GOTERM_CC_FAT	GO:0005912~adherens junction	5	7.24638	0.00333911	CAV2, SDC1, LAYN, OXTR, MYH9	52	155	12782	7.92928	0.394502	0.0691638	3.9154
	GOTERM_BP_FAT	GO:0032570~response to progesterone stimulus	3	4.34783	0.00360657	CCNE1, OXTR, THBS1	62	20	13528	32.729	0.978753	0.132943	5.5926
	GOTERM_MF_FAT	GO:0005539~glycosaminoglycan binding	5	7.24638	0.00372514	SERPINE2, LAYN, APOE, THBS1, THBS2	60	140	12983	7.72798	0.600721	0.368115	4.72097
	GOTERM_CC_FAT	GO:0005576~extracellular region	17	24.6377	0.00390797	PDGFA, MMP7, FSTL3, CGB8, IL32, AREGB, SPARC, SERPINE2, EREG, APOE, SERPINE1, AREG, THBS1, PTX3, LOXL2, IGFBP3, THBS2, ANGPTL4	52	2010	12782	2.07897	0.444199	0.0707877	4.56828
	GOTERM_MF_FAT	GO:0008047~enzyme activator activity	7	10.1449	0.0040251	ALDH1A1, RGS2, APOE, JUN, PRKAG2, AZIN1, IGFBP3	60	335	12983	4.52144	0.62923	0.281597	5.09202
	GOTERM_BP_FAT	GO:0010604~positive regulation of macromolecule metabolic process	11	15.942	0.00467098	KLF6, CCNE1, HIF1A, EREG, PDGFA, APOE, JUN, PRKAG2, AREGB, AREG, WWTR1, THBS1	62	857	13528	2.80062	0.993201	0.163265	7.18627
	GOTERM_BP_FAT	GO:0000302~response to reactive oxygen species	4	5.7971	0.00467776	SDC1, APOE, JUN, SERPINE1	62	75	13528	11.637	0.99325	0.158317	7.19633
	GOTERM_BP_FAT	GO:0030195~negative regulation of blood coagulation	3	4.34783	0.0047609	PDGFA, APOE, SERPINE1	62	23	13528	28.46	0.993825	0.155976	7.31974
	GOTERM_BP_FAT	GO:0042325~regulation of phosphorylation	8	11.5942	0.00481531	CCNE2, EREG, PDGFA, APOE, JUN, PRKAG2, THBS1, IGFBP3	62	466	13528	3.74581	0.994175	0.152941	7.4004
	UP_SEQ_FEATURE	mutagenesis site	16	23.1884	0.00482786	SAT1, ODC1, CAV2, SGK1, FSTL3, SPARC, CCNE2, PEG10, HIF1A, TCERG1, RRM2, SLC4A7, RHOB, SIK1, THBS1, THBS2	69	2045	19113	2.16724	0.747017	0.367544	6.21173
	GOTERM_CC_FAT	GO:0070161~anchoring junction	5	7.24638	0.00483702	CAV2, SDC1, LAYN, OXTR, MYH9	52	172	12782	7.14557	0.516794	0.0776334	5.62577
	SP_PIR_KEYWORDS	glycoprotein	26	37.6812	0.00517826	PDGFA, FSTL3, OXTR, CGB8, KDELC1, B3GNT5, SERPINE2, APOE, SERPINE1, SLC4A7, LOXL2, THBS1, PTX3, THBS2, ANGPTL4, NCEH1, PLXNB3, AREGB, SPARC, ANXA3, SDC1, EREG, LAYN, GPR56, GFRA1, AREG, IGFBP3	69	4318	19235	1.67855	0.613291	0.173055	6.21125
	GOTERM_BP_FAT	GO:0007267~cell-cell signaling	9	13.0435	0.00528893	CAV2, EREG, PDGFA, APOE, GPR56, OXTR, CGB8, AREGB, AREG, SNAI2	62	600	13528	3.2729	0.996493	0.161931	8.09986
	GOTERM_BP_FAT	GO:0008285~negative regulation of cell proliferation	7	10.1449	0.00559238	CAV2, EREG, APOE, JUN, THBS1, IGFBP3, PRKRIR	62	361	13528	4.2309	0.997467	0.165696	8.54541
	GOTERM_CC_FAT	GO:0030141~secretory granule	5	7.24638	0.00567697	PDGFA, FSTL3, SPARC, THBS1, THBS2	52	180	12782	6.82799	0.574279	0.0818524	6.57261
	SP_PIR_KEYWORDS	Secreted	14	20.2899	0.0057009	PDGFA, FSTL3, MMP7, CGB8, IL32, SPARC, EREG, SERPINE2, APOE, SERPINE1, PTX3, LOXL2, IGFBP3, ANGPTL4	69	1689	19235	2.31069	0.648747	0.160018	6.81803
	GOTERM_BP_FAT	GO:0019220~regulation of phosphate metabolic process	8	11.5942	0.00597081	CCNE2, EREG, PDGFA, APOE, JUN, PRKAG2, THBS1, IGFBP3	62	485	13528	3.59907	0.998312	0.171189	9.0982
	GOTERM_BP_FAT	GO:0051174~regulation of phosphorus metabolic process	8	11.5942	0.00597081	CCNE2, EREG, PDGFA, APOE, JUN, PRKAG2, THBS1, IGFBP3	62	485	13528	3.59907	0.998312	0.171189	9.0982
	GOTERM_BP_FAT	GO:0050819~negative regulation of coagulation	3	4.34783	0.00606295	PDGFA, APOE, SERPINE1	62	26	13528	25.1762	0.99847	0.16908	9.23233
	GOTERM_CC_FAT	GO:0044433~cytoplasmic vesicle part	5	7.24638	0.00648772	CAV2, PDGFA, SPARC, THBS1, THBS2	52	187	12782	6.5724	0.623309	0.0849323	7.47827
	GOTERM_BP_FAT	GO:0045935~positive regulation of nucleobase, nucleoside, nucleotide and nucleic acid metabolic process	9	13.0435	0.00666493	KLF6, CCNE1, HIF1A, EREG, PDGFA, APOE, JUN, AREGB, AREG, WWTR1	62	624	13528	3.14702	0.999198	0.179644	10.104
	GOTERM_BP_FAT	GO:0051146~striated muscle cell differentiation	4	5.7971	0.00729403	CAV2, SDC1, MYH9, CAPN2	62	88	13528	9.91789	0.999592	0.190159	11.0066
	GOTERM_MF_FAT	GO:0004857~enzyme inhibitor activity	6	8.69565	0.00751814	SERPINE2, PRKAG2, SERPINE1, AZIN1, ANXA3, ANGPTL4	60	270	12983	4.80852	0.843774	0.371307	9.31589
	GOTERM_BP_FAT	GO:0010557~positive regulation of macromolecule biosynthetic process	9	13.0435	0.00875119	KLF6, CCNE1, HIF1A, EREG, PDGFA, JUN, AREGB, AREG, WWTR1, THBS1	62	654	13528	3.00266	0.999915	0.218527	13.0647
	UP_SEQ_FEATURE	propeptide:Removed in mature form	5	7.24638	0.00898648	RND3, EREG, PDGFA, RHOB, GFRA1	69	229	19113	6.04803	0.92298	0.473195	11.2743
	GOTERM_CC_FAT	GO:0005902~microvillus	3	4.34783	0.0090176	PDGFA, SLC4A7, OXTR	52	36	12782	20.484	0.743025	0.107056	10.2528
	GOTERM_BP_FAT	GO:0009611~response to wounding	8	11.5942	0.00952971	KLF6, SDC1, HIF1A, EREG, PDGFA, SERPINE1, PTX3, THBS1	62	530	13528	3.29349	0.999963	0.23028	14.1459
	PIR_SUPERFAMILY	PIRSF002478:thrombospondin 1	2	2.89855	0.00998105	THBS1, THBS2	38	2	7396	194.632	0.356847	0.356847	8.95801

## Sheet: 48h_Down
	total number of genes up-regulated (>=2fold, p-value <= 0.01) at 48 h.p.i.: 107
	Category	Term	Count	%	PValue	Genes	List Total	Pop Hits	Pop Total	Fold Enrichment	Bonferroni	Benjamini	FDR
	GOTERM_CC_FAT	GO:0044421~extracellular region part	22	20.9524	2.20701e-07	CXCL5, PDGFA, MMP7, IL32, FSTL1, SPARC, MMP1, IL11, LIF, INHBA, SERPINE2, CCL20, EREG, CD44, F3, FJX1, LAMC2, THBS1, LOXL2, TFPI2, IGFBP3, ANGPTL4	80	960	12782	3.66151	3.44288e-05	3.44288e-05	0.000265341
	GOTERM_CC_FAT	GO:0005615~extracellular space	18	17.1429	7.15561e-07	CXCL5, PDGFA, MMP7, IL32, FSTL1, IL11, LIF, INHBA, SERPINE2, CCL20, EREG, F3, FJX1, LAMC2, THBS1, LOXL2, IGFBP3, ANGPTL4	80	685	12782	4.19847	0.000111621	5.58122e-05	0.00086029
	SP_PIR_KEYWORDS	signal	39	37.1429	1.135e-06	MMGT1, CXCL5, PDGFA, MMP7, CGB8, FSTL1, IL32, MMP1, IL11, LIF, KDELC1, CD44, CCL20, SERPINE2, GLIPR1, SERPINE1, SLC39A6, PTX3, LOXL2, THBS1, TFPI2, NT5E, THBS2, ANGPTL4, PODXL, HLA-B, SPARC, PLAUR, INHBA, CD55, ITGA6, EREG, LAYN, CD59, F3, FJX1, GFRA1, LAMC2, IGFBP3	105	3250	19235	2.19829	0.000254207	0.000254207	0.00144896
	UP_SEQ_FEATURE	signal peptide	39	37.1429	1.33275e-06	MMGT1, CXCL5, PDGFA, MMP7, CGB8, FSTL1, IL32, MMP1, IL11, LIF, KDELC1, CD44, CCL20, SERPINE2, GLIPR1, SERPINE1, SLC39A6, PTX3, LOXL2, THBS1, TFPI2, NT5E, THBS2, ANGPTL4, PODXL, HLA-B, SPARC, PLAUR, INHBA, CD55, ITGA6, EREG, LAYN, CD59, F3, FJX1, GFRA1, LAMC2, IGFBP3	105	3250	19113	2.18434	0.000574251	0.000574251	0.0018791
	GOTERM_CC_FAT	GO:0005576~extracellular region	30	28.5714	4.27802e-06	CXCL5, PDGFA, MMP7, CGB8, FSTL1, IL32, MMP1, IL11, LIF, CD44, CCL20, SERPINE2, GLIPR1, SERPINE1, LOXL2, THBS1, PTX3, TFPI2, THBS2, ANGPTL4, SPARC, HLA-B, PLAUR, INHBA, EREG, F3, CD59, FJX1, LAMC2, IGFBP3	80	2010	12782	2.3847	0.000667149	0.000222433	0.00514318
	GOTERM_BP_FAT	GO:0042060~wound healing	10	9.52381	4.86958e-06	KLF6, CD44, EREG, PDGFA, F3, CD59, SERPINE1, TFPI2, IL11, PLAUR	91	191	13528	7.78321	0.00552143	0.00552143	0.00781937
	SP_PIR_KEYWORDS	Secreted	25	23.8095	8.76548e-06	CXCL5, PDGFA, MMP7, CGB8, FSTL1, IL32, MMP1, IL11, LIF, SERPINE2, CCL20, SERPINE1, LOXL2, PTX3, TFPI2, ANGPTL4, SPARC, HLA-B, PLAUR, INHBA, EREG, CD59, FJX1, LAMC2, IGFBP3	105	1689	19235	2.71152	0.00196155	0.000981257	0.0111897
	GOTERM_BP_FAT	GO:0051726~regulation of cell cycle	12	11.4286	1.18236e-05	LIF, INHBA, CDC6, SBDS, CCND1, GTPBP4, EREG, ETS1, BTG3, RHOB, SIK1, FOSL1	91	331	13528	5.38946	0.0133536	0.00669924	0.0189849
	GOTERM_BP_FAT	GO:0042127~regulation of cell proliferation	18	17.1429	1.42735e-05	ODC1, CDC6, GTPBP4, CXCL5, PDGFA, MMP7, SPARC, IL11, LIF, CCND1, EREG, ETS1, F3, BTG3, SERPINE1, THBS1, IGFBP3, FOSL1	91	787	13528	3.40009	0.0160981	0.0053951	0.0229182
	KEGG_PATHWAY	hsa04115:p53 signaling pathway	7	6.66667	2.16489e-05	CCNE1, CCND1, RRM2, CYCS, SERPINE1, THBS1, IGFBP3	45	68	5085	11.6324	0.00142782	0.00142782	0.0221325
	UP_SEQ_FEATURE	propeptide:Removed in mature form	9	8.57143	3.6046e-05	RND3, CD55, EREG, PDGFA, CD59, RHOB, GFRA1, NT5E, PLAUR	105	229	19113	7.15396	0.0154161	0.00773797	0.0508111
	GOTERM_BP_FAT	GO:0009611~response to wounding	14	13.3333	4.57768e-05	KLF6, PDGFA, PLAUR, IL11, CD55, CCL20, EREG, CD44, CD59, F3, SERPINE1, THBS1, PTX3, TFPI2	91	530	13528	3.92685	0.0507181	0.0129281	0.0734839
	GOTERM_BP_FAT	GO:0045765~regulation of angiogenesis	6	5.71429	6.04264e-05	ID1, F3, SERPINE1, RHOB, THBS1, ANGPTL4	91	63	13528	14.158	0.0663997	0.0136474	0.0969897
	GOTERM_MF_FAT	GO:0030247~polysaccharide binding	8	7.61905	8.18969e-05	SERPINE2, CD44, LAYN, LAMC2, FSTL1, PTX3, THBS1, THBS2	89	154	12983	7.578	0.0217903	0.0217903	0.107564
	GOTERM_MF_FAT	GO:0001871~pattern binding	8	7.61905	8.18969e-05	SERPINE2, CD44, LAYN, LAMC2, FSTL1, PTX3, THBS1, THBS2	89	154	12983	7.578	0.0217903	0.0217903	0.107564
	GOTERM_BP_FAT	GO:0031328~positive regulation of cellular biosynthetic process	15	14.2857	0.000161493	SOAT1, KLF6, PDGFA, IL11, HOXD9, LIF, INHBA, CCNE1, EREG, ETS1, THBS1, PTX3, KLF2, FOSL1, HNRNPAB	91	685	13528	3.25531	0.167758	0.0301417	0.259013
	SP_PIR_KEYWORDS	glycoprotein	41	39.0476	0.000162977	TM4SF19, PDGFA, CGB8, FSTL1, SLC19A2, UXS1, MMP1, LIF, KDELC1, B3GNT5, CD44, SERPINE2, SERPINE1, SLC4A7, SLC39A6, PTX3, LOXL2, THBS1, TFPI2, NT5E, THBS2, ANGPTL4, SOAT1, NCEH1, PODXL, HLA-B, SPARC, ANXA3, PLAUR, INHBA, CD55, ITGA6, EREG, LAYN, CD59, F3, SPCS3, FJX1, GFRA1, LAMC2, IGFBP3	105	4318	19235	1.73942	0.0358514	0.0120962	0.207862
	GOTERM_BP_FAT	GO:0009891~positive regulation of biosynthetic process	15	14.2857	0.00018778	SOAT1, KLF6, PDGFA, IL11, HOXD9, LIF, INHBA, CCNE1, EREG, ETS1, THBS1, PTX3, KLF2, FOSL1, HNRNPAB	91	695	13528	3.20847	0.192269	0.0300432	0.301115
	UP_SEQ_FEATURE	glycosylation site:N-linked (GlcNAc...)	39	37.1429	0.000345869	TM4SF19, PDGFA, CGB8, FSTL1, SLC19A2, UXS1, MMP1, LIF, KDELC1, B3GNT5, CD44, SERPINE2, SERPINE1, SLC4A7, SLC39A6, PTX3, LOXL2, THBS1, TFPI2, NT5E, THBS2, ANGPTL4, NCEH1, PODXL, HLA-B, SPARC, PLAUR, INHBA, CD55, ITGA6, EREG, LAYN, CD59, F3, SPCS3, FJX1, GFRA1, LAMC2, IGFBP3	105	4129	19113	1.71933	0.138513	0.0484837	0.486556
	GOTERM_BP_FAT	GO:0050878~regulation of body fluid levels	7	6.66667	0.000349869	KCNMA1, F3, CD59, SERPINE1, TFPI2, IL11, PLAUR	91	141	13528	7.38025	0.328251	0.0485173	0.560347
	GOTERM_BP_FAT	GO:0010557~positive regulation of macromolecule biosynthetic process	14	13.3333	0.000370211	SOAT1, KLF6, PDGFA, IL11, LIF, HOXD9, INHBA, CCNE1, EREG, ETS1, THBS1, KLF2, FOSL1, HNRNPAB	91	654	13528	3.18231	0.343615	0.0457014	0.592837
	GOTERM_MF_FAT	GO:0005539~glycosaminoglycan binding	7	6.66667	0.00037057	SERPINE2, CD44, LAYN, LAMC2, FSTL1, THBS1, THBS2	89	140	12983	7.29382	0.0948927	0.0486287	0.485856
	SP_PIR_KEYWORDS	heparin-binding	5	4.7619	0.000423823	SERPINE2, LAMC2, FSTL1, THBS1, THBS2	105	65	19235	14.0916	0.0905875	0.0234596	0.539718
	GOTERM_BP_FAT	GO:0010035~response to inorganic substance	8	7.61905	0.000427432	KCNMA1, CCND1, DUSP1, PDGFA, SERPINE1, THBS1, FOSL1, MT1X	91	205	13528	5.80134	0.384976	0.0474468	0.684173
	GOTERM_BP_FAT	GO:0051094~positive regulation of developmental process	9	8.57143	0.000519379	LIF, CCNE1, INHBA, ETS1, F3, RHOB, THBS1, IGFBP3, ANGPTL4	91	278	13528	4.81271	0.446054	0.0522826	0.830775
	GOTERM_BP_FAT	GO:0007596~blood coagulation	6	5.71429	0.000584314	F3, CD59, SERPINE1, TFPI2, IL11, PLAUR	91	102	13528	8.74467	0.4855	0.0538744	0.934185
	GOTERM_BP_FAT	GO:0050817~coagulation	6	5.71429	0.000584314	F3, CD59, SERPINE1, TFPI2, IL11, PLAUR	91	102	13528	8.74467	0.4855	0.0538744	0.934185
	SP_PIR_KEYWORDS	phosphatidylinositol linkage	4	3.80952	0.000618225	CD55, CD59, NT5E, PLAUR	105	31	19235	23.6375	0.129359	0.0273248	0.78638
	GOTERM_BP_FAT	GO:0045766~positive regulation of angiogenesis	4	3.80952	0.000662705	F3, RHOB, THBS1, ANGPTL4	91	26	13528	22.8707	0.529399	0.0563315	1.05889
	GOTERM_BP_FAT	GO:0007599~hemostasis	6	5.71429	0.000757962	F3, CD59, SERPINE1, TFPI2, IL11, PLAUR	91	108	13528	8.25885	0.577738	0.0597229	1.21023
	SP_PIR_KEYWORDS	chelation	3	2.85714	0.000793683	MT2A, MT1E, MT1X	105	8	19235	68.6964	0.162937	0.0292076	1.00852
	GOTERM_BP_FAT	GO:0033273~response to vitamin	5	4.7619	0.000963807	CCNE1, CCND1, DUSP1, CD44, PDGFA	91	66	13528	11.2621	0.665921	0.0704845	1.53652
	GOTERM_BP_FAT	GO:0051173~positive regulation of nitrogen compound metabolic process	13	12.381	0.00111325	KLF6, PDGFA, IL11, LIF, HOXD9, INHBA, CCNE1, EREG, ETS1, PTX3, KLF2, FOSL1, HNRNPAB	91	644	13528	3.00089	0.718176	0.0761029	1.77277
	GOTERM_BP_FAT	GO:0031099~regeneration	5	4.7619	0.00113871	LIF, CCNE1, CCND1, SERPINE1, PLAUR	91	69	13528	10.7724	0.726224	0.0733717	1.81296
	GOTERM_CC_FAT	GO:0031012~extracellular matrix	9	8.57143	0.00127856	CD44, F3, MMP7, LAMC2, SPARC, THBS1, TFPI2, MMP1, ANGPTL4	80	345	12782	4.16804	0.180928	0.0486714	1.52638
	UP_SEQ_FEATURE	region of interest:Alpha	3	2.85714	0.00128257	MT2A, MT1E, MT1X	105	10	19113	54.6086	0.424861	0.12915	1.79325
	UP_SEQ_FEATURE	region of interest:Beta	3	2.85714	0.00128257	MT2A, MT1E, MT1X	105	10	19113	54.6086	0.424861	0.12915	1.79325
	GOTERM_CC_FAT	GO:0009986~cell surface	9	8.57143	0.00135103	KCNMA1, CD44, ITGA6, LAYN, PDGFA, F3, CD59, THBS1, PLAUR	80	348	12782	4.13211	0.190148	0.0413035	1.61226
	GOTERM_BP_FAT	GO:0010604~positive regulation of macromolecule metabolic process	15	14.2857	0.00150473	SOAT1, KLF6, PDGFA, IL11, HOXD9, LIF, INHBA, CCNE1, CCND1, EREG, ETS1, THBS1, KLF2, FOSL1, HNRNPAB	91	857	13528	2.60197	0.819525	0.0907363	2.38913
	UP_SEQ_FEATURE	metal ion-binding site:Divalent metal cation; cluster A	3	2.85714	0.00156203	MT2A, MT1E, MT1X	105	11	19113	49.6442	0.490212	0.126067	2.17999
	UP_SEQ_FEATURE	metal ion-binding site:Divalent metal cation; cluster B	3	2.85714	0.00156203	MT2A, MT1E, MT1X	105	11	19113	49.6442	0.490212	0.126067	2.17999
	GOTERM_BP_FAT	GO:0030193~regulation of blood coagulation	4	3.80952	0.0017346	PDGFA, F3, SERPINE1, THBS1	91	36	13528	16.5177	0.861093	0.0986774	2.74936
	GOTERM_BP_FAT	GO:0048545~response to steroid hormone stimulus	7	6.66667	0.00175316	KCNMA1, CCNE1, CCND1, DUSP1, PDGFA, THBS1, FOSL1	91	192	13528	5.41987	0.863999	0.0949405	2.7784
	GOTERM_BP_FAT	GO:0051270~regulation of cell motion	7	6.66667	0.00179989	GTPBP4, SERPINE2, ETS1, PDGFA, F3, THBS1, IGFBP3	91	193	13528	5.39179	0.871048	0.0929328	2.85145
	GOTERM_MF_FAT	GO:0005518~collagen binding	4	3.80952	0.00182776	CD44, PDGFA, SPARC, THBS1	89	36	12983	16.2085	0.38867	0.151291	2.37532
	SP_PIR_KEYWORDS	metal-thiolate cluster	3	2.85714	0.00184459	MT2A, MT1E, MT1X	105	12	19235	45.7976	0.338714	0.0573698	2.32947
	INTERPRO	IPR018064:Metallothionein, vertebrate, metal binding site	3	2.85714	0.00193162	MT2A, MT1E, MT1X	102	11	16659	44.5428	0.426986	0.426986	2.53496
	INTERPRO	IPR003019:Metallothionein superfamily, eukaryotic	3	2.85714	0.0023088	MT2A, MT1E, MT1X	102	12	16659	40.8309	0.486088	0.283124	3.02296
	INTERPRO	IPR000006:Metallothionein, vertebrate	3	2.85714	0.0023088	MT2A, MT1E, MT1X	102	12	16659	40.8309	0.486088	0.283124	3.02296
	GOTERM_BP_FAT	GO:0007626~locomotory behavior	8	7.61905	0.00231265	HOXD9, KCNMA1, SBDS, CXCL5, CCL20, PDGFA, FOSL1, PLAUR	91	274	13528	4.34042	0.928104	0.112778	3.64973
	GOTERM_BP_FAT	GO:0031960~response to corticosteroid stimulus	5	4.7619	0.00246038	KCNMA1, CCNE1, CCND1, DUSP1, FOSL1	91	85	13528	8.74467	0.939245	0.114655	3.87858
	GOTERM_CC_FAT	GO:0060205~cytoplasmic membrane-bounded vesicle lumen	4	3.80952	0.00250796	PDGFA, SPARC, THBS1, THBS2	80	44	12782	14.525	0.324116	0.0632033	2.97391
	GOTERM_BP_FAT	GO:0050818~regulation of coagulation	4	3.80952	0.00252846	PDGFA, F3, SERPINE1, THBS1	91	41	13528	14.5034	0.943781	0.113024	3.98386
	GOTERM_BP_FAT	GO:0048589~developmental growth	5	4.7619	0.00267768	CCNE1, SBDS, EREG, SERPINE1, PLAUR	91	87	13528	8.54364	0.952575	0.114802	4.21425
	GOTERM_BP_FAT	GO:0045935~positive regulation of nucleobase, nucleoside, nucleotide and nucleic acid metabolic process	12	11.4286	0.00279164	LIF, HOXD9, KLF6, CCNE1, INHBA, EREG, ETS1, PDGFA, KLF2, FOSL1, IL11, HNRNPAB	91	624	13528	2.85883	0.958353	0.115074	4.38986
	KEGG_PATHWAY	hsa04610:Complement and coagulation cascades	5	4.7619	0.0028013	CD55, F3, CD59, SERPINE1, PLAUR	45	69	5085	8.18841	0.169016	0.0884169	2.82743
	GOTERM_CC_FAT	GO:0031983~vesicle lumen	4	3.80952	0.00284925	PDGFA, SPARC, THBS1, THBS2	80	46	12782	13.8935	0.359251	0.0616086	3.37227
	SP_PIR_KEYWORDS	disulfide bond	28	26.6667	0.00301287	CXCL5, PDGFA, CGB8, FSTL1, MMP1, LIF, CCL20, CD44, LOXL2, THBS1, PTX3, TFPI2, THBS2, NT5E, ANGPTL4, SPARC, HLA-B, PLAUR, INHBA, CD55, ITGA6, EREG, LAYN, F3, CD59, GFRA1, LAMC2, IGFBP3	105	2924	19235	1.75422	0.491303	0.0810171	3.77888
	GOTERM_BP_FAT	GO:0001525~angiogenesis	6	5.71429	0.00305395	EREG, PDGFA, ID1, RHOB, THBS1, ANGPTL4	91	148	13528	6.02673	0.96912	0.120852	4.79293
	GOTERM_BP_FAT	GO:0007346~regulation of mitotic cell cycle	6	5.71429	0.0034243	CDC6, SBDS, CCND1, EREG, BTG3, SIK1	91	152	13528	5.86813	0.97976	0.130024	5.35928
	GOTERM_BP_FAT	GO:0009991~response to extracellular stimulus	7	6.66667	0.00345805	CCNE1, CCND1, DUSP1, CD44, ITGA6, PDGFA, FOSL1	91	220	13528	4.73007	0.980525	0.126995	5.41074
	SP_PIR_KEYWORDS	copper	4	3.80952	0.0036353	MT1E, SPARC, LOXL2, MT1X	105	57	19235	12.8555	0.557711	0.0866567	4.54296
	PIR_SUPERFAMILY	PIRSF002564:metallothionein	3	2.85714	0.00373813	MT2A, MT1E, MT1X	64	11	7396	31.517	0.258893	0.258893	3.90329
	GOTERM_BP_FAT	GO:0042325~regulation of phosphorylation	10	9.52381	0.0037753	LIF, INHBA, CDC6, CCND1, GTPBP4, EREG, PDGFA, THBS1, IGFBP3, IL11	91	466	13528	3.19011	0.98644	0.133553	5.89313
	GOTERM_BP_FAT	GO:0042327~positive regulation of phosphorylation	5	4.7619	0.00396375	LIF, CCND1, EREG, THBS1, IL11	91	97	13528	7.66285	0.989064	0.135556	6.17858
	GOTERM_CC_FAT	GO:0009897~external side of plasma membrane	6	5.71429	0.0040027	KCNMA1, CD44, ITGA6, F3, CD59, THBS1	80	170	12782	5.63912	0.4651	0.0752292	4.70756
	UP_SEQ_FEATURE	disulfide bond	27	25.7143	0.00406797	CXCL5, PDGFA, CGB8, FSTL1, MMP1, LIF, CCL20, CD44, LOXL2, THBS1, PTX3, TFPI2, THBS2, ANGPTL4, SPARC, HLA-B, PLAUR, INHBA, CD55, ITGA6, EREG, LAYN, F3, CD59, GFRA1, LAMC2, IGFBP3	105	2819	19113	1.74344	0.827416	0.253837	5.58529
	SP_PIR_KEYWORDS	blocked carboxyl end	3	2.85714	0.00418662	CD55, CD59, NT5E	105	18	19235	30.5317	0.609283	0.0896965	5.21508
	UP_SEQ_FEATURE	domain:VWFC	3	2.85714	0.00423872	FSTL1, THBS1, THBS2	105	18	19113	30.3381	0.83971	0.230134	5.81326
	GOTERM_BP_FAT	GO:0006935~chemotaxis	6	5.71429	0.00426037	SBDS, CXCL5, CCL20, PDGFA, FOSL1, PLAUR	91	160	13528	5.57473	0.992206	0.140754	6.62625
	GOTERM_BP_FAT	GO:0042330~taxis	6	5.71429	0.00426037	SBDS, CXCL5, CCL20, PDGFA, FOSL1, PLAUR	91	160	13528	5.57473	0.992206	0.140754	6.62625
	GOTERM_BP_FAT	GO:0010562~positive regulation of phosphorus metabolic process	5	4.7619	0.00441879	LIF, CCND1, EREG, THBS1, IL11	91	100	13528	7.43297	0.993496	0.141514	6.86452
	GOTERM_BP_FAT	GO:0045937~positive regulation of phosphate metabolic process	5	4.7619	0.00441879	LIF, CCND1, EREG, THBS1, IL11	91	100	13528	7.43297	0.993496	0.141514	6.86452
	SP_PIR_KEYWORDS	metal binding	3	2.85714	0.00466273	MT2A, MT1E, MT1X	105	19	19235	28.9248	0.648974	0.0907837	5.792
	SP_PIR_KEYWORDS	gpi-anchor	5	4.7619	0.00487461	CD55, CD59, GFRA1, NT5E, PLAUR	105	126	19235	7.26946	0.665321	0.0871788	6.0477
	GOTERM_BP_FAT	GO:0019220~regulation of phosphate metabolic process	10	9.52381	0.00489713	LIF, INHBA, CDC6, CCND1, GTPBP4, EREG, PDGFA, THBS1, IGFBP3, IL11	91	485	13528	3.06514	0.996234	0.151401	7.5805
	GOTERM_BP_FAT	GO:0051174~regulation of phosphorus metabolic process	10	9.52381	0.00489713	LIF, INHBA, CDC6, CCND1, GTPBP4, EREG, PDGFA, THBS1, IGFBP3, IL11	91	485	13528	3.06514	0.996234	0.151401	7.5805
	GOTERM_BP_FAT	GO:0051412~response to corticosterone stimulus	3	2.85714	0.0049435	CCNE1, CCND1, FOSL1	91	16	13528	27.8736	0.996428	0.148701	7.64963
	GOTERM_MF_FAT	GO:0008201~heparin binding	5	4.7619	0.00523315	SERPINE2, LAMC2, FSTL1, THBS1, THBS2	89	103	12983	7.08138	0.756201	0.29732	6.66239
	GOTERM_BP_FAT	GO:0045444~fat cell differentiation	4	3.80952	0.0052468	CCND1, ITGA6, RGS2, IL11	91	53	13528	11.2196	0.997474	0.153079	8.10061
	GOTERM_BP_FAT	GO:0043627~response to estrogen stimulus	5	4.7619	0.00525335	KCNMA1, CCNE1, CCND1, DUSP1, PDGFA	91	105	13528	7.07902	0.997493	0.149439	8.11033
	GOTERM_BP_FAT	GO:0030334~regulation of cell migration	6	5.71429	0.00536496	GTPBP4, SERPINE2, PDGFA, F3, THBS1, IGFBP3	91	169	13528	5.27785	0.997794	0.148672	8.27575
	SP_PIR_KEYWORDS	growth factor	5	4.7619	0.00559057	LIF, INHBA, EREG, PDGFA, IL11	105	131	19235	6.992	0.715152	0.0920809	6.90699
	KEGG_PATHWAY	hsa04512:ECM-receptor interaction	5	4.7619	0.00569164	CD44, ITGA6, LAMC2, THBS1, THBS2	45	84	5085	6.72619	0.313893	0.118009	5.66896
	KEGG_PATHWAY	hsa05222:Small cell lung cancer	5	4.7619	0.00569164	CCNE1, CCND1, ITGA6, CYCS, LAMC2	45	84	5085	6.72619	0.313893	0.118009	5.66896
	GOTERM_BP_FAT	GO:0051592~response to calcium ion	4	3.80952	0.00582016	KCNMA1, CCND1, DUSP1, THBS1	91	55	13528	10.8116	0.998689	0.156483	8.94752
	GOTERM_BP_FAT	GO:0001568~blood vessel development	7	6.66667	0.00582426	CD44, EREG, PDGFA, ID1, RHOB, THBS1, ANGPTL4	91	245	13528	4.24741	0.998695	0.152987	8.95356
	KEGG_PATHWAY	hsa04640:Hematopoietic cell lineage	5	4.7619	0.00618618	CD55, CD44, ITGA6, CD59, IL11	45	86	5085	6.56977	0.336055	0.0973217	6.14756
	GOTERM_BP_FAT	GO:0008284~positive regulation of cell proliferation	9	8.57143	0.00625416	LIF, ODC1, CCND1, EREG, CXCL5, PDGFA, F3, FOSL1, IL11	91	414	13528	3.23172	0.999202	0.159689	9.58371
	GOTERM_BP_FAT	GO:0001944~vasculature development	7	6.66667	0.00653493	CD44, EREG, PDGFA, ID1, RHOB, THBS1, ANGPTL4	91	251	13528	4.14588	0.999421	0.162631	9.99307
	GOTERM_BP_FAT	GO:0040007~growth	6	5.71429	0.00746504	CCNE1, INHBA, SBDS, EREG, SERPINE1, PLAUR	91	183	13528	4.87408	0.9998	0.179737	11.3367
	GOTERM_BP_FAT	GO:0006952~defense response	11	10.4762	0.00759751	INHBA, CD55, CD44, CCL20, F3, IL32, ANKRD1, HLA-B, PTX3, THBS1, FOSL1	91	615	13528	2.65895	0.999829	0.178872	11.5266
	GOTERM_BP_FAT	GO:0051385~response to mineralocorticoid stimulus	3	2.85714	0.00769332	CCNE1, CCND1, FOSL1	91	20	13528	22.2989	0.999846	0.177277	11.6636
	GOTERM_BP_FAT	GO:0032570~response to progesterone stimulus	3	2.85714	0.00769332	CCNE1, THBS1, FOSL1	91	20	13528	22.2989	0.999846	0.177277	11.6636
	GOTERM_BP_FAT	GO:0006275~regulation of DNA replication	4	3.80952	0.00811516	CDC6, GTPBP4, EREG, PDGFA	91	62	13528	9.59093	0.999905	0.182418	12.2647
	SP_PIR_KEYWORDS	membrane protein	4	3.80952	0.00840824	CD59, HLA-B, NT5E, PLAUR	105	77	19235	9.51639	0.849141	0.126372	10.2189
	GOTERM_BP_FAT	GO:0040012~regulation of locomotion	6	5.71429	0.00908417	GTPBP4, SERPINE2, PDGFA, F3, THBS1, IGFBP3	91	192	13528	4.6456	0.999969	0.198094	13.631

## Sheet: 96h_Down
	total number of genes up-regulated (>=2fold, p-value <= 0.01) at 48 h.p.i.: 101
	Category	Term	Count	%	PValue	Genes	List Total	Pop Hits	Pop Total	Fold Enrichment	Bonferroni	Benjamini	FDR
	GOTERM_CC_FAT	GO:0005615~extracellular space	16	1.52236	7.03286e-06	FGF5, CXCL5, PDGFA, FSTL3, IL32, FSTL1, AREGB, LIF, SERPINE2, CCL20, APOE, LAMC2, AREG, THBS1, IGFBP3, ANGPTL4, ADAM9	75	685	12782	3.98077	0.00132833	0.00132833	0.00873291
	GOTERM_BP_FAT	GO:0010035~response to inorganic substance	10	0.951475	9.47053e-06	CCND1, DUSP1, PDGFA, APOE, SERPINE1, THBS1, FOSL1, CALM2, MT1X, ADAM9	92	205	13528	7.17285	0.0119275	0.0119275	0.0154131
	GOTERM_BP_FAT	GO:0051094~positive regulation of developmental process	11	1.04662	1.69499e-05	LIF, CCNE1, HIF1A, ETS1, KLF10, OXTR, RHOB, THBS1, IGFBP3, ADAM9, ANGPTL4	92	278	13528	5.81827	0.0212467	0.0106804	0.027584
	GOTERM_CC_FAT	GO:0044421~extracellular region part	18	1.71265	2.56848e-05	FGF5, CXCL5, PDGFA, FSTL3, IL32, FSTL1, AREGB, SMC3, LIF, SERPINE2, CCL20, APOE, LAMC2, AREG, THBS1, TFPI2, IGFBP3, ANGPTL4, ADAM9	75	960	12782	3.1955	0.00484273	0.0024243	0.0318902
	GOTERM_BP_FAT	GO:0048545~response to steroid hormone stimulus	9	0.856327	4.42218e-05	CAV2, CCNE1, CCND1, DUSP1, PDGFA, OXTR, THBS1, FOSL1, ADAM9	92	192	13528	6.89266	0.0544895	0.0185034	0.071951
	GOTERM_BP_FAT	GO:0070482~response to oxygen levels	8	0.76118	4.49127e-05	HIF1A, PDGFA, OXTR, CAPN2, THBS1, BIRC2, PLAU, ANGPTL4	92	141	13528	8.34289	0.0553169	0.0141257	0.0730747
	GOTERM_CC_FAT	GO:0005576~extracellular region	26	2.47383	9.51193e-05	FGF5, CXCL5, PDGFA, FSTL3, FSTL1, IL32, LIF, CCL20, SERPINE2, APOE, SERPINE1, THBS1, PTX3, TFPI2, CRIM1, ADAM9, ANGPTL4, AREGB, HLA-B, SMC3, PLAUR, CD59, LAMC2, AREG, IGFBP3, CALM2, PLAU	75	2010	12782	2.20452	0.0178178	0.00597488	0.118053
	GOTERM_BP_FAT	GO:0030193~regulation of blood coagulation	5	0.475737	9.57272e-05	PDGFA, APOE, SERPINE1, THBS1, PLAU	92	36	13528	20.4227	0.114225	0.0239666	0.155691
	GOTERM_BP_FAT	GO:0031099~regeneration	6	0.570885	9.86913e-05	LIF, CCNE1, CCND1, SERPINE1, PLAU, PLAUR	92	69	13528	12.7864	0.117546	0.0206257	0.160509
	SP_PIR_KEYWORDS	Secreted	22	2.09324	9.92854e-05	FGF5, CXCL5, PDGFA, FSTL3, IL32, FSTL1, HLA-B, PLAUR, LIF, SERPINE2, CCL20, APOE, CD59, SERPINE1, LAMC2, PTX3, TFPI2, IGFBP3, CRIM1, PLAU, ANGPTL4, ADAM9	99	1689	19235	2.53075	0.0221897	0.0221897	0.126857
	SP_PIR_KEYWORDS	acetylated amino end	6	0.570885	0.000159068	MT2A, MT1E, PTPN1, CAPN2, CALM2, MT1X	99	100	19235	11.6576	0.0353136	0.0178155	0.20317
	GOTERM_BP_FAT	GO:0050818~regulation of coagulation	5	0.475737	0.000160406	PDGFA, APOE, SERPINE1, THBS1, PLAU	92	41	13528	17.9321	0.183926	0.0286183	0.260757
	GOTERM_BP_FAT	GO:0031328~positive regulation of cellular biosynthetic process	15	1.42721	0.000182147	KLF6, PDGFA, AREGB, CENPK, DDX5, HOXD9, LIF, CCNE1, HIF1A, ETS1, APOE, AREG, THBS1, PTX3, KLF2, FOSL1	92	685	13528	3.21993	0.206103	0.028438	0.29605
	GOTERM_BP_FAT	GO:0009891~positive regulation of biosynthetic process	15	1.42721	0.00021165	KLF6, PDGFA, AREGB, CENPK, DDX5, HOXD9, LIF, CCNE1, HIF1A, ETS1, APOE, AREG, THBS1, PTX3, KLF2, FOSL1	92	695	13528	3.1736	0.235236	0.0293591	0.343924
	GOTERM_BP_FAT	GO:0042127~regulation of cell proliferation	16	1.52236	0.000224792	ODC1, CAV2, CXCL5, PDGFA, KLF10, LIF, CCND1, HIF1A, ETS1, APOE, BTG3, SERPINE1, THBS1, IGFBP3, FOSL1, PLAU	92	787	13528	2.98945	0.247868	0.0280825	0.365244
	SP_PIR_KEYWORDS	polyamine biosynthesis	3	0.285442	0.000254387	SAT1, ODC1, AZIN1	99	5	19235	116.576	0.055877	0.0189838	0.324734
	GOTERM_BP_FAT	GO:0001666~response to hypoxia	7	0.666032	0.000282468	HIF1A, PDGFA, CAPN2, THBS1, BIRC2, PLAU, ANGPTL4	92	134	13528	7.68138	0.300883	0.032016	0.458753
	GOTERM_BP_FAT	GO:0042060~wound healing	8	0.76118	0.00029831	KLF6, HIF1A, PDGFA, CD59, SERPINE1, TFPI2, PLAU, PLAUR	92	191	13528	6.15889	0.31478	0.0310102	0.484423
	GOTERM_BP_FAT	GO:0032570~response to progesterone stimulus	4	0.38059	0.000308984	CCNE1, OXTR, THBS1, FOSL1	92	20	13528	29.4087	0.323987	0.0296697	0.501717
	GOTERM_BP_FAT	GO:0051270~regulation of cell motion	8	0.76118	0.000317786	HIF1A, SERPINE2, ETS1, PDGFA, APOE, THBS1, IGFBP3, ADAM9	92	193	13528	6.09507	0.331486	0.0283544	0.515973
	SP_PIR_KEYWORDS	heparin-binding	5	0.475737	0.000338036	SERPINE2, APOE, LAMC2, FSTL1, THBS1	99	65	19235	14.9456	0.0735629	0.018921	0.431303
	GOTERM_BP_FAT	GO:0051173~positive regulation of nitrogen compound metabolic process	14	1.33206	0.000356623	KLF6, PDGFA, AREGB, CENPK, DDX5, HOXD9, LIF, CCNE1, HIF1A, ETS1, APOE, AREG, PTX3, KLF2, FOSL1	92	644	13528	3.1966	0.363596	0.0296788	0.578859
	GOTERM_BP_FAT	GO:0009719~response to endogenous stimulus	11	1.04662	0.000382914	CAV2, CCNE1, CCND1, DUSP1, PDGFA, OXTR, PTPN1, THBS1, BIRC2, FOSL1, ADAM9	92	405	13528	3.99377	0.384453	0.0298725	0.62141
	GOTERM_BP_FAT	GO:0030162~regulation of proteolysis	5	0.475737	0.000436156	SERPINE2, APOE, THBS1, ADAM9, PLAUR	92	53	13528	13.872	0.424623	0.0319907	0.707526
	GOTERM_BP_FAT	GO:0030195~negative regulation of blood coagulation	4	0.38059	0.000473051	PDGFA, APOE, SERPINE1, PLAU	92	23	13528	25.5728	0.450912	0.0327569	0.76716
	GOTERM_BP_FAT	GO:0051592~response to calcium ion	5	0.475737	0.00050282	CCND1, DUSP1, THBS1, CALM2, ADAM9	92	55	13528	13.3676	0.471246	0.0329824	0.815252
	SP_PIR_KEYWORDS	phosphatidylinositol linkage	4	0.38059	0.000519736	CD55, CD59, NT5E, PLAUR	99	31	19235	25.0701	0.110851	0.0232242	0.662425
	GOTERM_BP_FAT	GO:0048514~blood vessel morphogenesis	8	0.76118	0.000543232	ZFP36L1, HIF1A, PDGFA, APOE, RHOB, THBS1, PLAU, ANGPTL4	92	211	13528	5.57511	0.497652	0.0338374	0.880504
	GOTERM_BP_FAT	GO:0010604~positive regulation of macromolecule metabolic process	16	1.52236	0.000556477	KLF6, PDGFA, AREGB, CENPK, DDX5, HOXD9, LIF, CCNE1, CCND1, HIF1A, ETS1, APOE, AREG, KLF2, THBS1, FOSL1, ADAM9	92	857	13528	2.74527	0.506016	0.0330258	0.90188
	SP_PIR_KEYWORDS	membrane protein	5	0.475737	0.000644893	CD59, OXTR, HLA-B, NT5E, PLAUR	99	77	19235	12.6164	0.135663	0.024006	0.821338
	GOTERM_BP_FAT	GO:0045766~positive regulation of angiogenesis	4	0.38059	0.000684425	HIF1A, RHOB, THBS1, ANGPTL4	92	26	13528	22.6221	0.579984	0.0386629	1.10816
	GOTERM_BP_FAT	GO:0050819~negative regulation of coagulation	4	0.38059	0.000684425	PDGFA, APOE, SERPINE1, PLAU	92	26	13528	22.6221	0.579984	0.0386629	1.10816
	GOTERM_BP_FAT	GO:0043627~response to estrogen stimulus	6	0.570885	0.000701382	CAV2, CCNE1, CCND1, DUSP1, PDGFA, OXTR	92	105	13528	8.40248	0.588918	0.0379132	1.13547
	SP_PIR_KEYWORDS	chelation	3	0.285442	0.000705207	MT2A, MT1E, MT1X	99	8	19235	72.8598	0.147373	0.0225187	0.897836
	GOTERM_BP_FAT	GO:0042330~taxis	7	0.666032	0.000725548	SBDS, CXCL5, CCL20, PDGFA, FOSL1, PLAU, PLAUR	92	160	13528	6.43315	0.601323	0.037592	1.17438
	GOTERM_BP_FAT	GO:0006935~chemotaxis	7	0.666032	0.000725548	SBDS, CXCL5, CCL20, PDGFA, FOSL1, PLAU, PLAUR	92	160	13528	6.43315	0.601323	0.037592	1.17438
	GOTERM_BP_FAT	GO:0009725~response to hormone stimulus	10	0.951475	0.000797254	CAV2, CCNE1, CCND1, DUSP1, PDGFA, OXTR, PTPN1, THBS1, FOSL1, ADAM9	92	367	13528	4.00663	0.635972	0.0396149	1.28974
	GOTERM_BP_FAT	GO:0009611~response to wounding	12	1.14177	0.000834316	KLF6, CD55, HIF1A, CCL20, PDGFA, CD59, SERPINE1, PTX3, THBS1, TFPI2, PLAU, PLAUR	92	530	13528	3.32929	0.652684	0.0398577	1.34931
	GOTERM_BP_FAT	GO:0045765~regulation of angiogenesis	5	0.475737	0.00084299	HIF1A, SERPINE1, RHOB, THBS1, ANGPTL4	92	63	13528	11.6701	0.656483	0.0388019	1.36325
	GOTERM_BP_FAT	GO:0045935~positive regulation of nucleobase, nucleoside, nucleotide and nucleic acid metabolic process	13	1.23692	0.000935739	KLF6, PDGFA, AREGB, CENPK, DDX5, LIF, HOXD9, CCNE1, HIF1A, ETS1, APOE, AREG, KLF2, FOSL1	92	624	13528	3.06341	0.694601	0.0414773	1.51217
	GOTERM_BP_FAT	GO:0030334~regulation of cell migration	7	0.666032	0.000965093	HIF1A, SERPINE2, PDGFA, APOE, THBS1, IGFBP3, ADAM9	92	169	13528	6.09056	0.705761	0.0413075	1.55926
	GOTERM_BP_FAT	GO:0010033~response to organic substance	14	1.33206	0.00102781	CAV2, MCL1, PDGFA, KLF10, OXTR, BIRC2, CCNE1, CCND1, DUSP1, APOE, PTPN1, THBS1, FOSL1, ADAM9	92	721	13528	2.85521	0.728257	0.0425004	1.65979
	UP_SEQ_FEATURE	region of interest:Beta	3	0.285442	0.00114008	MT2A, MT1E, MT1X	99	10	19113	57.9182	0.39739	0.39739	1.60227
	UP_SEQ_FEATURE	region of interest:Alpha	3	0.285442	0.00114008	MT2A, MT1E, MT1X	99	10	19113	57.9182	0.39739	0.39739	1.60227
	UP_SEQ_FEATURE	propeptide:Removed in mature form	7	0.666032	0.00116557	RND3, CD55, PDGFA, CD59, RHOB, NT5E, PLAUR	99	229	19113	5.90142	0.404179	0.228106	1.63782
	GOTERM_BP_FAT	GO:0001936~regulation of endothelial cell proliferation	4	0.38059	0.00126817	CAV2, HIF1A, APOE, THBS1	92	32	13528	18.3804	0.799669	0.0505421	2.04419
	GOTERM_BP_FAT	GO:0001568~blood vessel development	8	0.76118	0.00130436	ZFP36L1, HIF1A, PDGFA, APOE, RHOB, THBS1, PLAU, ANGPTL4	92	245	13528	4.80142	0.80866	0.0503657	2.10196
	GOTERM_BP_FAT	GO:0045639~positive regulation of myeloid cell differentiation	4	0.38059	0.00138823	LIF, HIF1A, ETS1, KLF10	92	33	13528	17.8235	0.827974	0.0519392	2.23568
	UP_SEQ_FEATURE	metal ion-binding site:Divalent metal cation; cluster A	3	0.285442	0.00138878	MT2A, MT1E, MT1X	99	11	19113	52.6529	0.460465	0.185909	1.94861
	UP_SEQ_FEATURE	metal ion-binding site:Divalent metal cation; cluster B	3	0.285442	0.00138878	MT2A, MT1E, MT1X	99	11	19113	52.6529	0.460465	0.185909	1.94861
	GOTERM_BP_FAT	GO:0010557~positive regulation of macromolecule biosynthetic process	13	1.23692	0.0014008	KLF6, PDGFA, AREGB, CENPK, DDX5, LIF, HOXD9, CCNE1, HIF1A, ETS1, AREG, THBS1, KLF2, FOSL1	92	654	13528	2.92288	0.830695	0.050896	2.2557
	GOTERM_BP_FAT	GO:0001944~vasculature development	8	0.76118	0.0014989	ZFP36L1, HIF1A, PDGFA, APOE, RHOB, THBS1, PLAU, ANGPTL4	92	251	13528	4.68664	0.850511	0.052853	2.41188
	GOTERM_BP_FAT	GO:0000302~response to reactive oxygen species	5	0.475737	0.0016179	DUSP1, APOE, SERPINE1, FOSL1, ADAM9	92	75	13528	9.8029	0.871463	0.0553939	2.601
	SP_PIR_KEYWORDS	metal-thiolate cluster	3	0.285442	0.00164032	MT2A, MT1E, MT1X	99	12	19235	48.5732	0.309968	0.0453181	2.07692
	INTERPRO	IPR018064:Metallothionein, vertebrate, metal binding site	3	0.285442	0.00171156	MT2A, MT1E, MT1X	96	11	16659	47.3267	0.353913	0.353913	2.20758
	GOTERM_BP_FAT	GO:0051726~regulation of cell cycle	9	0.856327	0.00172104	LIF, CAV2, SBDS, CCND1, ETS1, BTG3, RHOB, SIK1, FOSL1	92	331	13528	3.99816	0.887233	0.0572787	2.76463
	GOTERM_BP_FAT	GO:0010038~response to metal ion	6	0.570885	0.00176237	CCND1, DUSP1, THBS1, CALM2, MT1X, ADAM9	92	129	13528	6.83923	0.892996	0.0571168	2.83013
	GOTERM_BP_FAT	GO:0040012~regulation of locomotion	7	0.666032	0.00185518	HIF1A, SERPINE2, PDGFA, APOE, THBS1, IGFBP3, ADAM9	92	192	13528	5.36096	0.904887	0.0585419	2.97707
	GOTERM_BP_FAT	GO:0051384~response to glucocorticoid stimulus	5	0.475737	0.00186991	CCNE1, CCND1, DUSP1, FOSL1, ADAM9	92	78	13528	9.42586	0.90665	0.0575618	3.00038
	GOTERM_BP_FAT	GO:0034097~response to cytokine stimulus	5	0.475737	0.00195963	CCNE1, MCL1, OXTR, FOSL1, ADAM9	92	79	13528	9.30655	0.916698	0.0588161	3.14219
	INTERPRO	IPR003019:Metallothionein superfamily, eukaryotic	3	0.285442	0.00204625	MT2A, MT1E, MT1X	96	12	16659	43.3828	0.406862	0.229846	2.63398
	INTERPRO	IPR000006:Metallothionein, vertebrate	3	0.285442	0.00204625	MT2A, MT1E, MT1X	96	12	16659	43.3828	0.406862	0.229846	2.63398
	KEGG_PATHWAY	hsa04510:Focal adhesion	8	0.76118	0.00222426	CAV2, CCND1, PDGFA, LAMC2, CAPN2, THBS1, BIRC2, MYL9	48	201	5085	4.21642	0.155687	0.155687	2.31596
	GOTERM_BP_FAT	GO:0007626~locomotory behavior	8	0.76118	0.002463	HOXD9, SBDS, CXCL5, CCL20, PDGFA, FOSL1, PLAU, PLAUR	92	274	13528	4.29324	0.95604	0.0716924	3.93423
	GOTERM_BP_FAT	GO:0031960~response to corticosteroid stimulus	5	0.475737	0.00256133	CCNE1, CCND1, DUSP1, FOSL1, ADAM9	92	85	13528	8.64962	0.961201	0.0727822	4.08825
	SP_PIR_KEYWORDS	signal	29	2.75928	0.00269408	FGF5, CXCL5, PDGFA, FSTL3, FSTL1, IL32, LIF, CCL20, SERPINE2, APOE, SERPINE1, SLC39A6, THBS1, PTX3, TFPI2, NT5E, CRIM1, ADAM9, ANGPTL4, PODXL, CCDC47, AREGB, HLA-B, PLAUR, CD55, CD59, LAMC2, AREG, IGFBP3, PLAU	99	3250	19235	1.73369	0.456478	0.0654991	3.3901
	SP_PIR_KEYWORDS	phosphoprotein	52	4.94767	0.00272771	SLC20A1, CCNE1, SBDS, APOE, RHOB, SIK1, NT5E, ADAM9, SGK1, TWF1, HLA-B, HMGA2, CCND1, RFC3, HIF1A, TAGLN, CLDN1, RAD18, LAMC2, WASL, VGLL4, CAV2, TM4SF19, CNN3, MCL1, AKAP12, SLC19A2, MYL9, ZFP36L1, TCERG1, SLC30A1, SH2B3, SLC4A7, SLC39A6, CRIM1, ODC1, KLF10, ELAVL1, DDX5, ATP13A3, MT1X, SMC3, CAPRIN2, CD55, HNRNPH2, RGS2, ETS1, CD59, PTPN1, IGFBP3, CALM2, PLAU	99	7263	19235	1.39105	0.460603	0.0598637	3.43173
	GOTERM_BP_FAT	GO:0048589~developmental growth	5	0.475737	0.00278722	CCNE1, SBDS, SERPINE1, PLAU, PLAUR	92	87	13528	8.45077	0.97088	0.0772264	4.44116
	UP_SEQ_FEATURE	signal peptide	29	2.75928	0.00295997	FGF5, CXCL5, PDGFA, FSTL3, FSTL1, IL32, LIF, CCL20, SERPINE2, APOE, SERPINE1, SLC39A6, THBS1, PTX3, TFPI2, NT5E, CRIM1, ADAM9, ANGPTL4, PODXL, CCDC47, AREGB, HLA-B, PLAUR, CD55, CD59, LAMC2, AREG, IGFBP3, PLAU	99	3250	19113	1.72269	0.731841	0.280388	4.11059
	GOTERM_BP_FAT	GO:0001525~angiogenesis	6	0.570885	0.00320355	HIF1A, PDGFA, RHOB, THBS1, PLAU, ANGPTL4	92	148	13528	5.96122	0.982844	0.0863818	5.08843
	GOTERM_BP_FAT	GO:0042493~response to drug	7	0.666032	0.00333839	CAV2, CCNE1, SRP54, CCND1, PDGFA, OXTR, FOSL1	92	216	13528	4.7653	0.985546	0.0879904	5.29718
	KEGG_PATHWAY	hsa04115:p53 signaling pathway	5	0.475737	0.00338589	CCNE1, CCND1, SERPINE1, THBS1, IGFBP3	48	68	5085	7.78952	0.227223	0.120923	3.50608
	KEGG_PATHWAY	hsa04610:Complement and coagulation cascades	5	0.475737	0.00357014	CD55, CD59, SERPINE1, PLAU, PLAUR	48	69	5085	7.67663	0.238006	0.0866219	3.69364
	GOTERM_MF_FAT	GO:0030247~polysaccharide binding	6	0.570885	0.00372394	SERPINE2, APOE, LAMC2, FSTL1, PTX3, THBS1	88	154	12983	5.74808	0.637526	0.637526	4.79241
	GOTERM_MF_FAT	GO:0001871~pattern binding	6	0.570885	0.00372394	SERPINE2, APOE, LAMC2, FSTL1, PTX3, THBS1	88	154	12983	5.74808	0.637526	0.637526	4.79241
	SP_PIR_KEYWORDS	blocked carboxyl end	3	0.285442	0.00372763	CD55, CD59, NT5E	99	18	19235	32.3822	0.57002	0.0738591	4.6623
	PIR_SUPERFAMILY	PIRSF002564:metallothionein	3	0.285442	0.00373813	MT2A, MT1E, MT1X	64	11	7396	31.517	0.239208	0.239208	3.83372
	SP_PIR_KEYWORDS	glycoprotein	35	3.33016	0.00374832	FGF5, TM4SF19, PDGFA, FSTL3, OXTR, FSTL1, SLC19A2, LIF, B3GNT5, SERPINE2, APOE, SLC30A1, SERPINE1, SLC4A7, SLC39A6, PTX3, THBS1, TFPI2, NT5E, CRIM1, ADAM9, ANGPTL4, NCEH1, PODXL, CCDC47, AREGB, HLA-B, ANXA3, PLAUR, CD55, CD59, SPCS3, LAMC2, AREG, IGFBP3, PLAU	99	4318	19235	1.57486	0.572034	0.0682828	4.68762
	GOTERM_CC_FAT	GO:0009986~cell surface	8	0.76118	0.00393303	CAV2, PDGFA, APOE, CD59, AREGB, AREG, THBS1, ADAM9, PLAUR	75	348	12782	3.91785	0.525174	0.169894	4.77577
	SP_PIR_KEYWORDS	metal binding	3	0.285442	0.00415239	MT2A, MT1E, MT1X	99	19	19235	30.6778	0.609526	0.0697836	5.18066
	GOTERM_BP_FAT	GO:0051272~positive regulation of cell motion	5	0.475737	0.00427723	HIF1A, ETS1, PDGFA, THBS1, ADAM9	92	98	13528	7.50222	0.995621	0.109124	6.73874
	GOTERM_BP_FAT	GO:0032101~regulation of response to external stimulus	6	0.570885	0.004349	PDGFA, APOE, SERPINE1, THBS1, NT5E, PLAU	92	159	13528	5.54881	0.996003	0.108675	6.84809
	SP_PIR_KEYWORDS	growth factor	5	0.475737	0.00453108	LIF, ZFP36L1, FGF5, PDGFA, AREGB, AREG	99	131	19235	7.41576	0.641688	0.0706881	5.6406
	GOTERM_BP_FAT	GO:0007596~blood coagulation	5	0.475737	0.0049307	CD59, SERPINE1, TFPI2, PLAU, PLAUR	92	102	13528	7.20801	0.998094	0.119979	7.72993
	GOTERM_BP_FAT	GO:0050817~coagulation	5	0.475737	0.0049307	CD59, SERPINE1, TFPI2, PLAU, PLAUR	92	102	13528	7.20801	0.998094	0.119979	7.72993
	GOTERM_BP_FAT	GO:0006979~response to oxidative stress	6	0.570885	0.00495592	HIF1A, DUSP1, APOE, SERPINE1, FOSL1, ADAM9	92	164	13528	5.37964	0.998154	0.118293	7.76798
	GOTERM_MF_FAT	GO:0008201~heparin binding	5	0.475737	0.00502541	SERPINE2, APOE, LAMC2, FSTL1, THBS1	88	103	12983	7.16185	0.745984	0.496	6.41661
	GOTERM_BP_FAT	GO:0051412~response to corticosterone stimulus	3	0.285442	0.00505111	CCNE1, CCND1, FOSL1	92	16	13528	27.5707	0.998365	0.118212	7.91149
	GOTERM_BP_FAT	GO:0032355~response to estradiol stimulus	4	0.38059	0.00570151	CCNE1, DUSP1, PDGFA, OXTR	92	54	13528	10.8921	0.999286	0.130048	8.8864
	GOTERM_BP_FAT	GO:0007599~hemostasis	5	0.475737	0.00603169	CD59, SERPINE1, TFPI2, PLAU, PLAUR	92	108	13528	6.80757	0.999531	0.134656	9.3776
	GOTERM_BP_FAT	GO:0001937~negative regulation of endothelial cell proliferation	3	0.285442	0.0063842	CAV2, APOE, THBS1	92	18	13528	24.5072	0.999701	0.139526	9.89929
	UP_SEQ_FEATURE	glycosylation site:N-linked (GlcNAc...)	33	3.13987	0.00731005	FGF5, TM4SF19, PDGFA, FSTL3, OXTR, FSTL1, SLC19A2, LIF, B3GNT5, SERPINE2, SLC30A1, SERPINE1, SLC4A7, SLC39A6, PTX3, THBS1, TFPI2, NT5E, CRIM1, ADAM9, ANGPTL4, NCEH1, PODXL, CCDC47, AREGB, HLA-B, PLAUR, CD55, CD59, SPCS3, LAMC2, AREG, IGFBP3, PLAU	99	4129	19113	1.54299	0.961519	0.478746	9.86744
	GOTERM_BP_FAT	GO:0040007~growth	6	0.570885	0.00781454	CCNE1, SBDS, SERPINE1, DDX5, PLAU, PLAUR	92	183	13528	4.8211	0.999952	0.165336	11.9873
	GOTERM_BP_FAT	GO:0051385~response to mineralocorticoid stimulus	3	0.285442	0.00785926	CCNE1, CCND1, FOSL1	92	20	13528	22.0565	0.999954	0.163491	12.0518
	SP_PIR_KEYWORDS	methylation	6	0.570885	0.00796223	RND3, HNRNPH2, ELAVL1, RHOB, DDX5, CALM2	99	242	19235	4.81718	0.835799	0.113474	9.71516
	GOTERM_BP_FAT	GO:0007167~enzyme linked receptor protein signaling pathway	8	0.76118	0.00818505	LIF, FGF5, PDGFA, KLF10, FSTL1, AREGB, PTPN1, AREG, ADAM9	92	342	13528	3.43961	0.99997	0.166971	12.5207
	GOTERM_CC_FAT	GO:0005626~insoluble fraction	12	1.14177	0.0085402	CAV2, NCEH1, CD59, SPCS3, CCDC47, RHOB, LAMC2, HLA-B, PTPN1, CAPN2, NT5E, FOSL1	75	839	12782	2.43757	0.802305	0.276899	10.103
	GOTERM_CC_FAT	GO:0000267~cell fraction	14	1.33206	0.00871947	CAV2, NCEH1, CCDC47, HLA-B, CAPN2, CD55, CD59, SERPINE1, SPCS3, RHOB, LAMC2, PTPN1, FOSL1, NT5E	75	1083	12782	2.20311	0.808947	0.241087	10.3047
	GOTERM_BP_FAT	GO:0010243~response to organic nitrogen	4	0.38059	0.00874085	CCNE1, CCND1, OXTR, BIRC2	92	63	13528	9.33609	0.999985	0.174513	13.3152
	GOTERM_BP_FAT	GO:0014070~response to organic cyclic substance	5	0.475737	0.00895262	CCNE1, CCND1, OXTR, BIRC2, FOSL1	92	121	13528	6.07618	0.999989	0.175616	13.6161
	GOTERM_BP_FAT	GO:0045471~response to ethanol	4	0.38059	0.00912673	CCNE1, CCND1, APOE, BIRC2	92	64	13528	9.19022	0.999991	0.176022	13.8628
	GOTERM_MF_FAT	GO:0004857~enzyme inhibitor activity	7	0.666032	0.00948604	SERPINE2, SERPINE1, AZIN1, TFPI2, ANXA3, CRIM1, ANGPTL4	88	270	12983	3.82496	0.925169	0.5786	11.7911
	GOTERM_BP_FAT	GO:0033273~response to vitamin	4	0.38059	0.00992808	CCNE1, CCND1, DUSP1, PDGFA	92	66	13528	8.91173	0.999997	0.187177	14.9896
